# Supplementary material for: A revision of the Morelloid Clade of Solanum L. (Solanaceae) in North and Central America and the Caribbean
Source: PhytoKeys. 2019 May 30;123:1–144. doi: 10.3897/phytokeys.123.31738 (PMC6554266; doi:10.3897/phytokeys.123.31738)
Supplement: XML Treatment for Solanum chenopodioides [file phytokeys.123.31738-treatment2.xml]

<!DOCTYPE tp:taxon-treatment
  PUBLIC "-//TaxonX//DTD Taxonomic Treatment Publishing DTD v0 20100105//EN" "tax-treatment-NSO.dtd">
<tp:taxon-treatment xmlns:tp="http://www.plazi.org/taxpub"><tp:treatment-meta><kwd-group><label>Taxon classification</label><kwd><named-content xmlns:xlink="http://www.w3.org/1999/xlink" content-type="kingdom">Plantae</named-content></kwd><kwd><named-content xmlns:xlink="http://www.w3.org/1999/xlink" content-type="order">Solanales</named-content></kwd><kwd><named-content xmlns:xlink="http://www.w3.org/1999/xlink" content-type="family">Solanaceae</named-content></kwd></kwd-group><mixed-citation publication-type="journal"><person-group><name><surname>Knapp</surname><given-names>Sandra</given-names></name><name><surname>Barboza</surname><given-names>Gloria E.</given-names></name><name><surname>Bohs</surname><given-names>Lynn</given-names></name><name><surname>Särkinen</surname><given-names>Tiina</given-names></name></person-group><article-title>A revision of the Morelloid Clade of <italic><tp:taxon-name><tp:taxon-name-part taxon-name-part-type="genus" reg="Solanum">Solanum</tp:taxon-name-part></tp:taxon-name></italic> L. (<tp:taxon-name><tp:taxon-name-part taxon-name-part-type="genus" reg="Solanaceae">Solanaceae</tp:taxon-name-part></tp:taxon-name>) in North and Central America and the Caribbean</article-title><source>PhytoKeys</source><day>30</day><month>5</month><year>2019</year><volume>123</volume><fpage>1</fpage><lpage>144</lpage><pub-id pub-id-type="doi">10.3897/phytokeys.123.31738</pub-id></mixed-citation></tp:treatment-meta><tp:nomenclature><label>2.</label><tp:taxon-name>
                  <tp:taxon-name-part taxon-name-part-type="genus" reg="Solanum">Solanum</tp:taxon-name-part>
                  <tp:taxon-name-part taxon-name-part-type="species" reg="chenopodioides">chenopodioides</tp:taxon-name-part>
                </tp:taxon-name><tp:taxon-authority>Lam ., Tabl. Encycl. 2: 18. 1794</tp:taxon-authority><xref ref-type="fig" rid="F6">Figures 6</xref><xref ref-type="fig" rid="F7">, 7</xref><!--PageBreak --><!--PageBreak --><tp:nomenclature-citation-list><tp:nomenclature-citation><tp:taxon-name>
                      <tp:taxon-name-part taxon-name-part-type="genus" reg="Solanum">Solanum</tp:taxon-name-part>
                      <tp:taxon-name-part taxon-name-part-type="species" reg="sublobatum">sublobatum</tp:taxon-name-part>
                    </tp:taxon-name><comment>Willd. ex Roem. &amp; Schult., Syst. Veg., ed. 15 bis [Roemer &amp; Schultes] 4: 664. 1819. Type. Argentina. Buenos Aires, <italic>Anon. s.n.</italic> [probably <italic>P. Commerson</italic>] (<italic>Herb. Willdenow 4336</italic>) (lectotype, designated by <xref ref-type="bibr" rid="B75">Edmonds 1972</xref>, pg. 105 [as type ex photo]: B [B-W04336-01-0]). </comment></tp:nomenclature-citation><tp:nomenclature-citation><tp:taxon-name>
                      <tp:taxon-name-part taxon-name-part-type="genus" reg="Solanum">Solanum</tp:taxon-name-part>
                      <tp:taxon-name-part taxon-name-part-type="species" reg="besseri">besseri</tp:taxon-name-part>
                    </tp:taxon-name><comment>Weinm., Syst. Veg., ed. 15 bis [Roemer &amp; Schultes] 4: 593. 1819. Type. “In America” [cultivated in Europe?], <italic>Anon. s.n.</italic> (no specimens cited; no original material located; neotype, designated by <xref ref-type="bibr" rid="B204">Särkinen et al. 2018</xref>, pg. 65: G-DC [G00144198]). </comment></tp:nomenclature-citation><tp:nomenclature-citation><tp:taxon-name>
                      <tp:taxon-name-part taxon-name-part-type="genus" reg="Solanum">Solanum</tp:taxon-name-part>
                      <tp:taxon-name-part taxon-name-part-type="species" reg="subspatulatum">subspatulatum</tp:taxon-name-part>
                    </tp:taxon-name><comment>Sendtn., Fl. Bras. (Martius) 10: 45, tab. 4, fig. 16–18. 1846. Type. Brazil. Sin. loc., <italic>F. Sellow s.n.</italic> (holotype: B, destroyed, F neg. 3183; lectotype, designated by <xref ref-type="bibr" rid="B54">D’Arcy 1974a</xref>, pg. 735 [as type]: P [P00384051]; isolectotype: F [v0361921F, acc. # 621700, fragment]). </comment></tp:nomenclature-citation><tp:nomenclature-citation><tp:taxon-name>
                      <tp:taxon-name-part taxon-name-part-type="genus" reg="Witheringia">Witheringia</tp:taxon-name-part>
                      <tp:taxon-name-part taxon-name-part-type="species" reg="chenopodioides">chenopodioides</tp:taxon-name-part>
                    </tp:taxon-name><comment>(Lam.) J.Rémy, Fl. Chil. [Gay] 5: 69. 1849. Type. Based on <tp:taxon-name><tp:taxon-name-part taxon-name-part-type="genus" reg="Solanum">Solanum</tp:taxon-name-part><tp:taxon-name-part taxon-name-part-type="species" reg="chenopodioides">chenopodioides</tp:taxon-name-part></tp:taxon-name> Lam. </comment></tp:nomenclature-citation><tp:nomenclature-citation><tp:taxon-name>
                      <tp:taxon-name-part taxon-name-part-type="genus" reg="Solanum">Solanum</tp:taxon-name-part>
                      <tp:taxon-name-part taxon-name-part-type="species" reg="isabellei">isabellei</tp:taxon-name-part>
                    </tp:taxon-name><comment>Dunal, Prodr. [A. P. de Candolle] 13(1): 153. 1852. Type. Uruguay. Montevideo, Lat. aust. 34°45'08", 1838, <italic>A. Isabelle s.n.</italic> (lectotype, designated by <xref ref-type="bibr" rid="B204">Särkinen et al. 2018</xref>, pg. 65: G-DC (G00145645); isolectotypes: F [v0073298F, acc. # 680251; v0073299F, acc. # 680253], K [K000585686], P [P00384071], W [acc. # 1889-115034]). </comment></tp:nomenclature-citation><tp:nomenclature-citation><tp:taxon-name>
                      <tp:taxon-name-part taxon-name-part-type="genus" reg="Solanum">Solanum</tp:taxon-name-part>
                      <tp:taxon-name-part taxon-name-part-type="species" reg="chenopodiifolium">chenopodiifolium</tp:taxon-name-part>
                    </tp:taxon-name><comment>Dunal, Prodr. [A. P. de Candolle] 13(1): 44. 1852. Type. Argentina/Uruguay. “Buenos Aires et Montevideo”, <italic>P. Commerson s.n.</italic> (lectotype, designated <xref ref-type="bibr" rid="B75">Edmonds 1972</xref>, pg. 108 [as holotype], second step designated by <xref ref-type="bibr" rid="B204">Särkinen et al. 2018</xref>, pg. 65: P [P00384081]). </comment></tp:nomenclature-citation><tp:nomenclature-citation><tp:taxon-name>
                      <tp:taxon-name-part taxon-name-part-type="genus" reg="Solanum">Solanum</tp:taxon-name-part>
                      <tp:taxon-name-part taxon-name-part-type="species" reg="crenatodentatum">crenatodentatum</tp:taxon-name-part>
                      <tp:taxon-name-part taxon-name-part-type="authority">Dunal</tp:taxon-name-part>
                      <tp:taxon-name-part taxon-name-part-type="infraspecific-rank">var.</tp:taxon-name-part>
                      <tp:taxon-name-part taxon-name-part-type="variety" reg="ramosissimum">ramosissimum</tp:taxon-name-part>
                    </tp:taxon-name><comment>Dunal, Prodr. [A. P. de Candolle] 13(1): 54. 1852. Type. United States of America. Louisiana: “Basse Louisiane”, 1839, <italic>G.D. Barbe 82</italic> (holotype: P [P00362535]). </comment></tp:nomenclature-citation><tp:nomenclature-citation><!--PageBreak --><!--PageBreak --><tp:taxon-name>
                      <tp:taxon-name-part taxon-name-part-type="genus" reg="Solanum">Solanum</tp:taxon-name-part>
                      <tp:taxon-name-part taxon-name-part-type="species" reg="gracile">gracile</tp:taxon-name-part>
                    </tp:taxon-name><comment>
                   Dunal, Prodr. [A.P. de Candolle] 13(1): 54. 1852, nom. illeg., not <tp:taxon-name><tp:taxon-name-part taxon-name-part-type="genus" reg="Solanum">Solanum</tp:taxon-name-part><tp:taxon-name-part taxon-name-part-type="species" reg="gracile">gracile</tp:taxon-name-part></tp:taxon-name> Sendtn. (1846).  Type. Brazil. Rio de Janeiro: “Rio de Janeiro”, 1831–1833, <italic>C. Gaudichaud 520</italic> (lectotype, designated by <xref ref-type="bibr" rid="B111">Henderson 1974</xref>, pg. 46: G-DC [G00144391]; isolectotypes: G [G00343457], P [P00384052, P00384053]). </comment></tp:nomenclature-citation><tp:nomenclature-citation><tp:taxon-name>
                      <tp:taxon-name-part taxon-name-part-type="genus" reg="Solanum">Solanum</tp:taxon-name-part>
                      <tp:taxon-name-part taxon-name-part-type="species" reg="gracile">gracile</tp:taxon-name-part>
                      <tp:taxon-name-part taxon-name-part-type="authority">Dunal</tp:taxon-name-part>
                      <tp:taxon-name-part taxon-name-part-type="infraspecific-rank">var.</tp:taxon-name-part>
                      <tp:taxon-name-part taxon-name-part-type="variety" reg="microphyllum">microphyllum</tp:taxon-name-part>
                    </tp:taxon-name><comment>Dunal, Prodr. [A. P. de Candolle] 13(1): 54. 1852. Type. Argentina/Uruguay. “Circa Buenos Ayres et Montevideo”, <italic>P. Commerson s.n.</italic> (lectotype, designated by <xref ref-type="bibr" rid="B164">Morton 1976</xref>, pg. 151: P [P00384061, Morton neg. 8207]; possible isolectotype: F [v0073283F, acc. # 976485, fragment only]). </comment></tp:nomenclature-citation><tp:nomenclature-citation><tp:taxon-name>
                      <tp:taxon-name-part taxon-name-part-type="genus" reg="Solanum">Solanum</tp:taxon-name-part>
                      <tp:taxon-name-part taxon-name-part-type="species" reg="nodiflorum">nodiflorum</tp:taxon-name-part>
                      <tp:taxon-name-part taxon-name-part-type="authority">Jacq.</tp:taxon-name-part>
                      <tp:taxon-name-part taxon-name-part-type="infraspecific-rank">var.</tp:taxon-name-part>
                      <tp:taxon-name-part taxon-name-part-type="variety" reg="microphyllum">microphyllum</tp:taxon-name-part>
                    </tp:taxon-name><comment>Hassl., Repert. Spec. Nov. Regni Veg. 9: 118. 1911. Type. Paraguay. Estrella: Mar, <italic>É. Hassler 10271</italic> (holotype: G?, Morton neg. 8612). </comment></tp:nomenclature-citation><tp:nomenclature-citation><tp:taxon-name>
                      <tp:taxon-name-part taxon-name-part-type="genus" reg="Solanum">Solanum</tp:taxon-name-part>
                      <tp:taxon-name-part taxon-name-part-type="species" reg="vile">vile</tp:taxon-name-part>
                    </tp:taxon-name><comment>Bitter, Repert. Spec. Nov. Regni Veg. 11: 221. 1912. Type. Brazil. Rio de Janeiro: Restinga do Harpoador, <italic>E. Ule 4310</italic> (lectotype, designated by <xref ref-type="bibr" rid="B204">Särkinen et al. 2018</xref>, pg. 66: CORD [CORD00004277]; isolectotype: HBG [HBG-511507]). </comment></tp:nomenclature-citation><tp:nomenclature-citation><!--PageBreak --><tp:taxon-name>
                      <tp:taxon-name-part taxon-name-part-type="genus" reg="Solanum">Solanum</tp:taxon-name-part>
                      <tp:taxon-name-part taxon-name-part-type="species" reg="gracilius">gracilius</tp:taxon-name-part>
                    </tp:taxon-name><comment>
                   Herter, Rev. Sudamer. Bot. 7: 266. 1943.  Type. Based on (replacement name for) <tp:taxon-name><tp:taxon-name-part taxon-name-part-type="genus" reg="Solanum">S.</tp:taxon-name-part><tp:taxon-name-part taxon-name-part-type="species" reg="gracile">gracile</tp:taxon-name-part></tp:taxon-name> Dunal </comment></tp:nomenclature-citation><tp:nomenclature-citation><tp:taxon-name>
                      <tp:taxon-name-part taxon-name-part-type="genus" reg="Solanum">Solanum</tp:taxon-name-part>
                      <tp:taxon-name-part taxon-name-part-type="species" reg="ottonis">ottonis</tp:taxon-name-part>
                    </tp:taxon-name><comment>Hyl., Uppsala Univ. Årsskr. 7: 279. 1945. Type. Based on (replacement name for) <tp:taxon-name><tp:taxon-name-part taxon-name-part-type="genus" reg="Solanum">Solanum</tp:taxon-name-part><tp:taxon-name-part taxon-name-part-type="species" reg="gracile">gracile</tp:taxon-name-part></tp:taxon-name> Dunal </comment></tp:nomenclature-citation></tp:nomenclature-citation-list></tp:nomenclature><tp:treatment-sec sec-type="material" id="SECID0ESIHM"><title>Type.<sup><xref ref-type="fn" rid="en2">2</xref></sup></title><p>Mauritius. “Ex ins. Mauritiana”, <italic>Herb. Lamarck s.n.</italic> (lectotype, designated by <xref ref-type="bibr" rid="B12">Barboza et al. 2013</xref>, pg. 242: P [P00357629]).</p></tp:treatment-sec><tp:treatment-sec sec-type="description" id="SECID0E5IHM"><title>Description.</title><p>Annual herbs to short-lived perennial shrubs up to 1.0 m tall, subwoody and branching at base. Stems terete, green-grey to straw colour, sprawling, somewhat weak and decumbent, not markedly hollow; new growth pubescent with simple, uniseriate appressed 1–6-celled eglandular trichomes, these 0.1–0.6 mm long; older stems more sparsely pubescent, glabrescent. Sympodial units difoliate, the leaves not geminate. Leaves simple, 1.5–5.5(–7.0) cm long, 0.5–3.0(–3.5) cm wide, lanceolate to narrowly ovate, rarely ovate, discolorous; adaxial surface green, sparsely pubescent with appressed 1–4-celled translucent, simple, uniseriate trichomes like those on stem, these denser along the veins; abaxial surface pale grey, more densely pubescent with trichomes like those of the upper surface evenly distributed across lamina and veins; major veins 3–6 pairs, not clearly evident abaxially; base attenuate, decurrent on the petiole; margins entire or sinuate; apex acute to obtuse; petioles (0.5-)1.0–1.5(–3.5) cm long, sparsely pubescent with simple uniseriate trichomes like those of the stems and leaves. Inflorescences 1.0–2.5(–4.0) cm long, lateral, generally internodal but appearing leaf-opposed on young shoots, unbranched or rarely forked, with 3–7(–10) flowers clustered near the tips (sub-umbelliform), sparsely pubescent with appressed 1–2-celled simple uniseriate trichomes; peduncle 1.0–2.3(–4.0) cm long, strongly deflexed downwards in fruit; pedicels 5–10 mm long, ca. 0.5 mm in diameter at the base and 1 mm in diameter at the apex, straight and spreading, articulated at the base; pedicel scars spaced ca. 0–1 mm apart. Buds elongate-oblong, the corolla only slightly exserted from the calyx tube before anthesis. Flowers 5-merous, all perfect. Calyx tube 2–3 mm long, conical, the lobes 0.6–1.2 mm long, less than 1 mm wide, broadly deltate to triangular with acute to obtuse apices, sparsely pubescent with 1–4-celled appressed hairs like those on stem but shorter. Corolla 6–12 mm in diameter, white with a black and yellow-green central portion near the base, the black colour usually distal to the yellow green, deeply stellate, lobed 4/5 of the way to the base, the lobes 3.5–4.0 mm long, 1.5–1.9 mm wide, strongly reflexed at anthesis, later spreading, densely puberulent-papillate abaxially with 1–4-celled simple uniseriate trichomes, these denser on the tips and margins. Stamens equal; filament tube minute; free portion of the filaments 0.6–1.0 mm long, adaxially pubescent with simple tangled uniseriate 4–6-celled simple trichomes; anthers (2.0–)2.3–2.8 mm long, 0.5–0.8 mm wide, narrowly ellipsoid, yellow, poricidal at the tips, the pores lengthening to slits with age and drying, the connective becoming darker brown with age in dry plants. Ovary globose, glabrous; style 3.7–4.5 mm long, densely pubescent with 2–3-celled simple uniseriate trichomes in the lower half where included in the anther cone, exserted up to 1.5 mm beyond the <!--PageBreak -->anther cone; stigma capitate, minutely papillate, green in live plants. Fruit a globose berry, 4–9 mm in diameter, dull purplish-black at maturity, opaque, the surface of the pericarp matte and somewhat glaucous; fruiting pedicels 6–13 mm long, 1.2–1.4 mm in diameter at the base, reflexed and slightly curving, dropping with mature fruits, not persistent; fruiting calyx not accrescent, the tube less than 1 mm long, the lobes 1–1.5 mm long, appressed against the berry. Seeds (13–)20–35(–50) per berry, 1.2–1.4 mm long, 1.0–1.2 mm wide, flattened and tear-drop shaped with a subapical hilum, pale yellow, the surfaces minutely pitted, the testal cells pentagonal in outline. Stone cells absent. Chromosome number: <italic>2n</italic>=2×=24 (see <xref ref-type="bibr" rid="B204">Särkinen et al. 2018</xref>).</p><fig id="F6" position="float" orientation="portrait"><label>Figure 6.</label><caption><p><italic><tp:taxon-name><tp:taxon-name-part taxon-name-part-type="genus" reg="Solanum">Solanum</tp:taxon-name-part><tp:taxon-name-part taxon-name-part-type="species" reg="chenopodioides">chenopodioides</tp:taxon-name-part></tp:taxon-name></italic> Lam. <bold>A</bold> Habit <bold>B</bold> detail of adaxial leaf surface <bold>C</bold> detail of abaxial leaf surface <bold>D</bold> opening bud <bold>E</bold> dissected flower <bold>F</bold> fruiting branch <bold>G</bold> detail of infructescence <bold>H</bold> maturing fruit <bold>I</bold> fully mature fruit (<bold>A–E</bold><italic>Fox s.n.</italic><bold>F–I</bold><italic>Hieronymus s.n.</italic>). Drawing by R. Wise (previously published in “PhytoKeys 106”).</p></caption><graphic xmlns:xlink="http://www.w3.org/1999/xlink" xlink:href="phytokeys-123-001-g006.jpg" position="float" orientation="portrait" xlink:type="simple" id="oo_305305.jpg"/></fig><fig id="F7" position="float" orientation="portrait"><label>Figure 7.</label><caption><p><italic><tp:taxon-name><tp:taxon-name-part taxon-name-part-type="genus" reg="Solanum">Solanum</tp:taxon-name-part><tp:taxon-name-part taxon-name-part-type="species" reg="chenopodioides">chenopodioides</tp:taxon-name-part></tp:taxon-name></italic> Lam. <bold>A</bold> Habit <bold>B</bold> buds <bold>C</bold> flowers at full anthesis <bold>D</bold> fully mature matte black fruits with appressed calyx lobes (<bold>A–D</bold> Nijmegen accession A14750051). Photos by S. Knapp and G. van der Weerden (previously published in “PhytoKeys 106”).</p></caption><graphic xmlns:xlink="http://www.w3.org/1999/xlink" xlink:href="phytokeys-123-001-g007.jpg" position="float" orientation="portrait" xlink:type="simple" id="oo_305306.jpg"/></fig></tp:treatment-sec><tp:treatment-sec sec-type="distribution" id="SECID0ENTHM"><title>Distribution.</title><p>(Figure <xref ref-type="fig" rid="F8">8</xref>) <italic><tp:taxon-name><tp:taxon-name-part taxon-name-part-type="genus" reg="Solanum">Solanum</tp:taxon-name-part><tp:taxon-name-part taxon-name-part-type="species" reg="chenopodioides">chenopodioides</tp:taxon-name-part></tp:taxon-name></italic> is native to southern South America, and has been introduced globally, largely with the wool trade. The species is relatively uncommon in North America, where it is most likely introduced.</p><fig id="F8" position="float" orientation="portrait"><label>Figure 8.</label><caption><p>Distribution of <italic><tp:taxon-name><tp:taxon-name-part taxon-name-part-type="genus" reg="Solanum">Solanum</tp:taxon-name-part><tp:taxon-name-part taxon-name-part-type="species" reg="chenopodioides">chenopodioides</tp:taxon-name-part></tp:taxon-name></italic> Lam.</p></caption><graphic xmlns:xlink="http://www.w3.org/1999/xlink" xlink:href="phytokeys-123-001-g008.jpg" position="float" orientation="portrait" xlink:type="simple" id="oo_305307.jpg"/></fig></tp:treatment-sec><tp:treatment-sec sec-type="ecology" id="SECID0EGVHM"><title>Ecology.</title><p><italic><tp:taxon-name><tp:taxon-name-part taxon-name-part-type="genus" reg="Solanum">Solanum</tp:taxon-name-part><tp:taxon-name-part taxon-name-part-type="species" reg="chenopodioides">chenopodioides</tp:taxon-name-part></tp:taxon-name></italic> is an adventive species in North America and occurs only in sporadic populations close to urban areas and human disturbance between 0 and 2,000 m elevation.</p></tp:treatment-sec><tp:treatment-sec sec-type="Common names" id="SECID0E2WHM"><title>Common names.</title><p>None recorded.</p></tp:treatment-sec><tp:treatment-sec sec-type="Uses" id="SECID0EAXHM"><title>Uses.</title><p>None recorded.</p></tp:treatment-sec><tp:treatment-sec sec-type="Preliminary conservation status (IUCN 2017)" id="SECID0EFXHM"><title>Preliminary conservation status (<xref ref-type="bibr" rid="B115">IUCN 2017</xref>).</title><p><abbrev xmlns:xlink="http://www.w3.org/1999/xlink" xlink:title="Least Concern" id="ABBRID0EQXHM" xlink:type="simple">LC</abbrev> (Least Concern). <italic><tp:taxon-name><tp:taxon-name-part taxon-name-part-type="genus" reg="Solanum">Solanum</tp:taxon-name-part><tp:taxon-name-part taxon-name-part-type="species" reg="chenopodioides">chenopodioides</tp:taxon-name-part></tp:taxon-name></italic> is a widespread weed of disturbed areas (see <xref ref-type="bibr" rid="B12">Barboza et al. 2013</xref>; <xref ref-type="bibr" rid="B204">Särkinen et al. 2018</xref>). For <abbrev xmlns:xlink="http://www.w3.org/1999/xlink" xlink:title="Extent of Occurrence" id="ABBRID0EHYHM" xlink:type="simple">EOO</abbrev> see Table <xref ref-type="table" rid="T6">6</xref>.</p></tp:treatment-sec><tp:treatment-sec sec-type="discussion" id="SECID0EPYHM"><title>Discussion.</title><p><italic><tp:taxon-name><tp:taxon-name-part taxon-name-part-type="genus" reg="Solanum">Solanum</tp:taxon-name-part><tp:taxon-name-part taxon-name-part-type="species" reg="chenopodioides">chenopodioides</tp:taxon-name-part></tp:taxon-name></italic> is a weedy, ruderal species occurring mainly in coastal parts of North America. The species has distinct grey-green appearance due to the pubescence of appressed, eglandular white trichomes. It is morphologically similar to <italic><tp:taxon-name><tp:taxon-name-part taxon-name-part-type="genus" reg="Solanum">S.</tp:taxon-name-part><tp:taxon-name-part taxon-name-part-type="species" reg="pseudogracile">pseudogracile</tp:taxon-name-part></tp:taxon-name></italic> and some populations of <italic><tp:taxon-name><tp:taxon-name-part taxon-name-part-type="genus" reg="Solanum">S.</tp:taxon-name-part><tp:taxon-name-part taxon-name-part-type="species" reg="americanum">americanum</tp:taxon-name-part></tp:taxon-name></italic> around the coast of the Gulf of Mexico. <italic><tp:taxon-name><tp:taxon-name-part taxon-name-part-type="genus" reg="Solanum">Solanum</tp:taxon-name-part><tp:taxon-name-part taxon-name-part-type="species" reg="chenopodioides">chenopodioides</tp:taxon-name-part></tp:taxon-name></italic> can be distinguished from <italic><tp:taxon-name><tp:taxon-name-part taxon-name-part-type="genus" reg="Solanum">S.</tp:taxon-name-part><tp:taxon-name-part taxon-name-part-type="species" reg="pseudogracile">pseudogracile</tp:taxon-name-part></tp:taxon-name></italic> only with difficulty, but the short-triangular calyx lobes with acute apices that remain appressed to the berry at fruit maturity, as opposed to the longer, rectangular calyx lobes with rounded to acute apices that are reflexed in fruit of <italic><tp:taxon-name><tp:taxon-name-part taxon-name-part-type="genus" reg="Solanum">S.</tp:taxon-name-part><tp:taxon-name-part taxon-name-part-type="species" reg="pseudogracile">pseudogracile</tp:taxon-name-part></tp:taxon-name></italic>, are characters that distinguish the taxa. In flower, the extension of style beyond the anther cone is a good character to separate <italic><tp:taxon-name><tp:taxon-name-part taxon-name-part-type="genus" reg="Solanum">S.</tp:taxon-name-part><tp:taxon-name-part taxon-name-part-type="species" reg="chenopodioides">chenopodioides</tp:taxon-name-part></tp:taxon-name></italic> from <italic><tp:taxon-name><tp:taxon-name-part taxon-name-part-type="genus" reg="Solanum">S.</tp:taxon-name-part><tp:taxon-name-part taxon-name-part-type="species" reg="pseudogracile">pseudogracile</tp:taxon-name-part></tp:taxon-name></italic>; the style remains almost completely inside the anther cone in <italic><tp:taxon-name><tp:taxon-name-part taxon-name-part-type="genus" reg="Solanum">S.</tp:taxon-name-part><tp:taxon-name-part taxon-name-part-type="species" reg="chenopodioides">chenopodioides</tp:taxon-name-part></tp:taxon-name></italic> (exserted to 1–1.5 mm) and is clearly exserted in <italic><tp:taxon-name><tp:taxon-name-part taxon-name-part-type="genus" reg="Solanum">S.</tp:taxon-name-part><tp:taxon-name-part taxon-name-part-type="species" reg="pseudogracile">pseudogracile</tp:taxon-name-part></tp:taxon-name></italic> (exserted to (1)2.0–2.5 mm). Many specimens annotated as <italic><tp:taxon-name><tp:taxon-name-part taxon-name-part-type="genus" reg="Solanum">S.</tp:taxon-name-part><tp:taxon-name-part taxon-name-part-type="species" reg="chenopodioides">chenopodioides</tp:taxon-name-part></tp:taxon-name></italic> from around the Gulf of Mexico (e.g., Florida) are actually plants of <italic><tp:taxon-name><tp:taxon-name-part taxon-name-part-type="genus" reg="Solanum">S.</tp:taxon-name-part><tp:taxon-name-part taxon-name-part-type="species" reg="pseudogracile">pseudogracile</tp:taxon-name-part></tp:taxon-name></italic>.</p><p><italic><tp:taxon-name><tp:taxon-name-part taxon-name-part-type="genus" reg="Solanum">Solanum</tp:taxon-name-part><tp:taxon-name-part taxon-name-part-type="species" reg="chenopodioides">chenopodioides</tp:taxon-name-part></tp:taxon-name></italic> can be distinguished from <italic><tp:taxon-name><tp:taxon-name-part taxon-name-part-type="genus" reg="Solanum">S.</tp:taxon-name-part><tp:taxon-name-part taxon-name-part-type="species" reg="nigrescens">nigrescens</tp:taxon-name-part></tp:taxon-name></italic> by the lack of stone cells in fruit, while <italic><tp:taxon-name><tp:taxon-name-part taxon-name-part-type="genus" reg="Solanum">S.</tp:taxon-name-part><tp:taxon-name-part taxon-name-part-type="species" reg="nigrescens">nigrescens</tp:taxon-name-part></tp:taxon-name></italic> has always 4–13 stone cells per fruit. Anthers in <italic><tp:taxon-name><tp:taxon-name-part taxon-name-part-type="genus" reg="Solanum">S.</tp:taxon-name-part><tp:taxon-name-part taxon-name-part-type="species" reg="chenopodioides">chenopodioides</tp:taxon-name-part></tp:taxon-name></italic> are always much longer (2.0–2.8 mm) than in <italic><tp:taxon-name><tp:taxon-name-part taxon-name-part-type="genus" reg="Solanum">S.</tp:taxon-name-part><tp:taxon-name-part taxon-name-part-type="species" reg="americanum">americanum</tp:taxon-name-part></tp:taxon-name></italic> (0.8–1.5 mm). The strongly deflexed peduncle and pedicels in fruit are distinctive in <italic><tp:taxon-name><tp:taxon-name-part taxon-name-part-type="genus" reg="Solanum">S.</tp:taxon-name-part><tp:taxon-name-part taxon-name-part-type="species" reg="chenopodioides">chenopodioides</tp:taxon-name-part></tp:taxon-name></italic> but are not always obvious in herbarium specimens.</p><p>Typification details for the synonyms of <italic><tp:taxon-name><tp:taxon-name-part taxon-name-part-type="genus" reg="Solanum">S.</tp:taxon-name-part><tp:taxon-name-part taxon-name-part-type="species" reg="chenopodioides">chenopodioides</tp:taxon-name-part></tp:taxon-name></italic> can be found in <xref ref-type="bibr" rid="B204">Särkinen et al. (2018)</xref>.</p></tp:treatment-sec><tp:treatment-sec sec-type="material" id="SECID0ESAIM"><title>Specimens examined.</title><p>See Suppl. materials <xref ref-type="supplementary-material" rid="S1">1</xref> and <xref ref-type="supplementary-material" rid="S3">3</xref>.</p><!--PageBreak --></tp:treatment-sec><tp:treatment-sec><!--Section generated to contain objects referenced in tp:taxon-treatment.--><table-wrap id="T6" position="float" orientation="portrait"><label>Table 6.</label><caption><p>Preliminary conservation assessments for morelloid species from the Caribbean and North and Central America. For details see Materials and Methods and individual species treatments. Preliminary assessments are based on <abbrev xmlns:xlink="http://www.w3.org/1999/xlink" xlink:title="Extent of Occurrence" id="ABBRID0E1WGK" xlink:type="simple">EOO</abbrev> only (see Materials and Methods) and have been calculated for worldwide ranges for each species. The <abbrev xmlns:xlink="http://www.w3.org/1999/xlink" xlink:title="Extent of Occurrence" id="ABBRID0EWXGK" xlink:type="simple">EOO</abbrev> and conservation status of species known to be solely cultivated, introduced or adventive in the region has been assessed in <xref ref-type="bibr" rid="B204">Särkinen et al. (2018)</xref>.</p></caption><table id="TID0E6YAI" rules="all"><tbody><tr><th rowspan="1" colspan="1">Species</th><th rowspan="1" colspan="1">Preliminary conservation assessment (<xref ref-type="bibr" rid="B115">IUCN 2017</xref>)</th><th rowspan="1" colspan="1"><abbrev xmlns:xlink="http://www.w3.org/1999/xlink" xlink:title="Extent of Occurrence" id="ABBRID0E5YGK" xlink:type="simple">EOO</abbrev> (km<sup>2</sup>) [worldwide range]</th></tr><tr><td rowspan="1" colspan="1"><italic><tp:taxon-name><tp:taxon-name-part taxon-name-part-type="genus" reg="Solanum">Solanum</tp:taxon-name-part><tp:taxon-name-part taxon-name-part-type="species" reg="americanum">americanum</tp:taxon-name-part></tp:taxon-name></italic> Mill.</td><td rowspan="1" colspan="1">
                <abbrev xmlns:xlink="http://www.w3.org/1999/xlink" xlink:title="Least Concern" id="ABBRID0EYZGK" xlink:type="simple">LC</abbrev>
              </td><td rowspan="1" colspan="1">444,094,992</td></tr><tr><td rowspan="1" colspan="1"><italic><tp:taxon-name><tp:taxon-name-part taxon-name-part-type="genus" reg="Solanum">Solanum</tp:taxon-name-part><tp:taxon-name-part taxon-name-part-type="species" reg="chenopodioides">chenopodioides</tp:taxon-name-part></tp:taxon-name></italic> Lam.</td><td rowspan="1" colspan="1">
                <abbrev xmlns:xlink="http://www.w3.org/1999/xlink" xlink:title="Least Concern" id="ABBRID0ET1GK" xlink:type="simple">LC</abbrev>
              </td><td rowspan="1" colspan="1">77,207,558</td></tr><tr><td rowspan="1" colspan="1"><italic><tp:taxon-name><tp:taxon-name-part taxon-name-part-type="genus" reg="Solanum">Solanum</tp:taxon-name-part><tp:taxon-name-part taxon-name-part-type="species" reg="corymbosum">corymbosum</tp:taxon-name-part></tp:taxon-name></italic> Jacq.</td><td rowspan="1" colspan="1">
                <abbrev xmlns:xlink="http://www.w3.org/1999/xlink" xlink:title="Least Concern" id="ABBRID0EO2GK" xlink:type="simple">LC</abbrev>
              </td><td rowspan="1" colspan="1">1,621,244 (all); 148,300 (Mexico and Central America only)</td></tr><tr><td rowspan="1" colspan="1"><italic><tp:taxon-name><tp:taxon-name-part taxon-name-part-type="genus" reg="Solanum">Solanum</tp:taxon-name-part><tp:taxon-name-part taxon-name-part-type="species" reg="douglasii">douglasii</tp:taxon-name-part></tp:taxon-name></italic> Dunal</td><td rowspan="1" colspan="1">
                <abbrev xmlns:xlink="http://www.w3.org/1999/xlink" xlink:title="Least Concern" id="ABBRID0EW3GK" xlink:type="simple">LC</abbrev>
              </td><td rowspan="1" colspan="1">6,419,607</td></tr><tr><td rowspan="1" colspan="1"><italic><tp:taxon-name><tp:taxon-name-part taxon-name-part-type="genus" reg="Solanum">Solanum</tp:taxon-name-part><tp:taxon-name-part taxon-name-part-type="species" reg="emulans">emulans</tp:taxon-name-part></tp:taxon-name></italic> Raf.</td><td rowspan="1" colspan="1">
                <abbrev xmlns:xlink="http://www.w3.org/1999/xlink" xlink:title="Least Concern" id="ABBRID0ER4GK" xlink:type="simple">LC</abbrev>
              </td><td rowspan="1" colspan="1">5,394,300</td></tr><tr><td rowspan="1" colspan="1"><italic><tp:taxon-name><tp:taxon-name-part taxon-name-part-type="genus" reg="Solanum">Solanum</tp:taxon-name-part><tp:taxon-name-part taxon-name-part-type="species" reg="furcatum">furcatum</tp:taxon-name-part></tp:taxon-name></italic> Dunal</td><td rowspan="1" colspan="1">
                <abbrev xmlns:xlink="http://www.w3.org/1999/xlink" xlink:title="Least Concern" id="ABBRID0EM5GK" xlink:type="simple">LC</abbrev>
              </td><td rowspan="1" colspan="1">209,035,647 (North America only 4,169 – EN)</td></tr><tr><td rowspan="1" colspan="1"><italic><tp:taxon-name><tp:taxon-name-part taxon-name-part-type="genus" reg="Solanum">Solanum</tp:taxon-name-part><tp:taxon-name-part taxon-name-part-type="species" reg="interius">interius</tp:taxon-name-part></tp:taxon-name></italic> Rydb.</td><td rowspan="1" colspan="1">
                <abbrev xmlns:xlink="http://www.w3.org/1999/xlink" xlink:title="Least Concern" id="ABBRID0EH6GK" xlink:type="simple">LC</abbrev>
              </td><td rowspan="1" colspan="1">4,506,327</td></tr><tr><td rowspan="1" colspan="1"><italic><tp:taxon-name><tp:taxon-name-part taxon-name-part-type="genus" reg="Solanum">Solanum</tp:taxon-name-part><tp:taxon-name-part taxon-name-part-type="species" reg="macrotonum">macrotonum</tp:taxon-name-part></tp:taxon-name></italic> Bitter</td><td rowspan="1" colspan="1">
                <abbrev xmlns:xlink="http://www.w3.org/1999/xlink" xlink:title="Least Concern" id="ABBRID0ECAHK" xlink:type="simple">LC</abbrev>
              </td><td rowspan="1" colspan="1">3,804,650</td></tr><tr><td rowspan="1" colspan="1"><italic><tp:taxon-name><tp:taxon-name-part taxon-name-part-type="genus" reg="Solanum">Solanum</tp:taxon-name-part><tp:taxon-name-part taxon-name-part-type="species" reg="nigrescens">nigrescens</tp:taxon-name-part></tp:taxon-name></italic> M.Martens &amp; Galeotti</td><td rowspan="1" colspan="1">
                <abbrev xmlns:xlink="http://www.w3.org/1999/xlink" xlink:title="Least Concern" id="ABBRID0E4AHK" xlink:type="simple">LC</abbrev>
              </td><td rowspan="1" colspan="1">15,340,166</td></tr><tr><td rowspan="1" colspan="1"><italic><tp:taxon-name><tp:taxon-name-part taxon-name-part-type="genus" reg="Solanum">Solanum</tp:taxon-name-part><tp:taxon-name-part taxon-name-part-type="species" reg="nigrum">nigrum</tp:taxon-name-part></tp:taxon-name></italic> L.</td><td rowspan="1" colspan="1">
                <abbrev xmlns:xlink="http://www.w3.org/1999/xlink" xlink:title="Least Concern" id="ABBRID0EYBHK" xlink:type="simple">LC</abbrev>
              </td><td rowspan="1" colspan="1">78,076,619</td></tr><tr><td rowspan="1" colspan="1"><italic><tp:taxon-name><tp:taxon-name-part taxon-name-part-type="genus" reg="Solanum">Solanum</tp:taxon-name-part><tp:taxon-name-part taxon-name-part-type="species" reg="nitidibaccatum">nitidibaccatum</tp:taxon-name-part></tp:taxon-name></italic> Bitter</td><td rowspan="1" colspan="1">
                <abbrev xmlns:xlink="http://www.w3.org/1999/xlink" xlink:title="Least Concern" id="ABBRID0ETCHK" xlink:type="simple">LC</abbrev>
              </td><td rowspan="1" colspan="1">See <xref ref-type="bibr" rid="B204">Särkinen et al. 2018</xref></td></tr><tr><td rowspan="1" colspan="1"><italic><tp:taxon-name><tp:taxon-name-part taxon-name-part-type="genus" reg="Solanum">Solanum</tp:taxon-name-part><tp:taxon-name-part taxon-name-part-type="species" reg="pruinosum">pruinosum</tp:taxon-name-part></tp:taxon-name></italic> Bitter</td><td rowspan="1" colspan="1">
                <abbrev xmlns:xlink="http://www.w3.org/1999/xlink" xlink:title="Least Concern" id="ABBRID0ESDHK" xlink:type="simple">LC</abbrev>
              </td><td rowspan="1" colspan="1">294,305</td></tr><tr><td rowspan="1" colspan="1"><italic><tp:taxon-name><tp:taxon-name-part taxon-name-part-type="genus" reg="Solanum">Solanum</tp:taxon-name-part><tp:taxon-name-part taxon-name-part-type="species" reg="pseudogracile">pseudogracile</tp:taxon-name-part></tp:taxon-name></italic> Heiser</td><td rowspan="1" colspan="1">
                <abbrev xmlns:xlink="http://www.w3.org/1999/xlink" xlink:title="Least Concern" id="ABBRID0ENEHK" xlink:type="simple">LC</abbrev>
              </td><td rowspan="1" colspan="1">1,048,309</td></tr><tr><td rowspan="1" colspan="1"><italic><tp:taxon-name><tp:taxon-name-part taxon-name-part-type="genus" reg="Solanum">Solanum</tp:taxon-name-part><tp:taxon-name-part taxon-name-part-type="species" reg="retroflexum">retroflexum</tp:taxon-name-part></tp:taxon-name></italic> Dunal</td><td rowspan="1" colspan="1">
                <abbrev xmlns:xlink="http://www.w3.org/1999/xlink" xlink:title="Least Concern" id="ABBRID0EIFHK" xlink:type="simple">LC</abbrev>
              </td><td rowspan="1" colspan="1">See <xref ref-type="bibr" rid="B204">Särkinen et al. 2018</xref></td></tr><tr><td rowspan="1" colspan="1"><italic><tp:taxon-name><tp:taxon-name-part taxon-name-part-type="genus" reg="Solanum">Solanum</tp:taxon-name-part><tp:taxon-name-part taxon-name-part-type="species" reg="sarrachoides">sarrachoides</tp:taxon-name-part></tp:taxon-name></italic> Sendtn.</td><td rowspan="1" colspan="1">
                <abbrev xmlns:xlink="http://www.w3.org/1999/xlink" xlink:title="Least Concern" id="ABBRID0EHGHK" xlink:type="simple">LC</abbrev>
              </td><td rowspan="1" colspan="1">100,440,077</td></tr><tr><td rowspan="1" colspan="1"><italic><tp:taxon-name><tp:taxon-name-part taxon-name-part-type="genus" reg="Solanum">Solanum</tp:taxon-name-part><tp:taxon-name-part taxon-name-part-type="species" reg="scabrum">scabrum</tp:taxon-name-part></tp:taxon-name></italic> Mill.</td><td rowspan="1" colspan="1">
                <abbrev xmlns:xlink="http://www.w3.org/1999/xlink" xlink:title="Least Concern" id="ABBRID0ECHHK" xlink:type="simple">LC</abbrev>
              </td><td rowspan="1" colspan="1">See <xref ref-type="bibr" rid="B204">Särkinen et al. 2018</xref></td></tr><tr><td rowspan="1" colspan="1"><italic><tp:taxon-name><tp:taxon-name-part taxon-name-part-type="genus" reg="Solanum">Solanum</tp:taxon-name-part><tp:taxon-name-part taxon-name-part-type="species" reg="triflorum">triflorum</tp:taxon-name-part></tp:taxon-name></italic> Nutt.</td><td rowspan="1" colspan="1">
                <abbrev xmlns:xlink="http://www.w3.org/1999/xlink" xlink:title="Least Concern" id="ABBRID0EBIHK" xlink:type="simple">LC</abbrev>
              </td><td rowspan="1" colspan="1">91,711,478</td></tr><tr><td rowspan="1" colspan="1"><italic><tp:taxon-name><tp:taxon-name-part taxon-name-part-type="genus" reg="Solanum">Solanum</tp:taxon-name-part><tp:taxon-name-part taxon-name-part-type="species" reg="villosum">villosum</tp:taxon-name-part></tp:taxon-name></italic> Mill.</td><td rowspan="1" colspan="1">
                <abbrev xmlns:xlink="http://www.w3.org/1999/xlink" xlink:title="Least Concern" id="ABBRID0E3IHK" xlink:type="simple">LC</abbrev>
              </td><td rowspan="1" colspan="1">See <xref ref-type="bibr" rid="B204">Särkinen et al. 2018</xref></td></tr></tbody></table></table-wrap><supplementary-material xmlns:xlink="http://www.w3.org/1999/xlink" id="S1" position="float" orientation="portrait" xlink:type="simple"><label>Supplementary material 1</label><p>Specimens cited in pdf format (traditional format; only specimens from the region cited)</p><p>Data type: PDF file</p><media xlink:href="phytokeys-123-001-s001.pdf" mimetype="application" mime-subtype="pdf" position="float" orientation="portrait" xlink:type="simple" id="oo_305356.pdf"/><permissions><license xlink:type="simple"><license-p>This dataset is made available under the Open Database License (http://opendatacommons.org/licenses/odbl/1.0/). The Open Database License (ODbL) is a license agreement intended to allow users to freely share, modify, and use this Dataset while maintaining this same freedom for others, provided that the original source and author(s) are credited.</license-p></license></permissions><attrib specific-use="authors">Sandra Knapp, Gloria E. Barboza, Lynn Bohs, Tiina Särkinen</attrib></supplementary-material><supplementary-material xmlns:xlink="http://www.w3.org/1999/xlink" id="S3" position="float" orientation="portrait" xlink:type="simple"><label>Supplementary material 3</label><p>Searchable CSV file of all specimens examined for this treatment, including Old World and South America</p><p>Data type: CSV file</p><media xlink:href="phytokeys-123-001-s003.csv" mimetype="text" mime-subtype="csv" position="float" orientation="portrait" xlink:type="simple" id="oo_305358.csv"/><permissions><license xlink:type="simple"><license-p>This dataset is made available under the Open Database License (http://opendatacommons.org/licenses/odbl/1.0/). The Open Database License (ODbL) is a license agreement intended to allow users to freely share, modify, and use this Dataset while maintaining this same freedom for others, provided that the original source and author(s) are credited.</license-p></license></permissions><attrib specific-use="authors">Sandra Knapp, Gloria E. Barboza, Lynn Bohs, Tiina Särkinen</attrib></supplementary-material><fn-group><fn id="en2"><p>Types based on American specimens only, for full synonymy see Särkinen et al. (2018: 65–66)</p></fn></fn-group></tp:treatment-sec><ref-list><ref id="B75"><mixed-citation xmlns:xlink="http://www.w3.org/1999/xlink" xlink:type="simple"><person-group><name name-style="western"><surname>Edmonds</surname><given-names>JM</given-names></name></person-group> (<year>1972</year>) <article-title>A <tp:taxon-name><tp:taxon-name-part taxon-name-part-type="genus"/><tp:taxon-name-part taxon-name-part-type="species">synopsis</tp:taxon-name-part></tp:taxon-name> of the taxonomy of <tp:taxon-name><tp:taxon-name-part taxon-name-part-type="genus">Solanum</tp:taxon-name-part><tp:taxon-name-part taxon-name-part-type="infraspecific-rank">sect.</tp:taxon-name-part><tp:taxon-name-part taxon-name-part-type="section">Solanum</tp:taxon-name-part></tp:taxon-name> (<tp:taxon-name><tp:taxon-name-part taxon-name-part-type="genus">Maurella</tp:taxon-name-part></tp:taxon-name>) in South America.</article-title><source>Kew Bulletin</source><volume>27</volume>(<issue>1</issue>): <fpage>95</fpage>–<lpage>114</lpage>. <ext-link xlink:type="simple" ext-link-type="doi" xlink:href="10.2307/4117874">https://doi.org/10.2307/4117874</ext-link></mixed-citation></ref><ref id="B204"><mixed-citation xmlns:xlink="http://www.w3.org/1999/xlink" xlink:type="simple"><person-group><name name-style="western"><surname>Särkinen</surname><given-names>T</given-names></name><name name-style="western"><surname>Poczai</surname><given-names>P</given-names></name><name name-style="western"><surname>Barboza</surname><given-names>GE</given-names></name><name name-style="western"><surname>van der Weerden</surname><given-names>GM</given-names></name><name name-style="western"><surname>Baden</surname><given-names>M</given-names></name><name name-style="western"><surname>Knapp</surname><given-names>S</given-names></name></person-group> (<year>2018</year>) <article-title>A revision of the Old World black nightshades (Morelloid clade of <italic><tp:taxon-name><tp:taxon-name-part taxon-name-part-type="genus">Solanum</tp:taxon-name-part></tp:taxon-name></italic> L., <tp:taxon-name><tp:taxon-name-part taxon-name-part-type="genus">Solanaceae</tp:taxon-name-part></tp:taxon-name>).</article-title><source>PhytoKeys</source><volume>106</volume>: <fpage>1</fpage>–<lpage>223</lpage>. <ext-link xlink:type="simple" ext-link-type="doi" xlink:href="10.3897/phytokeys.106.21991">https://doi.org/10.3897/phytokeys.106.21991</ext-link></mixed-citation></ref><ref id="B54"><mixed-citation xmlns:xlink="http://www.w3.org/1999/xlink" xlink:type="simple"><person-group><name name-style="western"><surname>D’Arcy</surname><given-names>WG</given-names></name></person-group> (<year>1974a</year>) <article-title>[1973]) <tp:taxon-name><tp:taxon-name-part taxon-name-part-type="genus">Solanaceae</tp:taxon-name-part></tp:taxon-name>, Flora of Panama. Part 9.</article-title><source>Annals of the Missouri Botanical Garden</source><volume>60</volume>: <fpage>573</fpage>–<lpage>780</lpage>. <ext-link xlink:type="simple" ext-link-type="doi" xlink:href="10.2307/2395139">https://doi.org/10.2307/2395139</ext-link></mixed-citation></ref><ref id="B111"><mixed-citation xmlns:xlink="http://www.w3.org/1999/xlink" xlink:type="simple"><person-group><name name-style="western"><surname>Henderson</surname><given-names>RJF</given-names></name></person-group> (<year>1974</year>) <article-title><italic><tp:taxon-name><tp:taxon-name-part taxon-name-part-type="genus">Solanum</tp:taxon-name-part><tp:taxon-name-part taxon-name-part-type="species">nigrum</tp:taxon-name-part></tp:taxon-name></italic> L. (<tp:taxon-name><tp:taxon-name-part taxon-name-part-type="genus">Solanaceae</tp:taxon-name-part></tp:taxon-name>) and related species in Australia.</article-title><source>Contributions from the Queensland Herbarium</source><volume>16</volume>: <fpage>1</fpage>–<lpage>78</lpage>.</mixed-citation></ref><ref id="B164"><mixed-citation xmlns:xlink="http://www.w3.org/1999/xlink" xlink:type="simple"><person-group><name name-style="western"><surname>Morton</surname><given-names>CV</given-names></name></person-group> (<year>1976</year>) A revision of the Argentine species of <italic><tp:taxon-name><tp:taxon-name-part taxon-name-part-type="genus">Solanum</tp:taxon-name-part></tp:taxon-name></italic>. Córdoba: Academia Nacional de Ciencias.</mixed-citation></ref><ref id="B12"><mixed-citation xmlns:xlink="http://www.w3.org/1999/xlink" xlink:type="simple"><person-group><name name-style="western"><surname>Barboza</surname><given-names>GE</given-names></name><name name-style="western"><surname>Knapp</surname><given-names>S</given-names></name><name name-style="western"><surname>Särkinen</surname><given-names>T</given-names></name></person-group> (<year>2013</year>) Grupo VII. Moreloide. In Anton AM, Zuloaga FO (Eds), Barboza GE (coord.) Flora Argentina vol. 13, <tp:taxon-name><tp:taxon-name-part taxon-name-part-type="genus">Solanaceae</tp:taxon-name-part></tp:taxon-name>. IBODA-IMBIV, CONICET: Buenos Aires &amp; Córdoba, Argentina, 231–264.</mixed-citation></ref><ref id="B115"><mixed-citation xmlns:xlink="http://www.w3.org/1999/xlink" xlink:type="simple"><institution xlink:type="simple">IUCN</institution> (<year>2017</year>) Guidelines for Using the IUCN Red List Categories and Criteria. Version 13. Prepared by the Standards and Petitions Subcommittee. <ext-link xlink:type="simple" ext-link-type="uri" xlink:href="http://www.iucnredlist.org/documents/RedListGuidelines.pdf">http://www.iucnredlist.org/documents/RedListGuidelines.pdf</ext-link></mixed-citation></ref></ref-list></tp:taxon-treatment>
