# Supplementary material for: A revision of the Morelloid Clade of Solanum L. (Solanaceae) in North and Central America and the Caribbean
Source: PhytoKeys. 2019 May 30;123:1–144. doi: 10.3897/phytokeys.123.31738 (PMC6554266; doi:10.3897/phytokeys.123.31738)
Supplement: XML Treatment for Solanum corymbosum [file phytokeys.123.31738-treatment3.xml]

<!DOCTYPE tp:taxon-treatment
  PUBLIC "-//TaxonX//DTD Taxonomic Treatment Publishing DTD v0 20100105//EN" "tax-treatment-NSO.dtd">
<tp:taxon-treatment xmlns:tp="http://www.plazi.org/taxpub"><tp:treatment-meta><kwd-group><label>Taxon classification</label><kwd><named-content xmlns:xlink="http://www.w3.org/1999/xlink" content-type="kingdom">Plantae</named-content></kwd><kwd><named-content xmlns:xlink="http://www.w3.org/1999/xlink" content-type="order">Solanales</named-content></kwd><kwd><named-content xmlns:xlink="http://www.w3.org/1999/xlink" content-type="family">Solanaceae</named-content></kwd></kwd-group><mixed-citation publication-type="journal"><person-group><name><surname>Knapp</surname><given-names>Sandra</given-names></name><name><surname>Barboza</surname><given-names>Gloria E.</given-names></name><name><surname>Bohs</surname><given-names>Lynn</given-names></name><name><surname>Särkinen</surname><given-names>Tiina</given-names></name></person-group><article-title>A revision of the Morelloid Clade of <italic><tp:taxon-name><tp:taxon-name-part taxon-name-part-type="genus" reg="Solanum">Solanum</tp:taxon-name-part></tp:taxon-name></italic> L. (<tp:taxon-name><tp:taxon-name-part taxon-name-part-type="genus" reg="Solanaceae">Solanaceae</tp:taxon-name-part></tp:taxon-name>) in North and Central America and the Caribbean</article-title><source>PhytoKeys</source><day>30</day><month>5</month><year>2019</year><volume>123</volume><fpage>1</fpage><lpage>144</lpage><pub-id pub-id-type="doi">10.3897/phytokeys.123.31738</pub-id></mixed-citation></tp:treatment-meta><tp:nomenclature><label>3.</label><tp:taxon-name>
                  <tp:taxon-name-part taxon-name-part-type="genus" reg="Solanum">Solanum</tp:taxon-name-part>
                  <tp:taxon-name-part taxon-name-part-type="species" reg="corymbosum">corymbosum</tp:taxon-name-part>
                </tp:taxon-name><tp:taxon-authority>Jacq., Collectanea [Jacquin] 1: 78. 1787</tp:taxon-authority><xref ref-type="fig" rid="F9">Figures 9</xref><xref ref-type="fig" rid="F10">, 10</xref><tp:nomenclature-citation-list><tp:nomenclature-citation><tp:taxon-name>
                      <tp:taxon-name-part taxon-name-part-type="genus" reg="Solanum">Solanum</tp:taxon-name-part>
                      <tp:taxon-name-part taxon-name-part-type="species" reg="corymbiferum">corymbiferum</tp:taxon-name-part>
                    </tp:taxon-name><comment>J.F.Gmel., Syst. Nat., ed. 13[bis] 2(1): 384. 1791, nom. superfl. illeg. Type. Based on <tp:taxon-name><tp:taxon-name-part taxon-name-part-type="genus" reg="Solanum">Solanum</tp:taxon-name-part><tp:taxon-name-part taxon-name-part-type="species" reg="corymbosum">corymbosum</tp:taxon-name-part></tp:taxon-name> Jacq. (cited in synonymy) </comment></tp:nomenclature-citation><tp:nomenclature-citation><tp:taxon-name>
                      <tp:taxon-name-part taxon-name-part-type="genus" reg="Solanum">Solanum</tp:taxon-name-part>
                      <tp:taxon-name-part taxon-name-part-type="species" reg="parviflorum">parviflorum</tp:taxon-name-part>
                    </tp:taxon-name><comment>Nocca, Ann. Bot. (Usteri) 6: 61.1793, nom. superfl. illeg. Type. Based on <tp:taxon-name><tp:taxon-name-part taxon-name-part-type="genus" reg="Solanum">Solanum</tp:taxon-name-part><tp:taxon-name-part taxon-name-part-type="species" reg="corymbosum">corymbosum</tp:taxon-name-part></tp:taxon-name> Jacq. (cited in synonymy) </comment></tp:nomenclature-citation><tp:nomenclature-citation><tp:taxon-name>
                      <tp:taxon-name-part taxon-name-part-type="genus" reg="Solanum">Solanum</tp:taxon-name-part>
                      <tp:taxon-name-part taxon-name-part-type="species" reg="parviflorum">parviflorum</tp:taxon-name-part>
                    </tp:taxon-name><comment>Salisb., Prodr. Stirp. Chap. Allerton 134. 1796, nom. superfl. illeg. Type. Based on <tp:taxon-name><tp:taxon-name-part taxon-name-part-type="genus" reg="Solanum">Solanum</tp:taxon-name-part><tp:taxon-name-part taxon-name-part-type="species" reg="corymbosum">corymbosum</tp:taxon-name-part></tp:taxon-name> Jacq. (cited in synonymy) </comment></tp:nomenclature-citation><tp:nomenclature-citation><tp:taxon-name>
                      <tp:taxon-name-part taxon-name-part-type="genus" reg="Solanum">Solanum</tp:taxon-name-part>
                      <tp:taxon-name-part taxon-name-part-type="species" reg="cymosum">cymosum</tp:taxon-name-part>
                    </tp:taxon-name><comment>Ruiz &amp; Pav., Fl. Peruv. [Ruiz &amp; Pavon] 2: 31, t. 160. 1799. Type. Peru. “Habitat in Peruviae cultis, versuris et subhumidis locis per Limae et Chancay Provincias”, <italic>H. Ruiz &amp; J.A. Pavón s.n.</italic> (lectotype, designated by <xref ref-type="bibr" rid="B128">Knapp 2008b</xref>, pg. 312: MA [MA-747100]). </comment></tp:nomenclature-citation><tp:nomenclature-citation><tp:taxon-name>
                      <tp:taxon-name-part taxon-name-part-type="genus" reg="Solanum">Solanum</tp:taxon-name-part>
                      <tp:taxon-name-part taxon-name-part-type="species" reg="corymbosum">corymbosum</tp:taxon-name-part>
                      <tp:taxon-name-part taxon-name-part-type="authority">Jacq.</tp:taxon-name-part>
                      <tp:taxon-name-part taxon-name-part-type="infraspecific-rank">var.</tp:taxon-name-part>
                      <tp:taxon-name-part taxon-name-part-type="variety" reg="cymosum">cymosum</tp:taxon-name-part>
                    </tp:taxon-name><comment>(Ruiz &amp; Pav.) Pers., Syn. Pl. (Persoon) 1: 223. 1805. Type. Based on <tp:taxon-name><tp:taxon-name-part taxon-name-part-type="genus" reg="Solanum">Solanum</tp:taxon-name-part><tp:taxon-name-part taxon-name-part-type="species" reg="cymosum">cymosum</tp:taxon-name-part></tp:taxon-name> Ruiz &amp; Pav. </comment></tp:nomenclature-citation><tp:nomenclature-citation><tp:taxon-name>
                      <tp:taxon-name-part taxon-name-part-type="genus" reg="Solanum">Solanum</tp:taxon-name-part>
                      <tp:taxon-name-part taxon-name-part-type="species" reg="leptanthum">leptanthum</tp:taxon-name-part>
                      <tp:taxon-name-part taxon-name-part-type="authority">Dunal</tp:taxon-name-part>
                      <tp:taxon-name-part taxon-name-part-type="infraspecific-rank">var.</tp:taxon-name-part>
                      <tp:taxon-name-part taxon-name-part-type="variety" reg="parvifolium">parvifolium</tp:taxon-name-part>
                    </tp:taxon-name><comment>Dunal, Solan. Syn. 9. 1816. Type. Peru. Cajamarca: sin. loc., <italic>F.W.H.A. von Humboldt &amp; A. Bonpland s.n.</italic> (lectotype, designated here: P [P00670610]; isolectotypes: P [P00136337, P00136338]). </comment></tp:nomenclature-citation><tp:nomenclature-citation><tp:taxon-name>
                      <tp:taxon-name-part taxon-name-part-type="genus" reg="Solanum">Solanum</tp:taxon-name-part>
                      <tp:taxon-name-part taxon-name-part-type="species" reg="azureum">azureum</tp:taxon-name-part>
                    </tp:taxon-name><comment>Van Geert, Cat. Gén. 1879–1880 [Van Geert], <tp:taxon-name><tp:taxon-name-part taxon-name-part-type="genus" reg="Solanum">Solanum</tp:taxon-name-part><tp:taxon-name-part taxon-name-part-type="species" reg="azureum">azureum</tp:taxon-name-part></tp:taxon-name>. 1879. Type. Cultivated in the nursery of Auguste Van Geert in Gand, Belgium, from seeds sent by Mr. Roezl from Peru (no specimens cited; no original material found). </comment></tp:nomenclature-citation></tp:nomenclature-citation-list></tp:nomenclature><tp:treatment-sec sec-type="material" id="SECID0EUIIM"><title>Type.</title><p>Cultivated in Vienna [“Hort. Bot. Vindob.”] seeds said to be from Peru, <italic>N. von Jacquin s.n.</italic> (lectotype, designated by <xref ref-type="bibr" rid="B52">D’Arcy 1970</xref>, pg. 559: W [acc. # 0022473]).</p></tp:treatment-sec><tp:treatment-sec sec-type="description" id="SECID0EAJIM"><title>Description.</title><p>Annual to short lived perennial herbs to 30–50 cm tall, subwoody and branching at base. Stems terete, green to straw colour, sprawling, somewhat weak and decumbent, not markedly hollow; new growth nearly glabrous to sparsely pubescent with weak simple, uniseriate appressed 1–8-celled eglandular trichomes, these ca. 0.3 mm long; older stems glabrescent. Sympodial units difoliate or occasionally trifoliate, the leaves not geminate. Leaves simple, 4.5–8 cm long, 1.5–4 cm wide, ovate-lanceolate, chartaceous to subcoriaceous; both surfaces glabrous or sometimes sparsely ciliate near the base of the winged petiole; major veins 7–9 pairs, not clearly evident abaxially in live plants, paler in herbarium specimens; base long-attenuate, decurrent on the petiole; margins entire (in Peru rarely slightly 3-lobed, <italic>Croat 58409</italic>); apex acute; petioles 0.5–1 cm, glabrous to sparsely puberulent, winged to the base. Inflorescences 2–3 cm long, lateral, internodal or opposite the leaves, 4–7 times branched, with 20–50(–60) flowers spaced along the rhachis, nearly glabrous to sparsely pubescent; peduncle 0.1–2 cm, straight in fruit; pedicels 2–2.5 mm long, less than 0.5 mm in diameter at the base, ca. 0.5 mm in diameter at the apex, spreading, articulated at the base; pedicel scars spaced 1–3 mm apart. Buds globose, the corolla about halfway exserted from the calyx tube before anthesis, the tips of the corolla lobes often much more pubescent than the calyx. Flowers 5-merous, all perfect. Calyx tube 0.5–1 mm long, conical or broadly conical, the lobes 0.5–0.6 mm long, ca. 0.5 mm wide, broadly triangular, glabrous to very sparsely puberulent with simple, uniseriate trichomes. Corolla 5–10 mm in diameter, white or purple, the abaxial surface usually purple, rotate-stellate, the lobes 1–2.5 mm long, 1–1.5 mm wide, broadly triangular, reflexed at anthesis, later spreading, glabrous adaxially, minutely white-puberulent abaxially on the tips. Stamens equal; filament tube minute; free portion of the filaments ca. 0.2 mm long, adaxially pubescent with simple tangled white trichomes; anthers 0.8–1.5(-1.8) mm long, ca. 0.5 mm wide, ellipsoid, yellow, somewhat connivent, poricidal at the tips, the pores lengthening to slits with age. Ovary globose, glabrous; style ca. 2 mm long, hardly exserted from the anther cone, pubescent in the lower 2/3 with tangled, white uniseriate simple weak-walled trichomes; stigma globose-capitate, minutely papillate, pale green in live plants. Fruit a globose berry, 4–6 mm in diameter, orange to red when ripe, opaque, the surface of the pericarp shiny or matte; fruiting pedicels 2–3 mm long, ca. 0.5 mm in diameter at base, strongly recurved at the very base, dropping with mature fruits, not persistent; fruiting calyx scarcely accrescent, the tube ca. 1 mm long, the lobes 1–1.3 mm long, appressed to the berry. Seeds 20–30 per berry, 1.5–1.8 mm long, 1.2–1.4 mm wide, flattened reniform with a central hilum, light yellow-tan or reddish brown in herbarium material, the surfaces minutely pitted, the testal cells with sinuate margins. Stone cells 2, ca. 1.5 mm in diameter, globose, prominent near the apex of the berry. Chromosome number not known.</p><fig id="F9" position="float" orientation="portrait"><label>Figure 9.</label><caption><p><italic><tp:taxon-name><tp:taxon-name-part taxon-name-part-type="genus" reg="Solanum">Solanum</tp:taxon-name-part><tp:taxon-name-part taxon-name-part-type="species" reg="corymbosum">corymbosum</tp:taxon-name-part></tp:taxon-name></italic> Jacq. <bold>A</bold> Habit <bold>B</bold> detail of adaxial leaf surface <bold>C</bold> detail of abaxial leaf surface <bold>D</bold> flowering branch <bold>E</bold> floral bud <bold>F</bold> dissected flower <bold>G</bold> fruiting branch <bold>H</bold> maturing fruit (<bold>A–F</bold><italic>van der Werff 14657</italic><bold>G–H</bold><italic>Ochoa 14625</italic>). Drawing by R. Wise.</p></caption><graphic xmlns:xlink="http://www.w3.org/1999/xlink" xlink:href="phytokeys-123-001-g009.jpg" position="float" orientation="portrait" xlink:type="simple" id="oo_305308.jpg"/></fig><fig id="F10" position="float" orientation="portrait"><label>Figure 10.</label><caption><p><italic><tp:taxon-name><tp:taxon-name-part taxon-name-part-type="genus" reg="Solanum">Solanum</tp:taxon-name-part><tp:taxon-name-part taxon-name-part-type="species" reg="corymbosum">corymbosum</tp:taxon-name-part></tp:taxon-name></italic> Jacq. <bold>A</bold> Habit <bold>B</bold> inflorescence <bold>C</bold> flowers at full anthesis and buds <bold>D</bold> fully mature red-orange fruits with appressed calyx lobes (<bold>A</bold><italic>Särkinen et al. 4604B</italic><bold>B, D</bold><italic>Särkinen et al. 4078</italic>; <bold>D</bold><italic>Särkinen et al. 4509</italic>). Photos by T. Särkinen.</p></caption><graphic xmlns:xlink="http://www.w3.org/1999/xlink" xlink:href="phytokeys-123-001-g010.jpg" position="float" orientation="portrait" xlink:type="simple" id="oo_305309.jpg"/></fig></tp:treatment-sec><tp:treatment-sec sec-type="distribution" id="SECID0EVOIM"><title>Distribution.</title><p>(Figure <xref ref-type="fig" rid="F11">11</xref>) <italic><tp:taxon-name><tp:taxon-name-part taxon-name-part-type="genus" reg="Solanum">Solanum</tp:taxon-name-part><tp:taxon-name-part taxon-name-part-type="species" reg="corymbosum">corymbosum</tp:taxon-name-part></tp:taxon-name></italic> is native to the western slopes of the Andes in Peru, and naturalised in central and southern Mexico, possibly through introduction in colonial times.</p><fig id="F11" position="float" orientation="portrait"><label>Figure 11.</label><caption><p>Distribution of <italic><tp:taxon-name><tp:taxon-name-part taxon-name-part-type="genus" reg="Solanum">Solanum</tp:taxon-name-part><tp:taxon-name-part taxon-name-part-type="species" reg="corymbosum">corymbosum</tp:taxon-name-part></tp:taxon-name></italic> Jacq.</p></caption><graphic xmlns:xlink="http://www.w3.org/1999/xlink" xlink:href="phytokeys-123-001-g011.jpg" position="float" orientation="portrait" xlink:type="simple" id="oo_305310.jpg"/></fig><!--PageBreak --><!--PageBreak --></tp:treatment-sec><tp:treatment-sec sec-type="ecology" id="SECID0E3QIM"><title>Ecology.</title><p><italic><tp:taxon-name><tp:taxon-name-part taxon-name-part-type="genus" reg="Solanum">Solanum</tp:taxon-name-part><tp:taxon-name-part taxon-name-part-type="species" reg="corymbosum">corymbosum</tp:taxon-name-part></tp:taxon-name></italic> grows in open, disturbed areas in landslides and along roads from 150 to 2,600 m elevation in Mexico (in its presumed native range in Peru from sea level [in coastal lomas vegetation] to 2,900 m elevation).</p></tp:treatment-sec><tp:treatment-sec sec-type="Common names" id="SECID0EZRIM"><title>Common names.</title><p>None recorded for the region.</p></tp:treatment-sec><tp:treatment-sec sec-type="Uses" id="SECID0E5RIM"><title>Uses.</title><p>None recorded.</p></tp:treatment-sec><tp:treatment-sec sec-type="Preliminary conservation status (IUCN 2017)" id="SECID0EDSIM"><title>Preliminary conservation status (<xref ref-type="bibr" rid="B115">IUCN 2017</xref>).</title><p><abbrev xmlns:xlink="http://www.w3.org/1999/xlink" xlink:title="Least Concern" id="ABBRID0EOSIM" xlink:type="simple">LC</abbrev> (Least Concern). <italic><tp:taxon-name><tp:taxon-name-part taxon-name-part-type="genus" reg="Solanum">Solanum</tp:taxon-name-part><tp:taxon-name-part taxon-name-part-type="species" reg="corymbosum">corymbosum</tp:taxon-name-part></tp:taxon-name></italic> has a disjunct distribution in Peru and Mexico; in its native range in Peru the species is quite widely distributed, but the <abbrev xmlns:xlink="http://www.w3.org/1999/xlink" xlink:title="Area of Occurrence" id="ABBRID0EJTIM" xlink:type="simple">AOO</abbrev> for the Mexican plants (76 km<sup>2</sup>, classing it as EN) combined with potential morphological differences from Peruvian populations (see below) suggests it is of some conservation concern. For <abbrev xmlns:xlink="http://www.w3.org/1999/xlink" xlink:title="Extent of Occurrence" id="ABBRID0EPTIM" xlink:type="simple">EOO</abbrev> see Table <xref ref-type="table" rid="T6">6</xref>.</p></tp:treatment-sec><tp:treatment-sec sec-type="discussion" id="SECID0EXTIM"><title>Discussion.</title><p><italic><tp:taxon-name><tp:taxon-name-part taxon-name-part-type="genus" reg="Solanum">Solanum</tp:taxon-name-part><tp:taxon-name-part taxon-name-part-type="species" reg="corymbosum">corymbosum</tp:taxon-name-part></tp:taxon-name></italic> is a member of the Radicans group and is related to species of southern South America (see <xref ref-type="bibr" rid="B203">Särkinen et al. 2015b</xref>). The distribution of this species in Mexico is highly disjunct from what are presumed native populations in Peru and Mexican populations are thought to represent an introduction of this species in post-Columbian times. It is tempting to speculate on an inadvertent introduction between mining areas, perhaps even in Spanish colonial times. Populations in Mexico <!--PageBreak -->show nearly identical haplotypes to those from the coastal regions in Peru (<xref ref-type="bibr" rid="B160">Mitchell 2014</xref>), supporting this hypothesis.</p><p>Mexican populations of <italic><tp:taxon-name><tp:taxon-name-part taxon-name-part-type="genus" reg="Solanum">S.</tp:taxon-name-part><tp:taxon-name-part taxon-name-part-type="species" reg="corymbosum">corymbosum</tp:taxon-name-part></tp:taxon-name></italic> differ from Andean populations in having larger leaves (20 cm<sup>2</sup> Mexico, ca. 9 cm<sup>2</sup> Andes) and larger and fewer berries; an average of ca. 30 berries of 5.5 cm diameter per inflorescence in Mexican specimens versus an average of ca. 50 berries of 3.5 mm in diameter per inflorescence in Andean specimens (<xref ref-type="bibr" rid="B160">Mitchell 2014</xref>). This may be due to founder effects in the establishment of the Mexican populations, and <xref ref-type="bibr" rid="B160">Mitchell (2014)</xref> has speculated that these populations may be polyploid.</p><p><italic><tp:taxon-name><tp:taxon-name-part taxon-name-part-type="genus" reg="Solanum">Solanum</tp:taxon-name-part><tp:taxon-name-part taxon-name-part-type="species" reg="corymbosum">corymbosum</tp:taxon-name-part></tp:taxon-name></italic> can be distinguished from other morelloids occurring in Mexico in its orange to red fruits with two large apical stone cells, its highly branched inflorescences and diminutive flowers with rotate-stellate corollas that are usually white adaxially and purple abaxially. The leaves are thicker than other morelloids from the area, and the petioles are strongly winged.</p><p>Three collections of <italic><tp:taxon-name><tp:taxon-name-part taxon-name-part-type="genus" reg="Solanum">Solanum</tp:taxon-name-part><tp:taxon-name-part taxon-name-part-type="species" reg="corymbosum">corymbosum</tp:taxon-name-part></tp:taxon-name></italic> in BM [all mounted on a single sheet] 1. “Hort. Paris. L’Heritier 1783 (E Peru Dombey)”, 2. “Hort. Kew. 1785”, 3. “Peru, Dombey 63,” P-Lam [Morton neg. 8364] are possible isotype material of various of the synonyms. Collections attributed to Dombey from Paris are probably isolectotype material of <italic><tp:taxon-name><tp:taxon-name-part taxon-name-part-type="genus" reg="Solanum">S.</tp:taxon-name-part><tp:taxon-name-part taxon-name-part-type="species" reg="cymosum">cymosum</tp:taxon-name-part></tp:taxon-name></italic> (see <xref ref-type="bibr" rid="B128">Knapp 2008b</xref>), while those from Kew and the Lamarck herbarium are not type material. It is possible that much of the botanical garden material being described in the late 18<sup>th</sup> century came from a few collections and is all genetically the same.</p><p><italic><tp:taxon-name><tp:taxon-name-part taxon-name-part-type="genus" reg="Solanum">Solanum</tp:taxon-name-part><tp:taxon-name-part taxon-name-part-type="species" reg="leptanthum">leptanthum</tp:taxon-name-part></tp:taxon-name></italic> is a synonym of <italic><tp:taxon-name><tp:taxon-name-part taxon-name-part-type="genus" reg="Solanum">S.</tp:taxon-name-part><tp:taxon-name-part taxon-name-part-type="species" reg="pubigerum">pubigerum</tp:taxon-name-part></tp:taxon-name></italic> Dunal (a member of the Dulcamaroid clade, <xref ref-type="bibr" rid="B130">Knapp 2013</xref>), but variety <italic><tp:taxon-name><tp:taxon-name-part taxon-name-part-type="genus" reg="Solanum"/><tp:taxon-name-part taxon-name-part-type="species" reg="parviflorum">parviflorum</tp:taxon-name-part></tp:taxon-name></italic> corresponds to <italic><tp:taxon-name><tp:taxon-name-part taxon-name-part-type="genus" reg="Solanum">S.</tp:taxon-name-part><tp:taxon-name-part taxon-name-part-type="species" reg="corymbosum">corymbosum</tp:taxon-name-part></tp:taxon-name></italic>. We have selected the best preserved of the three sheets in the Humboldt and Bonpland herbarium at P (P00670610) as the lectotype for var. <tp:taxon-name><tp:taxon-name-part taxon-name-part-type="genus" reg="Solanum"/><tp:taxon-name-part taxon-name-part-type="species" reg="leptanthum"/><tp:taxon-name-part taxon-name-part-type="variety" reg="parvifolium">parvifolium</tp:taxon-name-part></tp:taxon-name>.</p></tp:treatment-sec><tp:treatment-sec sec-type="material" id="SECID0ED4IM"><title>Specimens examined.</title><p>See Suppl. materials <xref ref-type="supplementary-material" rid="S1">1</xref> and <xref ref-type="supplementary-material" rid="S3">3</xref>.</p><!--PageBreak --></tp:treatment-sec><tp:treatment-sec><!--Section generated to contain objects referenced in tp:taxon-treatment.--><table-wrap id="T6" position="float" orientation="portrait"><label>Table 6.</label><caption><p>Preliminary conservation assessments for morelloid species from the Caribbean and North and Central America. For details see Materials and Methods and individual species treatments. Preliminary assessments are based on <abbrev xmlns:xlink="http://www.w3.org/1999/xlink" xlink:title="Extent of Occurrence" id="ABBRID0E1WGK" xlink:type="simple">EOO</abbrev> only (see Materials and Methods) and have been calculated for worldwide ranges for each species. The <abbrev xmlns:xlink="http://www.w3.org/1999/xlink" xlink:title="Extent of Occurrence" id="ABBRID0EWXGK" xlink:type="simple">EOO</abbrev> and conservation status of species known to be solely cultivated, introduced or adventive in the region has been assessed in <xref ref-type="bibr" rid="B204">Särkinen et al. (2018)</xref>.</p></caption><table id="TID0E6YAI" rules="all"><tbody><tr><th rowspan="1" colspan="1">Species</th><th rowspan="1" colspan="1">Preliminary conservation assessment (<xref ref-type="bibr" rid="B115">IUCN 2017</xref>)</th><th rowspan="1" colspan="1"><abbrev xmlns:xlink="http://www.w3.org/1999/xlink" xlink:title="Extent of Occurrence" id="ABBRID0E5YGK" xlink:type="simple">EOO</abbrev> (km<sup>2</sup>) [worldwide range]</th></tr><tr><td rowspan="1" colspan="1"><italic><tp:taxon-name><tp:taxon-name-part taxon-name-part-type="genus" reg="Solanum">Solanum</tp:taxon-name-part><tp:taxon-name-part taxon-name-part-type="species" reg="americanum">americanum</tp:taxon-name-part></tp:taxon-name></italic> Mill.</td><td rowspan="1" colspan="1">
                <abbrev xmlns:xlink="http://www.w3.org/1999/xlink" xlink:title="Least Concern" id="ABBRID0EYZGK" xlink:type="simple">LC</abbrev>
              </td><td rowspan="1" colspan="1">444,094,992</td></tr><tr><td rowspan="1" colspan="1"><italic><tp:taxon-name><tp:taxon-name-part taxon-name-part-type="genus" reg="Solanum">Solanum</tp:taxon-name-part><tp:taxon-name-part taxon-name-part-type="species" reg="chenopodioides">chenopodioides</tp:taxon-name-part></tp:taxon-name></italic> Lam.</td><td rowspan="1" colspan="1">
                <abbrev xmlns:xlink="http://www.w3.org/1999/xlink" xlink:title="Least Concern" id="ABBRID0ET1GK" xlink:type="simple">LC</abbrev>
              </td><td rowspan="1" colspan="1">77,207,558</td></tr><tr><td rowspan="1" colspan="1"><italic><tp:taxon-name><tp:taxon-name-part taxon-name-part-type="genus" reg="Solanum">Solanum</tp:taxon-name-part><tp:taxon-name-part taxon-name-part-type="species" reg="corymbosum">corymbosum</tp:taxon-name-part></tp:taxon-name></italic> Jacq.</td><td rowspan="1" colspan="1">
                <abbrev xmlns:xlink="http://www.w3.org/1999/xlink" xlink:title="Least Concern" id="ABBRID0EO2GK" xlink:type="simple">LC</abbrev>
              </td><td rowspan="1" colspan="1">1,621,244 (all); 148,300 (Mexico and Central America only)</td></tr><tr><td rowspan="1" colspan="1"><italic><tp:taxon-name><tp:taxon-name-part taxon-name-part-type="genus" reg="Solanum">Solanum</tp:taxon-name-part><tp:taxon-name-part taxon-name-part-type="species" reg="douglasii">douglasii</tp:taxon-name-part></tp:taxon-name></italic> Dunal</td><td rowspan="1" colspan="1">
                <abbrev xmlns:xlink="http://www.w3.org/1999/xlink" xlink:title="Least Concern" id="ABBRID0EW3GK" xlink:type="simple">LC</abbrev>
              </td><td rowspan="1" colspan="1">6,419,607</td></tr><tr><td rowspan="1" colspan="1"><italic><tp:taxon-name><tp:taxon-name-part taxon-name-part-type="genus" reg="Solanum">Solanum</tp:taxon-name-part><tp:taxon-name-part taxon-name-part-type="species" reg="emulans">emulans</tp:taxon-name-part></tp:taxon-name></italic> Raf.</td><td rowspan="1" colspan="1">
                <abbrev xmlns:xlink="http://www.w3.org/1999/xlink" xlink:title="Least Concern" id="ABBRID0ER4GK" xlink:type="simple">LC</abbrev>
              </td><td rowspan="1" colspan="1">5,394,300</td></tr><tr><td rowspan="1" colspan="1"><italic><tp:taxon-name><tp:taxon-name-part taxon-name-part-type="genus" reg="Solanum">Solanum</tp:taxon-name-part><tp:taxon-name-part taxon-name-part-type="species" reg="furcatum">furcatum</tp:taxon-name-part></tp:taxon-name></italic> Dunal</td><td rowspan="1" colspan="1">
                <abbrev xmlns:xlink="http://www.w3.org/1999/xlink" xlink:title="Least Concern" id="ABBRID0EM5GK" xlink:type="simple">LC</abbrev>
              </td><td rowspan="1" colspan="1">209,035,647 (North America only 4,169 – EN)</td></tr><tr><td rowspan="1" colspan="1"><italic><tp:taxon-name><tp:taxon-name-part taxon-name-part-type="genus" reg="Solanum">Solanum</tp:taxon-name-part><tp:taxon-name-part taxon-name-part-type="species" reg="interius">interius</tp:taxon-name-part></tp:taxon-name></italic> Rydb.</td><td rowspan="1" colspan="1">
                <abbrev xmlns:xlink="http://www.w3.org/1999/xlink" xlink:title="Least Concern" id="ABBRID0EH6GK" xlink:type="simple">LC</abbrev>
              </td><td rowspan="1" colspan="1">4,506,327</td></tr><tr><td rowspan="1" colspan="1"><italic><tp:taxon-name><tp:taxon-name-part taxon-name-part-type="genus" reg="Solanum">Solanum</tp:taxon-name-part><tp:taxon-name-part taxon-name-part-type="species" reg="macrotonum">macrotonum</tp:taxon-name-part></tp:taxon-name></italic> Bitter</td><td rowspan="1" colspan="1">
                <abbrev xmlns:xlink="http://www.w3.org/1999/xlink" xlink:title="Least Concern" id="ABBRID0ECAHK" xlink:type="simple">LC</abbrev>
              </td><td rowspan="1" colspan="1">3,804,650</td></tr><tr><td rowspan="1" colspan="1"><italic><tp:taxon-name><tp:taxon-name-part taxon-name-part-type="genus" reg="Solanum">Solanum</tp:taxon-name-part><tp:taxon-name-part taxon-name-part-type="species" reg="nigrescens">nigrescens</tp:taxon-name-part></tp:taxon-name></italic> M.Martens &amp; Galeotti</td><td rowspan="1" colspan="1">
                <abbrev xmlns:xlink="http://www.w3.org/1999/xlink" xlink:title="Least Concern" id="ABBRID0E4AHK" xlink:type="simple">LC</abbrev>
              </td><td rowspan="1" colspan="1">15,340,166</td></tr><tr><td rowspan="1" colspan="1"><italic><tp:taxon-name><tp:taxon-name-part taxon-name-part-type="genus" reg="Solanum">Solanum</tp:taxon-name-part><tp:taxon-name-part taxon-name-part-type="species" reg="nigrum">nigrum</tp:taxon-name-part></tp:taxon-name></italic> L.</td><td rowspan="1" colspan="1">
                <abbrev xmlns:xlink="http://www.w3.org/1999/xlink" xlink:title="Least Concern" id="ABBRID0EYBHK" xlink:type="simple">LC</abbrev>
              </td><td rowspan="1" colspan="1">78,076,619</td></tr><tr><td rowspan="1" colspan="1"><italic><tp:taxon-name><tp:taxon-name-part taxon-name-part-type="genus" reg="Solanum">Solanum</tp:taxon-name-part><tp:taxon-name-part taxon-name-part-type="species" reg="nitidibaccatum">nitidibaccatum</tp:taxon-name-part></tp:taxon-name></italic> Bitter</td><td rowspan="1" colspan="1">
                <abbrev xmlns:xlink="http://www.w3.org/1999/xlink" xlink:title="Least Concern" id="ABBRID0ETCHK" xlink:type="simple">LC</abbrev>
              </td><td rowspan="1" colspan="1">See <xref ref-type="bibr" rid="B204">Särkinen et al. 2018</xref></td></tr><tr><td rowspan="1" colspan="1"><italic><tp:taxon-name><tp:taxon-name-part taxon-name-part-type="genus" reg="Solanum">Solanum</tp:taxon-name-part><tp:taxon-name-part taxon-name-part-type="species" reg="pruinosum">pruinosum</tp:taxon-name-part></tp:taxon-name></italic> Bitter</td><td rowspan="1" colspan="1">
                <abbrev xmlns:xlink="http://www.w3.org/1999/xlink" xlink:title="Least Concern" id="ABBRID0ESDHK" xlink:type="simple">LC</abbrev>
              </td><td rowspan="1" colspan="1">294,305</td></tr><tr><td rowspan="1" colspan="1"><italic><tp:taxon-name><tp:taxon-name-part taxon-name-part-type="genus" reg="Solanum">Solanum</tp:taxon-name-part><tp:taxon-name-part taxon-name-part-type="species" reg="pseudogracile">pseudogracile</tp:taxon-name-part></tp:taxon-name></italic> Heiser</td><td rowspan="1" colspan="1">
                <abbrev xmlns:xlink="http://www.w3.org/1999/xlink" xlink:title="Least Concern" id="ABBRID0ENEHK" xlink:type="simple">LC</abbrev>
              </td><td rowspan="1" colspan="1">1,048,309</td></tr><tr><td rowspan="1" colspan="1"><italic><tp:taxon-name><tp:taxon-name-part taxon-name-part-type="genus" reg="Solanum">Solanum</tp:taxon-name-part><tp:taxon-name-part taxon-name-part-type="species" reg="retroflexum">retroflexum</tp:taxon-name-part></tp:taxon-name></italic> Dunal</td><td rowspan="1" colspan="1">
                <abbrev xmlns:xlink="http://www.w3.org/1999/xlink" xlink:title="Least Concern" id="ABBRID0EIFHK" xlink:type="simple">LC</abbrev>
              </td><td rowspan="1" colspan="1">See <xref ref-type="bibr" rid="B204">Särkinen et al. 2018</xref></td></tr><tr><td rowspan="1" colspan="1"><italic><tp:taxon-name><tp:taxon-name-part taxon-name-part-type="genus" reg="Solanum">Solanum</tp:taxon-name-part><tp:taxon-name-part taxon-name-part-type="species" reg="sarrachoides">sarrachoides</tp:taxon-name-part></tp:taxon-name></italic> Sendtn.</td><td rowspan="1" colspan="1">
                <abbrev xmlns:xlink="http://www.w3.org/1999/xlink" xlink:title="Least Concern" id="ABBRID0EHGHK" xlink:type="simple">LC</abbrev>
              </td><td rowspan="1" colspan="1">100,440,077</td></tr><tr><td rowspan="1" colspan="1"><italic><tp:taxon-name><tp:taxon-name-part taxon-name-part-type="genus" reg="Solanum">Solanum</tp:taxon-name-part><tp:taxon-name-part taxon-name-part-type="species" reg="scabrum">scabrum</tp:taxon-name-part></tp:taxon-name></italic> Mill.</td><td rowspan="1" colspan="1">
                <abbrev xmlns:xlink="http://www.w3.org/1999/xlink" xlink:title="Least Concern" id="ABBRID0ECHHK" xlink:type="simple">LC</abbrev>
              </td><td rowspan="1" colspan="1">See <xref ref-type="bibr" rid="B204">Särkinen et al. 2018</xref></td></tr><tr><td rowspan="1" colspan="1"><italic><tp:taxon-name><tp:taxon-name-part taxon-name-part-type="genus" reg="Solanum">Solanum</tp:taxon-name-part><tp:taxon-name-part taxon-name-part-type="species" reg="triflorum">triflorum</tp:taxon-name-part></tp:taxon-name></italic> Nutt.</td><td rowspan="1" colspan="1">
                <abbrev xmlns:xlink="http://www.w3.org/1999/xlink" xlink:title="Least Concern" id="ABBRID0EBIHK" xlink:type="simple">LC</abbrev>
              </td><td rowspan="1" colspan="1">91,711,478</td></tr><tr><td rowspan="1" colspan="1"><italic><tp:taxon-name><tp:taxon-name-part taxon-name-part-type="genus" reg="Solanum">Solanum</tp:taxon-name-part><tp:taxon-name-part taxon-name-part-type="species" reg="villosum">villosum</tp:taxon-name-part></tp:taxon-name></italic> Mill.</td><td rowspan="1" colspan="1">
                <abbrev xmlns:xlink="http://www.w3.org/1999/xlink" xlink:title="Least Concern" id="ABBRID0E3IHK" xlink:type="simple">LC</abbrev>
              </td><td rowspan="1" colspan="1">See <xref ref-type="bibr" rid="B204">Särkinen et al. 2018</xref></td></tr></tbody></table></table-wrap><supplementary-material xmlns:xlink="http://www.w3.org/1999/xlink" id="S1" position="float" orientation="portrait" xlink:type="simple"><label>Supplementary material 1</label><p>Specimens cited in pdf format (traditional format; only specimens from the region cited)</p><p>Data type: PDF file</p><media xlink:href="phytokeys-123-001-s001.pdf" mimetype="application" mime-subtype="pdf" position="float" orientation="portrait" xlink:type="simple" id="oo_305356.pdf"/><permissions><license xlink:type="simple"><license-p>This dataset is made available under the Open Database License (http://opendatacommons.org/licenses/odbl/1.0/). The Open Database License (ODbL) is a license agreement intended to allow users to freely share, modify, and use this Dataset while maintaining this same freedom for others, provided that the original source and author(s) are credited.</license-p></license></permissions><attrib specific-use="authors">Sandra Knapp, Gloria E. Barboza, Lynn Bohs, Tiina Särkinen</attrib></supplementary-material><supplementary-material xmlns:xlink="http://www.w3.org/1999/xlink" id="S3" position="float" orientation="portrait" xlink:type="simple"><label>Supplementary material 3</label><p>Searchable CSV file of all specimens examined for this treatment, including Old World and South America</p><p>Data type: CSV file</p><media xlink:href="phytokeys-123-001-s003.csv" mimetype="text" mime-subtype="csv" position="float" orientation="portrait" xlink:type="simple" id="oo_305358.csv"/><permissions><license xlink:type="simple"><license-p>This dataset is made available under the Open Database License (http://opendatacommons.org/licenses/odbl/1.0/). The Open Database License (ODbL) is a license agreement intended to allow users to freely share, modify, and use this Dataset while maintaining this same freedom for others, provided that the original source and author(s) are credited.</license-p></license></permissions><attrib specific-use="authors">Sandra Knapp, Gloria E. Barboza, Lynn Bohs, Tiina Särkinen</attrib></supplementary-material></tp:treatment-sec><ref-list><ref id="B128"><mixed-citation xmlns:xlink="http://www.w3.org/1999/xlink" xlink:type="simple"><person-group><name name-style="western"><surname>Knapp</surname><given-names>S</given-names></name></person-group> (<year>2008b</year>) <article-title>Lectotypification of Ruiz and Pavon’s names in <italic><tp:taxon-name><tp:taxon-name-part taxon-name-part-type="genus">Solanum</tp:taxon-name-part></tp:taxon-name></italic> (<tp:taxon-name><tp:taxon-name-part taxon-name-part-type="genus">Solanaceae</tp:taxon-name-part></tp:taxon-name>).</article-title><source>Anales del Jardín Botánico de Madrid</source><volume>65</volume>(<issue>2</issue>): <fpage>307</fpage>–<lpage>329</lpage>. <ext-link xlink:type="simple" ext-link-type="doi" xlink:href="10.3989/ajbm.2008.v65.i2.295">https://doi.org/10.3989/ajbm.2008.v65.i2.295</ext-link></mixed-citation></ref><ref id="B52"><mixed-citation xmlns:xlink="http://www.w3.org/1999/xlink" xlink:type="simple"><person-group><name name-style="western"><surname>D’Arcy</surname><given-names>WG</given-names></name></person-group> (<year>1970</year>) <article-title>Jacquin names, some notes on their typification.</article-title><source>Taxon</source><volume>19</volume>(<issue>4</issue>): <fpage>554</fpage>–<lpage>560</lpage>. <ext-link xlink:type="simple" ext-link-type="doi" xlink:href="10.2307/1218948">https://doi.org/10.2307/1218948</ext-link></mixed-citation></ref><ref id="B115"><mixed-citation xmlns:xlink="http://www.w3.org/1999/xlink" xlink:type="simple"><institution xlink:type="simple">IUCN</institution> (<year>2017</year>) Guidelines for Using the IUCN Red List Categories and Criteria. Version 13. Prepared by the Standards and Petitions Subcommittee. <ext-link xlink:type="simple" ext-link-type="uri" xlink:href="http://www.iucnredlist.org/documents/RedListGuidelines.pdf">http://www.iucnredlist.org/documents/RedListGuidelines.pdf</ext-link></mixed-citation></ref><ref id="B204"><mixed-citation xmlns:xlink="http://www.w3.org/1999/xlink" xlink:type="simple"><person-group><name name-style="western"><surname>Särkinen</surname><given-names>T</given-names></name><name name-style="western"><surname>Poczai</surname><given-names>P</given-names></name><name name-style="western"><surname>Barboza</surname><given-names>GE</given-names></name><name name-style="western"><surname>van der Weerden</surname><given-names>GM</given-names></name><name name-style="western"><surname>Baden</surname><given-names>M</given-names></name><name name-style="western"><surname>Knapp</surname><given-names>S</given-names></name></person-group> (<year>2018</year>) <article-title>A revision of the Old World black nightshades (Morelloid clade of <italic><tp:taxon-name><tp:taxon-name-part taxon-name-part-type="genus">Solanum</tp:taxon-name-part></tp:taxon-name></italic> L., <tp:taxon-name><tp:taxon-name-part taxon-name-part-type="genus">Solanaceae</tp:taxon-name-part></tp:taxon-name>).</article-title><source>PhytoKeys</source><volume>106</volume>: <fpage>1</fpage>–<lpage>223</lpage>. <ext-link xlink:type="simple" ext-link-type="doi" xlink:href="10.3897/phytokeys.106.21991">https://doi.org/10.3897/phytokeys.106.21991</ext-link></mixed-citation></ref><ref id="B203"><mixed-citation xmlns:xlink="http://www.w3.org/1999/xlink" xlink:type="simple"><person-group><name name-style="western"><surname>Särkinen</surname><given-names>T</given-names></name><name name-style="western"><surname>Barboza</surname><given-names>GE</given-names></name><name name-style="western"><surname>Knapp</surname><given-names>S</given-names></name></person-group> (<year>2015b</year>) True Black nightshades: Phylogeny and delimitation of the Morelloid clade of <italic><tp:taxon-name><tp:taxon-name-part taxon-name-part-type="genus">Solanum.</tp:taxon-name-part></tp:taxon-name></italic> Taxon 64(5): 945–958. <ext-link xlink:type="simple" ext-link-type="doi" xlink:href="10.12705/645.5">https://doi.org/10.12705/645.5</ext-link></mixed-citation></ref><ref id="B160"><mixed-citation xmlns:xlink="http://www.w3.org/1999/xlink" xlink:type="simple"><person-group><name name-style="western"><surname>Mitchell</surname><given-names>LJM</given-names></name></person-group> (<year>2014</year>) The role of geography versus ecology in species diversification in the tropical Andes: case study of <tp:taxon-name><tp:taxon-name-part taxon-name-part-type="genus">Solanum</tp:taxon-name-part><tp:taxon-name-part taxon-name-part-type="infraspecific-rank">section</tp:taxon-name-part><tp:taxon-name-part taxon-name-part-type="section">Parasolanum</tp:taxon-name-part></tp:taxon-name>. MSc dissertation, University of Edinburgh and Royal Botanic Garden, Edinburgh.</mixed-citation></ref><ref id="B130"><mixed-citation xmlns:xlink="http://www.w3.org/1999/xlink" xlink:type="simple"><person-group><name name-style="western"><surname>Knapp</surname><given-names>S</given-names></name></person-group> (<year>2013</year>) <article-title>A revision of the Dulcamaroid clade of <italic><tp:taxon-name><tp:taxon-name-part taxon-name-part-type="genus">Solanum</tp:taxon-name-part></tp:taxon-name></italic> L. (<tp:taxon-name><tp:taxon-name-part taxon-name-part-type="genus">Solanaceae</tp:taxon-name-part></tp:taxon-name>).</article-title><source>PhytoKeys</source><volume>22</volume>(<issue>0</issue>): <fpage>1</fpage>–<lpage>432</lpage>. <ext-link xlink:type="simple" ext-link-type="doi" xlink:href="10.3897/phytokeys.22.4041">https://doi.org/10.3897/phytokeys.22.4041</ext-link></mixed-citation></ref></ref-list></tp:taxon-treatment>
