# Supplementary material for: A revision of the Morelloid Clade of Solanum L. (Solanaceae) in North and Central America and the Caribbean
Source: PhytoKeys. 2019 May 30;123:1–144. doi: 10.3897/phytokeys.123.31738 (PMC6554266; doi:10.3897/phytokeys.123.31738)
Supplement: XML Treatment for Solanum douglasii [file phytokeys.123.31738-treatment4.xml]

<!DOCTYPE tp:taxon-treatment
  PUBLIC "-//TaxonX//DTD Taxonomic Treatment Publishing DTD v0 20100105//EN" "tax-treatment-NSO.dtd">
<tp:taxon-treatment xmlns:tp="http://www.plazi.org/taxpub"><tp:treatment-meta><kwd-group><label>Taxon classification</label><kwd><named-content xmlns:xlink="http://www.w3.org/1999/xlink" content-type="kingdom">Plantae</named-content></kwd><kwd><named-content xmlns:xlink="http://www.w3.org/1999/xlink" content-type="order">Solanales</named-content></kwd><kwd><named-content xmlns:xlink="http://www.w3.org/1999/xlink" content-type="family">Solanaceae</named-content></kwd></kwd-group><mixed-citation publication-type="journal"><person-group><name><surname>Knapp</surname><given-names>Sandra</given-names></name><name><surname>Barboza</surname><given-names>Gloria E.</given-names></name><name><surname>Bohs</surname><given-names>Lynn</given-names></name><name><surname>Särkinen</surname><given-names>Tiina</given-names></name></person-group><article-title>A revision of the Morelloid Clade of <italic><tp:taxon-name><tp:taxon-name-part taxon-name-part-type="genus" reg="Solanum">Solanum</tp:taxon-name-part></tp:taxon-name></italic> L. (<tp:taxon-name><tp:taxon-name-part taxon-name-part-type="genus" reg="Solanaceae">Solanaceae</tp:taxon-name-part></tp:taxon-name>) in North and Central America and the Caribbean</article-title><source>PhytoKeys</source><day>30</day><month>5</month><year>2019</year><volume>123</volume><fpage>1</fpage><lpage>144</lpage><pub-id pub-id-type="doi">10.3897/phytokeys.123.31738</pub-id></mixed-citation></tp:treatment-meta><tp:nomenclature><label>4.</label><tp:taxon-name>
                  <tp:taxon-name-part taxon-name-part-type="genus" reg="Solanum">Solanum</tp:taxon-name-part>
                  <tp:taxon-name-part taxon-name-part-type="species" reg="douglasii">douglasii</tp:taxon-name-part>
                </tp:taxon-name><tp:taxon-authority>Dunal, Prodr. [A. P. de Candolle] 13(1): 48. 1852</tp:taxon-authority><xref ref-type="fig" rid="F12">Figure 12</xref><xref ref-type="fig" rid="F13">, 13</xref><!--PageBreak --><tp:nomenclature-citation-list><tp:nomenclature-citation><tp:taxon-name>
                      <tp:taxon-name-part taxon-name-part-type="genus" reg="Solanum">Solanum</tp:taxon-name-part>
                      <tp:taxon-name-part taxon-name-part-type="species" reg="umbelliferum">umbelliferum</tp:taxon-name-part>
                      <tp:taxon-name-part taxon-name-part-type="authority">Eschsch.</tp:taxon-name-part>
                      <tp:taxon-name-part taxon-name-part-type="infraspecific-rank">var.</tp:taxon-name-part>
                      <tp:taxon-name-part taxon-name-part-type="variety" reg="trachycladum">trachycladum</tp:taxon-name-part>
                    </tp:taxon-name><comment>Torr., Pacific Railr. Rep. Parke, Bot. 7(3) [preprint]: 17. 1856. Type. United States of America. California: Ventura County, San Buenaventura Ranch, 16 Feb 1855, <italic>T. Antisell s.n.</italic> (lectotype, designated here: NY [NY00821411]). </comment></tp:nomenclature-citation><tp:nomenclature-citation><tp:taxon-name>
                      <tp:taxon-name-part taxon-name-part-type="genus" reg="Solanum">Solanum</tp:taxon-name-part>
                      <tp:taxon-name-part taxon-name-part-type="species" reg="arizonicum">arizonicum</tp:taxon-name-part>
                    </tp:taxon-name><comment>Parish, Proc. Calif. Acad. Sci., ser. 3, 2: 165. 1901. Type. United States of America. Arizona: Copper Basin, <italic>J.W. Toumey 397</italic> (holotype: US [acc. # 211749, US00027460; isotype: UC n.v.). </comment></tp:nomenclature-citation><tp:nomenclature-citation><tp:taxon-name>
                      <tp:taxon-name-part taxon-name-part-type="genus" reg="Solanum">Solanum</tp:taxon-name-part>
                      <tp:taxon-name-part taxon-name-part-type="species" reg="extusviolascens">extusviolascens</tp:taxon-name-part>
                    </tp:taxon-name><comment>Bitter, Repert. Spec. Nov. Regni Veg. 11: 7. 1912. Type. Mexico. Sin. loc., <italic>J.G. Schaffner 654</italic> (holotype: B, destroyed; no duplicates found). </comment></tp:nomenclature-citation><tp:nomenclature-citation><tp:taxon-name>
                      <tp:taxon-name-part taxon-name-part-type="genus" reg="Solanum">Solanum</tp:taxon-name-part>
                      <tp:taxon-name-part taxon-name-part-type="species" reg="profundeincisum">profundeincisum</tp:taxon-name-part>
                    </tp:taxon-name><comment>Bitter, Repert. Spec. Nov. Regni Veg. 12: 80. 1913. Type. Mexico. Baja California: Guadalupe Island, cañon near beach, 1875, <italic>E. Palmer 61</italic> (lectotype, designated here: UPS [UPS-V-851402]; isolectotypes: BM [BM001007201], MO [MO-568699, acc. # 5510874], NY [NY00139024, NY00828776], YU [YU065318]). </comment></tp:nomenclature-citation></tp:nomenclature-citation-list></tp:nomenclature><tp:treatment-sec sec-type="material" id="SECID0E2BJM"><title>Type.</title><p>United States of America. California: “Nova California”, <italic>D. Douglas s.n.</italic> (holotype: G-DC [G00144189]; isotypes: BM [BM000838093], K [K001159712]).</p></tp:treatment-sec><tp:treatment-sec sec-type="description" id="SECID0EDCJM"><title>Description.</title><p>Perennial, subwoody herbs or shrubs, erect to ascending, up to 2 m tall. Stems terete, green or purple-tinged, moderately to densely pubescent with simple, uniseriate 4–10-celled spreading eglandular trichomes, 0.5–1 mm long; new growth more densely pubescent. Sympodial units difoliate, not geminate. Leaves simple, 3–10(–17) cm long, 1.3–5(–7.5) cm wide, (broadly) ovate to lanceolate, green or marked with purple, green above, paler greyish-green below; adaxial surface moderately to densely pubescent with simple, uniseriate trichomes like those on stem, these evenly spread along the lamina and veins; abaxial surface more densely pubescent than the abaxial surface; primary veins 4–6 pairs, clearly evident abaxially; base abruptly contracted to attenuate, at times asymmetric, decurrent on the petiole; margins sinuate-dentate to toothed, rarely entire; apex acute; petiole 1–4(–7) cm long, moderately to densely pubescent with simple, uniseriate like those on stem. Inflorescences 1.5–4.5 cm long, lateral, internodal, unbranched to occasionally forked, with (3–)6–14 flowers spaced along the rhachis, moderately to densely pubescent with simple, uniseriate trichomes like those on stems; peduncle 1.5–4 cm long; pedicels 10–41 mm long, 0.3–0.4 mm in diameter at the base and 0.4–0.6 mm in diameter at the apex, straight and spreading, articulated at the base, spaced ca. 0.5–1 mm apart. Buds ovoid and narrower at the tips, the corolla exserted 1/5 of its length beyond the calyx tube. Flowers 5-merous, all perfect. Calyx tube 1–2 mm long, the lobes (1-)1.5–2.9 mm long, 0.7–1.5 mm wide, lanceolate to broadly triangular with obtuse to acute apices, moderately to densely pubescent with simple, uniseriate trichomes like those on stem. Corolla 13–15(–20) mm in diameter, stellate, white to lilac with a yellow-green central eye with <!--PageBreak --><!--PageBreak -->black coloration at the base, lobed 1/3 to the base, the lobes 4.5–7 mm long, 2–4 mm wide, strongly reflexed at anthesis, sparsely pubescent abaxially with 1–4-celled simple uniseriate trichomes like those on stems and leaves but shorter. Stamens equal; filament tube 0.3–1 mm long; free portion of the filaments 0.1–0.5(1) mm long, sparsely pubescent with spreading uniseriate 4–6-celled simple trichomes adaxially; anthers (2.5-)3–4.5 mm long, 0.9–1.2 mm wide, ellipsoid and slightly tapered towards the tips, yellow, poricidal at the tips, the pores lengthening to slits with age. Ovary globose, glabrous; style 6.5–7.5 mm long, exserted 1.7–2.3 mm beyond the anther cone, densely pubescent with 2–3-celled simple uniseriate trichomes to 1/2–2/3 from the base; stigma capitate, minutely papillate, green in live plants. Fruit a globose berry, 6–14 mm in diameter, black at maturity, opaque, the surface of the pericarp matte; fruiting pedicels 8–11 mm long, 0.4–0.5 mm in diameter at the base, 0.5–0.6 mm in diameter at the apex, spaced 1–3 mm apart, spreading to reflexed, dropping with mature fruits, very occasionally remaining on the inflorescence rhachis; fruiting calyx not accrescent, the tube less than 1 mm long, the lobes 1.2–3 mm long, appressed against the berry. Seeds usually &gt;50 per berry, 1.5–1.9 mm long, 1.2–1.5 mm wide, flattened and tear-drop shaped with a subapical hilum, brown, the surfaces minutely pitted, the testal <!--PageBreak -->cells pentagonal in outline. Stone cells (2-)6–8 per berry, rather large, 0.5–0.7 mm in diameter. Chromosome number: 2<italic>n</italic>=2×=24 (<xref ref-type="bibr" rid="B111">Henderson 1974</xref>; <xref ref-type="bibr" rid="B109">Heiser et al. 1965</xref> as <italic><tp:taxon-name><tp:taxon-name-part taxon-name-part-type="genus" reg="Solanum">S.</tp:taxon-name-part><tp:taxon-name-part taxon-name-part-type="species" reg="amethystinum">amethystinum</tp:taxon-name-part></tp:taxon-name></italic>; <xref ref-type="bibr" rid="B80">Edmonds 1982</xref>, <xref ref-type="bibr" rid="B81">1983</xref>; <xref ref-type="bibr" rid="B228">Stebbins and Paddock 1949</xref>; <xref ref-type="bibr" rid="B105">Heiser 1955</xref> (as <italic><tp:taxon-name><tp:taxon-name-part taxon-name-part-type="genus" reg="Solanum">S.</tp:taxon-name-part><tp:taxon-name-part taxon-name-part-type="species" reg="amethystinum">amethystinum</tp:taxon-name-part></tp:taxon-name></italic>); <xref ref-type="bibr" rid="B219">Soria and Heiser 1961</xref> (as <italic><tp:taxon-name><tp:taxon-name-part taxon-name-part-type="genus" reg="Solanum">S.</tp:taxon-name-part><tp:taxon-name-part taxon-name-part-type="species" reg="amethystinum">amethystinum</tp:taxon-name-part></tp:taxon-name></italic> and <italic><tp:taxon-name><tp:taxon-name-part taxon-name-part-type="genus" reg="Solanum">S.</tp:taxon-name-part><tp:taxon-name-part taxon-name-part-type="species" reg="douglasii">douglasii</tp:taxon-name-part></tp:taxon-name></italic>).</p><fig id="F12" position="float" orientation="portrait"><label>Figure 12.</label><caption><p><italic><tp:taxon-name><tp:taxon-name-part taxon-name-part-type="genus" reg="Solanum">Solanum</tp:taxon-name-part><tp:taxon-name-part taxon-name-part-type="species" reg="douglasii">douglasii</tp:taxon-name-part></tp:taxon-name></italic> Dunal <bold>A</bold> Habit <bold>B</bold> detail of adaxial leaf surface <bold>C</bold> detail of abaxial leaf surface <bold>D</bold> floral bud <bold>E</bold> dissected flower <bold>F</bold> fruiting branch <bold>G</bold> maturing fruit (<bold>A–G</bold><italic>Carter et al. 2149</italic>). Drawing by R. Wise.</p></caption><graphic xmlns:xlink="http://www.w3.org/1999/xlink" xlink:href="phytokeys-123-001-g012.jpg" position="float" orientation="portrait" xlink:type="simple" id="oo_305311.jpg"/></fig><fig id="F13" position="float" orientation="portrait"><label>Figure 13.</label><caption><p><italic><tp:taxon-name><tp:taxon-name-part taxon-name-part-type="genus" reg="Solanum">Solanum</tp:taxon-name-part><tp:taxon-name-part taxon-name-part-type="species" reg="douglasii">douglasii</tp:taxon-name-part></tp:taxon-name></italic> Dunal <bold>A</bold> Habit <bold>B</bold> young and maturing inflorescences with buds and flowers <bold>C</bold> flowers at full anthesis <bold>D</bold> fully mature matte black fruits with appressed calyx lobes (<bold>A–D</bold><italic>Ochoterena et al. 979</italic>). Photos by S. Knapp.</p></caption><graphic xmlns:xlink="http://www.w3.org/1999/xlink" xlink:href="phytokeys-123-001-g013.jpg" position="float" orientation="portrait" xlink:type="simple" id="oo_305312.jpg"/></fig></tp:treatment-sec><tp:treatment-sec sec-type="distribution" id="SECID0EYNJM"><title>Distribution.</title><p>(Figure <xref ref-type="fig" rid="F14">14</xref>) <italic><tp:taxon-name><tp:taxon-name-part taxon-name-part-type="genus" reg="Solanum">Solanum</tp:taxon-name-part><tp:taxon-name-part taxon-name-part-type="species" reg="douglasii">douglasii</tp:taxon-name-part></tp:taxon-name></italic> occurs in North America from California east to Arizona and south to Nicaragua; it is the most common black nightshade in the southwestern United States of America and northern Mexico.</p><fig id="F14" position="float" orientation="portrait"><label>Figure 14.</label><caption><p>Distribution of <italic><tp:taxon-name><tp:taxon-name-part taxon-name-part-type="genus" reg="Solanum">Solanum</tp:taxon-name-part><tp:taxon-name-part taxon-name-part-type="species" reg="douglasii">douglasii</tp:taxon-name-part></tp:taxon-name></italic> Dunal</p></caption><graphic xmlns:xlink="http://www.w3.org/1999/xlink" xlink:href="phytokeys-123-001-g014.jpg" position="float" orientation="portrait" xlink:type="simple" id="oo_305313.jpg"/></fig></tp:treatment-sec><tp:treatment-sec sec-type="ecology" id="SECID0E4PJM"><title>Ecology.</title><p>Open areas and disturbed habitats in a wide variety of vegetation types, from xerophytic to mesophytic forests and oak-pine woodlands between (sea level-) 600 and 3,400 m elevation.</p></tp:treatment-sec><tp:treatment-sec sec-type="Common names" id="SECID0EHRJM"><title>Common names.</title><p>United States of America. Arizona nightshade (<xref ref-type="bibr" rid="B155">Martin and Hutchins 1980</xref>), Douglas’ horse-nettle (<xref ref-type="bibr" rid="B169">NatureServe 2017</xref>), Douglas’s nightshade (<xref ref-type="bibr" rid="B177">Peck 1941</xref>; <xref ref-type="bibr" rid="B155">Martin and Hutchins 1980</xref>; <xref ref-type="bibr" rid="B172">Nee 2012</xref>), Greenspot nightshade (<xref ref-type="bibr" rid="B181">USDA Plants 2017</xref>). Mexico. Hierba (yerba) mora (many sources, [Chihuahua] Chichequelite (<italic>Pennington 42</italic>), [Chiapas] Moen (Tzeltal, <italic>Shilom Ton 9185</italic>), Mora wamul (Tzeltal, <italic>Gómez López 426</italic>), [Guerrero] Moradito (<italic>Kruse 1656</italic>), [Hidalgo] Tomaquilit (<italic>Villa Kumel 53</italic>), [México] Tomatillo (<italic>la Cruz Bolaños Adec-12</italic>), [Oaxaca] Pchfux-yaas (Zapotec, <italic>Hunn OAX-1547</italic>), Skelemal ch’aben (Tzeltal, <italic>López Pérez 326</italic>), [Puebla] Teconchichi (<italic>Tlapa &amp; Ubierna 105</italic>), [Sonora] Chichicalite (<italic>Guizar N. et al. 4260</italic>).</p></tp:treatment-sec><tp:treatment-sec sec-type="Uses" id="SECID0EZSJM"><title>Uses.</title><p>United States of America. [California] Leaves used as a potherb (Luiseño people of Orange County, <xref ref-type="bibr" rid="B222">Sparkman 1908</xref>); juice of berries used as wash for inflamed eyes and in tattooing or for dye (Luiseño people, <xref ref-type="bibr" rid="B222">Sparkman 1908</xref>; Cahuilla people of the Sonoran Desert, <xref ref-type="bibr" rid="B15">Bean and Saubel 1972</xref>). Mexico. Leaves used as a potherb (“quelite”). See also section on Uses.</p></tp:treatment-sec><tp:treatment-sec sec-type="Preliminary conservation status (IUCN 2017)" id="SECID0EXTJM"><title>Preliminary conservation status (<xref ref-type="bibr" rid="B115">IUCN 2017</xref>).</title><p>Least Concern (<abbrev xmlns:xlink="http://www.w3.org/1999/xlink" xlink:title="Least Concern" id="ABBRID0ECUJM" xlink:type="simple">LC</abbrev>). <italic><tp:taxon-name><tp:taxon-name-part taxon-name-part-type="genus" reg="Solanum">Solanum</tp:taxon-name-part><tp:taxon-name-part taxon-name-part-type="species" reg="douglasii">douglasii</tp:taxon-name-part></tp:taxon-name></italic> is widespread and weedy in the southwestern United States of America and throughout Mexico. For <abbrev xmlns:xlink="http://www.w3.org/1999/xlink" xlink:title="Extent of Occurrence" id="ABBRID0EJVJM" xlink:type="simple">EOO</abbrev> see Table <xref ref-type="table" rid="T6">6</xref>.</p></tp:treatment-sec><tp:treatment-sec sec-type="discussion" id="SECID0ERVJM"><title>Discussion.</title><p><italic><tp:taxon-name><tp:taxon-name-part taxon-name-part-type="genus" reg="Solanum">Solanum</tp:taxon-name-part><tp:taxon-name-part taxon-name-part-type="species" reg="douglasii">douglasii</tp:taxon-name-part></tp:taxon-name></italic> is most common west of the Rocky Mountains, along the western coast and southwesternmost United States of America along the Mexican border. <italic><tp:taxon-name><tp:taxon-name-part taxon-name-part-type="genus" reg="Solanum">Solanum</tp:taxon-name-part><tp:taxon-name-part taxon-name-part-type="species" reg="douglasii">douglasii</tp:taxon-name-part></tp:taxon-name></italic> can be distinguished from the morphologically similar and sympatric <italic><tp:taxon-name><tp:taxon-name-part taxon-name-part-type="genus" reg="Solanum">S.</tp:taxon-name-part><tp:taxon-name-part taxon-name-part-type="species" reg="nigrescens">nigrescens</tp:taxon-name-part></tp:taxon-name></italic> by its longer, slightly tapering anthers (greater than 3 mm long and in North America usually 4–4.5 mm long) and the minute free portion of the filaments. Both species are morphologically highly variable and sympatric through much of Mexico and Central America, often growing in the same areas; detailed studies are needed to establish whether interbreeding occurs between particular areas/populations in areas of sympatry. The two species have been put in synonymy by other authors (e.g., <xref ref-type="bibr" rid="B75">Edmonds 1972</xref>; <xref ref-type="bibr" rid="B54">D’Arcy 1974a</xref>, <xref ref-type="bibr" rid="B55">b</xref>), but characterised as “ill-defined” by others (e.g. <xref ref-type="bibr" rid="B171">Nee 1999</xref>).</p><p>The description of <tp:taxon-name><tp:taxon-name-part taxon-name-part-type="genus" reg="Solanum">S.</tp:taxon-name-part><tp:taxon-name-part taxon-name-part-type="species" reg="umbelliferum">umbelliferum</tp:taxon-name-part><tp:taxon-name-part taxon-name-part-type="infraspecific-rank">var.</tp:taxon-name-part><tp:taxon-name-part taxon-name-part-type="variety" reg="trachycladum">trachycladum</tp:taxon-name-part></tp:taxon-name> cites “Santa Inez and San Buenaventura Ranch” and “Flowers apparently white, about as large as in <italic><tp:taxon-name><tp:taxon-name-part taxon-name-part-type="genus" reg="Solanum">S.</tp:taxon-name-part><tp:taxon-name-part taxon-name-part-type="species" reg="nigrum">nigrum</tp:taxon-name-part></tp:taxon-name></italic>” (<xref ref-type="bibr" rid="B242">Torrey 1856</xref>) with no collector or date. The plants collected in the several expeditions ordered by the United States Government to plan a railway leading across the Rocky Mountains to the Pacific were variously described by Asa Gray (Harvard) and John Tor<!--PageBreak -->rey (New York). Thomas Antisell collected between the Rio Grande River and southern California; his collections are described in Volume VII of the Reports (<xref ref-type="bibr" rid="B32">Brendel 1880</xref>) by Torrey. We have only found a single specimen collected by Antisell and annotated by Torrey with this name; it has the locality “San Buenaventura Ranch/Feb 16/Dr Antisell”. We select this sheet (NY00821411) as the lectotype following <xref ref-type="bibr" rid="B157">McNeill (2014)</xref>.</p><p>In describing <italic><tp:taxon-name><tp:taxon-name-part taxon-name-part-type="genus" reg="Solanum">S.</tp:taxon-name-part><tp:taxon-name-part taxon-name-part-type="species" reg="profundeincisum">profundeincisum</tp:taxon-name-part></tp:taxon-name></italic><xref ref-type="bibr" rid="B22">Bitter (1913)</xref> cited two collections of Edward Palmer’s from Guadelupe Island, <italic>Palmer 60</italic> pro parte and <italic>Palmer 61</italic>, both from UPS. <italic>Palmer 60</italic> is a mixed collection, some parts of which were used to describe <italic><tp:taxon-name><tp:taxon-name-part taxon-name-part-type="genus" reg="Solanum">S.</tp:taxon-name-part><tp:taxon-name-part taxon-name-part-type="species" reg="calvum">calvum</tp:taxon-name-part></tp:taxon-name></italic> (a synonym of <italic><tp:taxon-name><tp:taxon-name-part taxon-name-part-type="genus" reg="Solanum">S.</tp:taxon-name-part><tp:taxon-name-part taxon-name-part-type="species" reg="americanum">americanum</tp:taxon-name-part></tp:taxon-name></italic>) and some as part of the protologue of <italic><tp:taxon-name><tp:taxon-name-part taxon-name-part-type="genus" reg="Solanum">S.</tp:taxon-name-part><tp:taxon-name-part taxon-name-part-type="species" reg="profundeincisum">profundeincisum</tp:taxon-name-part></tp:taxon-name></italic>. The collection <italic>Palmer 61</italic> is represented by many duplicates and is not mixed; we select the UPS sheet of <italic>Palmer 61</italic> (UPS-V-851402) cited by <xref ref-type="bibr" rid="B22">Bitter (1913)</xref> as the lectotype of <italic><tp:taxon-name><tp:taxon-name-part taxon-name-part-type="genus" reg="Solanum">S.</tp:taxon-name-part><tp:taxon-name-part taxon-name-part-type="species" reg="profundeincisum">profundeincisum</tp:taxon-name-part></tp:taxon-name></italic>.</p></tp:treatment-sec><tp:treatment-sec sec-type="material" id="SECID0EHAKM"><title>Specimens examined.</title><p>See Suppl. materials <xref ref-type="supplementary-material" rid="S1">1</xref> and <xref ref-type="supplementary-material" rid="S3">3</xref>.</p></tp:treatment-sec><tp:treatment-sec><!--Section generated to contain objects referenced in tp:taxon-treatment.--><table-wrap id="T6" position="float" orientation="portrait"><label>Table 6.</label><caption><p>Preliminary conservation assessments for morelloid species from the Caribbean and North and Central America. For details see Materials and Methods and individual species treatments. Preliminary assessments are based on <abbrev xmlns:xlink="http://www.w3.org/1999/xlink" xlink:title="Extent of Occurrence" id="ABBRID0E1WGK" xlink:type="simple">EOO</abbrev> only (see Materials and Methods) and have been calculated for worldwide ranges for each species. The <abbrev xmlns:xlink="http://www.w3.org/1999/xlink" xlink:title="Extent of Occurrence" id="ABBRID0EWXGK" xlink:type="simple">EOO</abbrev> and conservation status of species known to be solely cultivated, introduced or adventive in the region has been assessed in <xref ref-type="bibr" rid="B204">Särkinen et al. (2018)</xref>.</p></caption><table id="TID0E6YAI" rules="all"><tbody><tr><th rowspan="1" colspan="1">Species</th><th rowspan="1" colspan="1">Preliminary conservation assessment (<xref ref-type="bibr" rid="B115">IUCN 2017</xref>)</th><th rowspan="1" colspan="1"><abbrev xmlns:xlink="http://www.w3.org/1999/xlink" xlink:title="Extent of Occurrence" id="ABBRID0E5YGK" xlink:type="simple">EOO</abbrev> (km<sup>2</sup>) [worldwide range]</th></tr><tr><td rowspan="1" colspan="1"><italic><tp:taxon-name><tp:taxon-name-part taxon-name-part-type="genus" reg="Solanum">Solanum</tp:taxon-name-part><tp:taxon-name-part taxon-name-part-type="species" reg="americanum">americanum</tp:taxon-name-part></tp:taxon-name></italic> Mill.</td><td rowspan="1" colspan="1">
                <abbrev xmlns:xlink="http://www.w3.org/1999/xlink" xlink:title="Least Concern" id="ABBRID0EYZGK" xlink:type="simple">LC</abbrev>
              </td><td rowspan="1" colspan="1">444,094,992</td></tr><tr><td rowspan="1" colspan="1"><italic><tp:taxon-name><tp:taxon-name-part taxon-name-part-type="genus" reg="Solanum">Solanum</tp:taxon-name-part><tp:taxon-name-part taxon-name-part-type="species" reg="chenopodioides">chenopodioides</tp:taxon-name-part></tp:taxon-name></italic> Lam.</td><td rowspan="1" colspan="1">
                <abbrev xmlns:xlink="http://www.w3.org/1999/xlink" xlink:title="Least Concern" id="ABBRID0ET1GK" xlink:type="simple">LC</abbrev>
              </td><td rowspan="1" colspan="1">77,207,558</td></tr><tr><td rowspan="1" colspan="1"><italic><tp:taxon-name><tp:taxon-name-part taxon-name-part-type="genus" reg="Solanum">Solanum</tp:taxon-name-part><tp:taxon-name-part taxon-name-part-type="species" reg="corymbosum">corymbosum</tp:taxon-name-part></tp:taxon-name></italic> Jacq.</td><td rowspan="1" colspan="1">
                <abbrev xmlns:xlink="http://www.w3.org/1999/xlink" xlink:title="Least Concern" id="ABBRID0EO2GK" xlink:type="simple">LC</abbrev>
              </td><td rowspan="1" colspan="1">1,621,244 (all); 148,300 (Mexico and Central America only)</td></tr><tr><td rowspan="1" colspan="1"><italic><tp:taxon-name><tp:taxon-name-part taxon-name-part-type="genus" reg="Solanum">Solanum</tp:taxon-name-part><tp:taxon-name-part taxon-name-part-type="species" reg="douglasii">douglasii</tp:taxon-name-part></tp:taxon-name></italic> Dunal</td><td rowspan="1" colspan="1">
                <abbrev xmlns:xlink="http://www.w3.org/1999/xlink" xlink:title="Least Concern" id="ABBRID0EW3GK" xlink:type="simple">LC</abbrev>
              </td><td rowspan="1" colspan="1">6,419,607</td></tr><tr><td rowspan="1" colspan="1"><italic><tp:taxon-name><tp:taxon-name-part taxon-name-part-type="genus" reg="Solanum">Solanum</tp:taxon-name-part><tp:taxon-name-part taxon-name-part-type="species" reg="emulans">emulans</tp:taxon-name-part></tp:taxon-name></italic> Raf.</td><td rowspan="1" colspan="1">
                <abbrev xmlns:xlink="http://www.w3.org/1999/xlink" xlink:title="Least Concern" id="ABBRID0ER4GK" xlink:type="simple">LC</abbrev>
              </td><td rowspan="1" colspan="1">5,394,300</td></tr><tr><td rowspan="1" colspan="1"><italic><tp:taxon-name><tp:taxon-name-part taxon-name-part-type="genus" reg="Solanum">Solanum</tp:taxon-name-part><tp:taxon-name-part taxon-name-part-type="species" reg="furcatum">furcatum</tp:taxon-name-part></tp:taxon-name></italic> Dunal</td><td rowspan="1" colspan="1">
                <abbrev xmlns:xlink="http://www.w3.org/1999/xlink" xlink:title="Least Concern" id="ABBRID0EM5GK" xlink:type="simple">LC</abbrev>
              </td><td rowspan="1" colspan="1">209,035,647 (North America only 4,169 – EN)</td></tr><tr><td rowspan="1" colspan="1"><italic><tp:taxon-name><tp:taxon-name-part taxon-name-part-type="genus" reg="Solanum">Solanum</tp:taxon-name-part><tp:taxon-name-part taxon-name-part-type="species" reg="interius">interius</tp:taxon-name-part></tp:taxon-name></italic> Rydb.</td><td rowspan="1" colspan="1">
                <abbrev xmlns:xlink="http://www.w3.org/1999/xlink" xlink:title="Least Concern" id="ABBRID0EH6GK" xlink:type="simple">LC</abbrev>
              </td><td rowspan="1" colspan="1">4,506,327</td></tr><tr><td rowspan="1" colspan="1"><italic><tp:taxon-name><tp:taxon-name-part taxon-name-part-type="genus" reg="Solanum">Solanum</tp:taxon-name-part><tp:taxon-name-part taxon-name-part-type="species" reg="macrotonum">macrotonum</tp:taxon-name-part></tp:taxon-name></italic> Bitter</td><td rowspan="1" colspan="1">
                <abbrev xmlns:xlink="http://www.w3.org/1999/xlink" xlink:title="Least Concern" id="ABBRID0ECAHK" xlink:type="simple">LC</abbrev>
              </td><td rowspan="1" colspan="1">3,804,650</td></tr><tr><td rowspan="1" colspan="1"><italic><tp:taxon-name><tp:taxon-name-part taxon-name-part-type="genus" reg="Solanum">Solanum</tp:taxon-name-part><tp:taxon-name-part taxon-name-part-type="species" reg="nigrescens">nigrescens</tp:taxon-name-part></tp:taxon-name></italic> M.Martens &amp; Galeotti</td><td rowspan="1" colspan="1">
                <abbrev xmlns:xlink="http://www.w3.org/1999/xlink" xlink:title="Least Concern" id="ABBRID0E4AHK" xlink:type="simple">LC</abbrev>
              </td><td rowspan="1" colspan="1">15,340,166</td></tr><tr><td rowspan="1" colspan="1"><italic><tp:taxon-name><tp:taxon-name-part taxon-name-part-type="genus" reg="Solanum">Solanum</tp:taxon-name-part><tp:taxon-name-part taxon-name-part-type="species" reg="nigrum">nigrum</tp:taxon-name-part></tp:taxon-name></italic> L.</td><td rowspan="1" colspan="1">
                <abbrev xmlns:xlink="http://www.w3.org/1999/xlink" xlink:title="Least Concern" id="ABBRID0EYBHK" xlink:type="simple">LC</abbrev>
              </td><td rowspan="1" colspan="1">78,076,619</td></tr><tr><td rowspan="1" colspan="1"><italic><tp:taxon-name><tp:taxon-name-part taxon-name-part-type="genus" reg="Solanum">Solanum</tp:taxon-name-part><tp:taxon-name-part taxon-name-part-type="species" reg="nitidibaccatum">nitidibaccatum</tp:taxon-name-part></tp:taxon-name></italic> Bitter</td><td rowspan="1" colspan="1">
                <abbrev xmlns:xlink="http://www.w3.org/1999/xlink" xlink:title="Least Concern" id="ABBRID0ETCHK" xlink:type="simple">LC</abbrev>
              </td><td rowspan="1" colspan="1">See <xref ref-type="bibr" rid="B204">Särkinen et al. 2018</xref></td></tr><tr><td rowspan="1" colspan="1"><italic><tp:taxon-name><tp:taxon-name-part taxon-name-part-type="genus" reg="Solanum">Solanum</tp:taxon-name-part><tp:taxon-name-part taxon-name-part-type="species" reg="pruinosum">pruinosum</tp:taxon-name-part></tp:taxon-name></italic> Bitter</td><td rowspan="1" colspan="1">
                <abbrev xmlns:xlink="http://www.w3.org/1999/xlink" xlink:title="Least Concern" id="ABBRID0ESDHK" xlink:type="simple">LC</abbrev>
              </td><td rowspan="1" colspan="1">294,305</td></tr><tr><td rowspan="1" colspan="1"><italic><tp:taxon-name><tp:taxon-name-part taxon-name-part-type="genus" reg="Solanum">Solanum</tp:taxon-name-part><tp:taxon-name-part taxon-name-part-type="species" reg="pseudogracile">pseudogracile</tp:taxon-name-part></tp:taxon-name></italic> Heiser</td><td rowspan="1" colspan="1">
                <abbrev xmlns:xlink="http://www.w3.org/1999/xlink" xlink:title="Least Concern" id="ABBRID0ENEHK" xlink:type="simple">LC</abbrev>
              </td><td rowspan="1" colspan="1">1,048,309</td></tr><tr><td rowspan="1" colspan="1"><italic><tp:taxon-name><tp:taxon-name-part taxon-name-part-type="genus" reg="Solanum">Solanum</tp:taxon-name-part><tp:taxon-name-part taxon-name-part-type="species" reg="retroflexum">retroflexum</tp:taxon-name-part></tp:taxon-name></italic> Dunal</td><td rowspan="1" colspan="1">
                <abbrev xmlns:xlink="http://www.w3.org/1999/xlink" xlink:title="Least Concern" id="ABBRID0EIFHK" xlink:type="simple">LC</abbrev>
              </td><td rowspan="1" colspan="1">See <xref ref-type="bibr" rid="B204">Särkinen et al. 2018</xref></td></tr><tr><td rowspan="1" colspan="1"><italic><tp:taxon-name><tp:taxon-name-part taxon-name-part-type="genus" reg="Solanum">Solanum</tp:taxon-name-part><tp:taxon-name-part taxon-name-part-type="species" reg="sarrachoides">sarrachoides</tp:taxon-name-part></tp:taxon-name></italic> Sendtn.</td><td rowspan="1" colspan="1">
                <abbrev xmlns:xlink="http://www.w3.org/1999/xlink" xlink:title="Least Concern" id="ABBRID0EHGHK" xlink:type="simple">LC</abbrev>
              </td><td rowspan="1" colspan="1">100,440,077</td></tr><tr><td rowspan="1" colspan="1"><italic><tp:taxon-name><tp:taxon-name-part taxon-name-part-type="genus" reg="Solanum">Solanum</tp:taxon-name-part><tp:taxon-name-part taxon-name-part-type="species" reg="scabrum">scabrum</tp:taxon-name-part></tp:taxon-name></italic> Mill.</td><td rowspan="1" colspan="1">
                <abbrev xmlns:xlink="http://www.w3.org/1999/xlink" xlink:title="Least Concern" id="ABBRID0ECHHK" xlink:type="simple">LC</abbrev>
              </td><td rowspan="1" colspan="1">See <xref ref-type="bibr" rid="B204">Särkinen et al. 2018</xref></td></tr><tr><td rowspan="1" colspan="1"><italic><tp:taxon-name><tp:taxon-name-part taxon-name-part-type="genus" reg="Solanum">Solanum</tp:taxon-name-part><tp:taxon-name-part taxon-name-part-type="species" reg="triflorum">triflorum</tp:taxon-name-part></tp:taxon-name></italic> Nutt.</td><td rowspan="1" colspan="1">
                <abbrev xmlns:xlink="http://www.w3.org/1999/xlink" xlink:title="Least Concern" id="ABBRID0EBIHK" xlink:type="simple">LC</abbrev>
              </td><td rowspan="1" colspan="1">91,711,478</td></tr><tr><td rowspan="1" colspan="1"><italic><tp:taxon-name><tp:taxon-name-part taxon-name-part-type="genus" reg="Solanum">Solanum</tp:taxon-name-part><tp:taxon-name-part taxon-name-part-type="species" reg="villosum">villosum</tp:taxon-name-part></tp:taxon-name></italic> Mill.</td><td rowspan="1" colspan="1">
                <abbrev xmlns:xlink="http://www.w3.org/1999/xlink" xlink:title="Least Concern" id="ABBRID0E3IHK" xlink:type="simple">LC</abbrev>
              </td><td rowspan="1" colspan="1">See <xref ref-type="bibr" rid="B204">Särkinen et al. 2018</xref></td></tr></tbody></table></table-wrap><supplementary-material xmlns:xlink="http://www.w3.org/1999/xlink" id="S1" position="float" orientation="portrait" xlink:type="simple"><label>Supplementary material 1</label><p>Specimens cited in pdf format (traditional format; only specimens from the region cited)</p><p>Data type: PDF file</p><media xlink:href="phytokeys-123-001-s001.pdf" mimetype="application" mime-subtype="pdf" position="float" orientation="portrait" xlink:type="simple" id="oo_305356.pdf"/><permissions><license xlink:type="simple"><license-p>This dataset is made available under the Open Database License (http://opendatacommons.org/licenses/odbl/1.0/). The Open Database License (ODbL) is a license agreement intended to allow users to freely share, modify, and use this Dataset while maintaining this same freedom for others, provided that the original source and author(s) are credited.</license-p></license></permissions><attrib specific-use="authors">Sandra Knapp, Gloria E. Barboza, Lynn Bohs, Tiina Särkinen</attrib></supplementary-material><supplementary-material xmlns:xlink="http://www.w3.org/1999/xlink" id="S3" position="float" orientation="portrait" xlink:type="simple"><label>Supplementary material 3</label><p>Searchable CSV file of all specimens examined for this treatment, including Old World and South America</p><p>Data type: CSV file</p><media xlink:href="phytokeys-123-001-s003.csv" mimetype="text" mime-subtype="csv" position="float" orientation="portrait" xlink:type="simple" id="oo_305358.csv"/><permissions><license xlink:type="simple"><license-p>This dataset is made available under the Open Database License (http://opendatacommons.org/licenses/odbl/1.0/). The Open Database License (ODbL) is a license agreement intended to allow users to freely share, modify, and use this Dataset while maintaining this same freedom for others, provided that the original source and author(s) are credited.</license-p></license></permissions><attrib specific-use="authors">Sandra Knapp, Gloria E. Barboza, Lynn Bohs, Tiina Särkinen</attrib></supplementary-material></tp:treatment-sec><ref-list><ref id="B111"><mixed-citation xmlns:xlink="http://www.w3.org/1999/xlink" xlink:type="simple"><person-group><name name-style="western"><surname>Henderson</surname><given-names>RJF</given-names></name></person-group> (<year>1974</year>) <article-title><italic><tp:taxon-name><tp:taxon-name-part taxon-name-part-type="genus">Solanum</tp:taxon-name-part><tp:taxon-name-part taxon-name-part-type="species">nigrum</tp:taxon-name-part></tp:taxon-name></italic> L. (<tp:taxon-name><tp:taxon-name-part taxon-name-part-type="genus">Solanaceae</tp:taxon-name-part></tp:taxon-name>) and related species in Australia.</article-title><source>Contributions from the Queensland Herbarium</source><volume>16</volume>: <fpage>1</fpage>–<lpage>78</lpage>.</mixed-citation></ref><ref id="B109"><mixed-citation xmlns:xlink="http://www.w3.org/1999/xlink" xlink:type="simple"><person-group><name name-style="western"><surname>Heiser</surname><given-names>Jr CB</given-names></name><name name-style="western"><surname>Soria</surname><given-names>J</given-names></name><name name-style="western"><surname>Burton</surname><given-names>DL</given-names></name></person-group> (<year>1965</year>) <article-title>A numerical taxonomic study of <italic><tp:taxon-name><tp:taxon-name-part taxon-name-part-type="genus">Solanum</tp:taxon-name-part></tp:taxon-name></italic> species and hybrids.</article-title><source>American Naturalist</source><volume>99</volume>(<issue>909</issue>): <fpage>471</fpage>–<lpage>488</lpage>. <ext-link xlink:type="simple" ext-link-type="doi" xlink:href="10.1086/282392">https://doi.org/10.1086/282392</ext-link></mixed-citation></ref><ref id="B80"><mixed-citation xmlns:xlink="http://www.w3.org/1999/xlink" xlink:type="simple"><person-group><name name-style="western"><surname>Edmonds</surname><given-names>JM</given-names></name></person-group> (<year>1982</year>) Epidermal hair morphology in <tp:taxon-name><tp:taxon-name-part taxon-name-part-type="genus">Solanum</tp:taxon-name-part><tp:taxon-name-part taxon-name-part-type="authority">L.</tp:taxon-name-part><tp:taxon-name-part taxon-name-part-type="infraspecific-rank">section</tp:taxon-name-part><tp:taxon-name-part taxon-name-part-type="section">Solanum.</tp:taxon-name-part></tp:taxon-name> Botanical Journal of the Linnean Society 85(3): 153–167. <ext-link xlink:type="simple" ext-link-type="doi" xlink:href="10.1111/j.1095-8339.1982.tb02583.x">https://doi.org/10.1111/j.1095-8339.1982.tb02583.x</ext-link></mixed-citation></ref><ref id="B81"><mixed-citation xmlns:xlink="http://www.w3.org/1999/xlink" xlink:type="simple"><person-group><name name-style="western"><surname>Edmonds</surname><given-names>JM</given-names></name></person-group> (<year>1983</year>) <article-title>Seed coat structure and development in <tp:taxon-name><tp:taxon-name-part taxon-name-part-type="genus">Solanum</tp:taxon-name-part><tp:taxon-name-part taxon-name-part-type="authority">L.</tp:taxon-name-part><tp:taxon-name-part taxon-name-part-type="infraspecific-rank">section</tp:taxon-name-part><tp:taxon-name-part taxon-name-part-type="section">Solanum</tp:taxon-name-part></tp:taxon-name> (<tp:taxon-name><tp:taxon-name-part taxon-name-part-type="genus">Solanaceae</tp:taxon-name-part></tp:taxon-name>).</article-title><source>Botanical Journal of the Linnean Society</source><volume>87</volume>(<issue>3</issue>): <fpage>229</fpage>–<lpage>246</lpage>. <ext-link xlink:type="simple" ext-link-type="doi" xlink:href="10.1111/j.1095-8339.1983.tb00992.x">https://doi.org/10.1111/j.1095-8339.1983.tb00992.x</ext-link></mixed-citation></ref><ref id="B228"><mixed-citation xmlns:xlink="http://www.w3.org/1999/xlink" xlink:type="simple"><person-group><name name-style="western"><surname>Stebbins</surname><given-names>GL</given-names></name><name name-style="western"><surname>Paddock</surname><given-names>EF</given-names></name></person-group> (<year>1949</year>) <article-title>The <italic><tp:taxon-name><tp:taxon-name-part taxon-name-part-type="genus">Solanum</tp:taxon-name-part><tp:taxon-name-part taxon-name-part-type="species">nigrum</tp:taxon-name-part></tp:taxon-name></italic> complex in Pacific North America.</article-title><source>Madrono</source><volume>10</volume>: <fpage>70</fpage>–<lpage>81</lpage>.</mixed-citation></ref><ref id="B105"><mixed-citation xmlns:xlink="http://www.w3.org/1999/xlink" xlink:type="simple"><person-group><name name-style="western"><surname>Heiser</surname><given-names>CB</given-names></name></person-group> (<year>1955</year>) <article-title>The <italic><tp:taxon-name><tp:taxon-name-part taxon-name-part-type="genus">Solanum</tp:taxon-name-part><tp:taxon-name-part taxon-name-part-type="species">nigrum</tp:taxon-name-part></tp:taxon-name></italic> complex in Costa Rica.</article-title><source>Ceiba</source><volume>4</volume>: <fpage>293</fpage>–<lpage>299</lpage>.</mixed-citation></ref><ref id="B219"><mixed-citation xmlns:xlink="http://www.w3.org/1999/xlink" xlink:type="simple"><person-group><name name-style="western"><surname>Soria</surname><given-names>J</given-names></name><name name-style="western"><surname>Heiser</surname><given-names>CB</given-names></name></person-group> (<year>1961</year>) <article-title>A statistical study of relationships of certain species of the <italic><tp:taxon-name><tp:taxon-name-part taxon-name-part-type="genus">Solanum</tp:taxon-name-part><tp:taxon-name-part taxon-name-part-type="species">nigrum</tp:taxon-name-part></tp:taxon-name></italic> complex.</article-title><source>Economic Botany</source><volume>15</volume>(<issue>3</issue>): <fpage>245</fpage>–<lpage>255</lpage>. <ext-link xlink:type="simple" ext-link-type="doi" xlink:href="10.1007/BF02862165">https://doi.org/10.1007/BF02862165</ext-link></mixed-citation></ref><ref id="B155"><mixed-citation xmlns:xlink="http://www.w3.org/1999/xlink" xlink:type="simple"><person-group><name name-style="western"><surname>Martin</surname><given-names>WC</given-names></name><name name-style="western"><surname>Hutchins</surname><given-names>CR</given-names></name></person-group> (<year>1980</year>) A flora of New Mexico. J. Cramer in A.R. Gantner Verlag, Vaduz.</mixed-citation></ref><ref id="B169"><mixed-citation xmlns:xlink="http://www.w3.org/1999/xlink" xlink:type="simple"><institution xlink:type="simple">NatureServe</institution> (<year>2017</year>) NatureServe Explorer. An online encyclopedia of life [web application] Version 7.1. NatureServe, Arlington [available <ext-link xlink:type="simple" ext-link-type="uri" xlink:href="http://explorer.matureserve.org">http://explorer.matureserve.org</ext-link>, accessed 26 Nov 2017]</mixed-citation></ref><ref id="B177"><mixed-citation xmlns:xlink="http://www.w3.org/1999/xlink" xlink:type="simple"><person-group><name name-style="western"><surname>Peck</surname><given-names>ME</given-names></name></person-group> (<year>1941</year>) A manual of the higher plants of Oregon. Binfords and Mort, Portland.</mixed-citation></ref><ref id="B172"><mixed-citation xmlns:xlink="http://www.w3.org/1999/xlink" xlink:type="simple"><person-group><name name-style="western"><surname>Nee</surname><given-names>M</given-names></name></person-group> (<year>2012</year>) <tp:taxon-name><tp:taxon-name-part taxon-name-part-type="genus">Solanaceae</tp:taxon-name-part></tp:taxon-name>. In: Baldwin BG, Goldman DH, Keil DJ, Patterson R, Rosetti TJ, Wilken DH (Eds) The Jepson Manual: vascular plants of California. University of California Press, Berkeley.</mixed-citation></ref><ref id="B181"><mixed-citation xmlns:xlink="http://www.w3.org/1999/xlink" xlink:type="simple"><institution xlink:type="simple">USDA Plants</institution> (<year>2017</year>) USDA- NCRS The PLANTS Database National Plant Data Team, Greensboro [<ext-link xlink:type="simple" ext-link-type="uri" xlink:href="http://plants.usda.gov">http://plants.usda.gov</ext-link>, accessed 26 November 2017].</mixed-citation></ref><ref id="B222"><mixed-citation xmlns:xlink="http://www.w3.org/1999/xlink" xlink:type="simple"><person-group><name name-style="western"><surname>Sparkman</surname><given-names>PS</given-names></name></person-group> (<year>1908</year>) <article-title>The culture of the Luiseño Indians.</article-title><source>University of California Publications in American archeology and Ethnology</source><volume>8</volume>(<issue>4</issue>): <fpage>187</fpage>–<lpage>234</lpage>. <ext-link xlink:type="simple" ext-link-type="uri" xlink:href="https://www.sacred-texts.com/nam/ca/coli/index.htm">https://www.sacred-texts.com/nam/ca/coli/index.htm</ext-link></mixed-citation></ref><ref id="B15"><mixed-citation xmlns:xlink="http://www.w3.org/1999/xlink" xlink:type="simple"><person-group><name name-style="western"><surname>Bean</surname><given-names>JL</given-names></name><name name-style="western"><surname>Saubel</surname><given-names>KS</given-names></name></person-group> (<year>1972</year>) Temalpakh (From the Earth): Cahuilla Indian knowledge and usage of plants. Malki Museum Press, Banning.</mixed-citation></ref><ref id="B115"><mixed-citation xmlns:xlink="http://www.w3.org/1999/xlink" xlink:type="simple"><institution xlink:type="simple">IUCN</institution> (<year>2017</year>) Guidelines for Using the IUCN Red List Categories and Criteria. Version 13. Prepared by the Standards and Petitions Subcommittee. <ext-link xlink:type="simple" ext-link-type="uri" xlink:href="http://www.iucnredlist.org/documents/RedListGuidelines.pdf">http://www.iucnredlist.org/documents/RedListGuidelines.pdf</ext-link></mixed-citation></ref><ref id="B204"><mixed-citation xmlns:xlink="http://www.w3.org/1999/xlink" xlink:type="simple"><person-group><name name-style="western"><surname>Särkinen</surname><given-names>T</given-names></name><name name-style="western"><surname>Poczai</surname><given-names>P</given-names></name><name name-style="western"><surname>Barboza</surname><given-names>GE</given-names></name><name name-style="western"><surname>van der Weerden</surname><given-names>GM</given-names></name><name name-style="western"><surname>Baden</surname><given-names>M</given-names></name><name name-style="western"><surname>Knapp</surname><given-names>S</given-names></name></person-group> (<year>2018</year>) <article-title>A revision of the Old World black nightshades (Morelloid clade of <italic><tp:taxon-name><tp:taxon-name-part taxon-name-part-type="genus">Solanum</tp:taxon-name-part></tp:taxon-name></italic> L., <tp:taxon-name><tp:taxon-name-part taxon-name-part-type="genus">Solanaceae</tp:taxon-name-part></tp:taxon-name>).</article-title><source>PhytoKeys</source><volume>106</volume>: <fpage>1</fpage>–<lpage>223</lpage>. <ext-link xlink:type="simple" ext-link-type="doi" xlink:href="10.3897/phytokeys.106.21991">https://doi.org/10.3897/phytokeys.106.21991</ext-link></mixed-citation></ref><ref id="B75"><mixed-citation xmlns:xlink="http://www.w3.org/1999/xlink" xlink:type="simple"><person-group><name name-style="western"><surname>Edmonds</surname><given-names>JM</given-names></name></person-group> (<year>1972</year>) <article-title>A <tp:taxon-name><tp:taxon-name-part taxon-name-part-type="genus"/><tp:taxon-name-part taxon-name-part-type="species">synopsis</tp:taxon-name-part></tp:taxon-name> of the taxonomy of <tp:taxon-name><tp:taxon-name-part taxon-name-part-type="genus">Solanum</tp:taxon-name-part><tp:taxon-name-part taxon-name-part-type="infraspecific-rank">sect.</tp:taxon-name-part><tp:taxon-name-part taxon-name-part-type="section">Solanum</tp:taxon-name-part></tp:taxon-name> (<tp:taxon-name><tp:taxon-name-part taxon-name-part-type="genus">Maurella</tp:taxon-name-part></tp:taxon-name>) in South America.</article-title><source>Kew Bulletin</source><volume>27</volume>(<issue>1</issue>): <fpage>95</fpage>–<lpage>114</lpage>. <ext-link xlink:type="simple" ext-link-type="doi" xlink:href="10.2307/4117874">https://doi.org/10.2307/4117874</ext-link></mixed-citation></ref><ref id="B54"><mixed-citation xmlns:xlink="http://www.w3.org/1999/xlink" xlink:type="simple"><person-group><name name-style="western"><surname>D’Arcy</surname><given-names>WG</given-names></name></person-group> (<year>1974a</year>) <article-title>[1973]) <tp:taxon-name><tp:taxon-name-part taxon-name-part-type="genus">Solanaceae</tp:taxon-name-part></tp:taxon-name>, Flora of Panama. Part 9.</article-title><source>Annals of the Missouri Botanical Garden</source><volume>60</volume>: <fpage>573</fpage>–<lpage>780</lpage>. <ext-link xlink:type="simple" ext-link-type="doi" xlink:href="10.2307/2395139">https://doi.org/10.2307/2395139</ext-link></mixed-citation></ref><ref id="B55"><mixed-citation xmlns:xlink="http://www.w3.org/1999/xlink" xlink:type="simple"><person-group><name name-style="western"><surname>D’Arcy</surname><given-names>WG</given-names></name></person-group> (<year>1974b</year>) <article-title><italic><tp:taxon-name><tp:taxon-name-part taxon-name-part-type="genus">Solanum</tp:taxon-name-part></tp:taxon-name></italic> and its close relatives in Florida.</article-title><source>Annals of the Missouri Botanical Garden</source><volume>61</volume>(<issue>3</issue>): <fpage>819</fpage>–<lpage>867</lpage>. <ext-link xlink:type="simple" ext-link-type="doi" xlink:href="10.2307/2395032">https://doi.org/10.2307/2395032</ext-link></mixed-citation></ref><ref id="B171"><mixed-citation xmlns:xlink="http://www.w3.org/1999/xlink" xlink:type="simple"><person-group><name name-style="western"><surname>Nee</surname><given-names>M</given-names></name></person-group> (<year>1999</year>) <article-title>Synopsis of <italic><tp:taxon-name><tp:taxon-name-part taxon-name-part-type="genus">Solanum</tp:taxon-name-part></tp:taxon-name></italic> in the New World.</article-title> In: <person-group><name name-style="western"><surname>Nee</surname><given-names>M</given-names></name><name name-style="western"><surname>Symon</surname><given-names>DE</given-names></name><name name-style="western"><surname>Lester</surname><given-names>RN</given-names></name><name name-style="western"><surname>Jessop</surname><given-names>JP</given-names></name></person-group> (<role>Eds</role>) <issue-title>Solanaceae IV: advances in biology and utilization.</issue-title><source>Royal Botanic Gardens Kew, Richmond</source>, <fpage>285</fpage>–<lpage>333</lpage>.</mixed-citation></ref><ref id="B242"><mixed-citation xmlns:xlink="http://www.w3.org/1999/xlink" xlink:type="simple"><person-group><name name-style="western"><surname>Torrey</surname><given-names>J</given-names></name></person-group> (<year>1856</year>) <article-title>Explorations and surveys for a railroad route from the Mississippi River to the Pacific Ocean. Botanical report.</article-title><source>Pacific Railway Reports</source><volume>7</volume>(<issue>3</issue>): <fpage>1</fpage>–<lpage>28</lpage>. [preprint of an article published as part of the expedition volume of 1857]</mixed-citation></ref><ref id="B32"><mixed-citation xmlns:xlink="http://www.w3.org/1999/xlink" xlink:type="simple"><person-group><name name-style="western"><surname>Brendel</surname><given-names>F</given-names></name></person-group> (<year>1880</year>) <article-title>Historical sketch of the science of botany in North America from 1840 to 1858.</article-title><source>American Naturalist</source><volume>14</volume>(<issue>1</issue>): <fpage>25</fpage>–<lpage>38</lpage>. <ext-link xlink:type="simple" ext-link-type="doi" xlink:href="10.1086/272473">https://doi.org/10.1086/272473</ext-link></mixed-citation></ref><ref id="B157"><mixed-citation xmlns:xlink="http://www.w3.org/1999/xlink" xlink:type="simple"><person-group><name name-style="western"><surname>McNeill</surname><given-names>J</given-names></name></person-group> (<year>2014</year>) <article-title>Holotype specimens and type citations: General issues.</article-title><source>Taxon</source><volume>63</volume>(<issue>5</issue>): <fpage>1112</fpage>–<lpage>1113</lpage>. <ext-link xlink:type="simple" ext-link-type="doi" xlink:href="10.12705/635.7">https://doi.org/10.12705/635.7</ext-link></mixed-citation></ref><ref id="B22"><mixed-citation xmlns:xlink="http://www.w3.org/1999/xlink" xlink:type="simple"><person-group><name name-style="western"><surname>Bitter</surname><given-names>G</given-names></name></person-group> (<year>1913</year>) <article-title><italic><tp:taxon-name><tp:taxon-name-part taxon-name-part-type="genus">Solana</tp:taxon-name-part></tp:taxon-name></italic> nova vel minus cognita X. XXVII. Morellae nova vel criticae.</article-title><source>Repertorium Species Novarum Regni Vegetabilium</source><volume>12</volume>: <fpage>76</fpage>–<lpage>89</lpage>. <ext-link xlink:type="simple" ext-link-type="doi" xlink:href="10.1002/fedr.19130120905">https://doi.org/10.1002/fedr.19130120905</ext-link></mixed-citation></ref></ref-list></tp:taxon-treatment>
