# Supplementary material for: A revision of the Morelloid Clade of Solanum L. (Solanaceae) in North and Central America and the Caribbean
Source: PhytoKeys. 2019 May 30;123:1–144. doi: 10.3897/phytokeys.123.31738 (PMC6554266; doi:10.3897/phytokeys.123.31738)
Supplement: XML Treatment for Solanum furcatum [file phytokeys.123.31738-treatment6.xml]

<!DOCTYPE tp:taxon-treatment
  PUBLIC "-//TaxonX//DTD Taxonomic Treatment Publishing DTD v0 20100105//EN" "tax-treatment-NSO.dtd">
<tp:taxon-treatment xmlns:tp="http://www.plazi.org/taxpub"><tp:treatment-meta><kwd-group><label>Taxon classification</label><kwd><named-content xmlns:xlink="http://www.w3.org/1999/xlink" content-type="kingdom">Plantae</named-content></kwd><kwd><named-content xmlns:xlink="http://www.w3.org/1999/xlink" content-type="order">Solanales</named-content></kwd><kwd><named-content xmlns:xlink="http://www.w3.org/1999/xlink" content-type="family">Solanaceae</named-content></kwd></kwd-group><mixed-citation publication-type="journal"><person-group><name><surname>Knapp</surname><given-names>Sandra</given-names></name><name><surname>Barboza</surname><given-names>Gloria E.</given-names></name><name><surname>Bohs</surname><given-names>Lynn</given-names></name><name><surname>Särkinen</surname><given-names>Tiina</given-names></name></person-group><article-title>A revision of the Morelloid Clade of <italic><tp:taxon-name><tp:taxon-name-part taxon-name-part-type="genus" reg="Solanum">Solanum</tp:taxon-name-part></tp:taxon-name></italic> L. (<tp:taxon-name><tp:taxon-name-part taxon-name-part-type="genus" reg="Solanaceae">Solanaceae</tp:taxon-name-part></tp:taxon-name>) in North and Central America and the Caribbean</article-title><source>PhytoKeys</source><day>30</day><month>5</month><year>2019</year><volume>123</volume><fpage>1</fpage><lpage>144</lpage><pub-id pub-id-type="doi">10.3897/phytokeys.123.31738</pub-id></mixed-citation></tp:treatment-meta><tp:nomenclature><label>6.</label><tp:taxon-name>
                  <tp:taxon-name-part taxon-name-part-type="genus" reg="Solanum">Solanum</tp:taxon-name-part>
                  <tp:taxon-name-part taxon-name-part-type="species" reg="furcatum">furcatum</tp:taxon-name-part>
                </tp:taxon-name><tp:taxon-authority>Dunal, Encycl. [J. Lamarck &amp; al.] Suppl. 3: 750. 1814</tp:taxon-authority><xref ref-type="fig" rid="F18">Figures 18</xref><xref ref-type="fig" rid="F19">, 19</xref><!--PageBreak --><tp:nomenclature-citation-list><tp:nomenclature-citation><tp:taxon-name>
                      <tp:taxon-name-part taxon-name-part-type="genus" reg="Solanum">Solanum</tp:taxon-name-part>
                      <tp:taxon-name-part taxon-name-part-type="species" reg="deltoideum">deltoideum</tp:taxon-name-part>
                    </tp:taxon-name><comment>Colla, Herb. Pedem. 4: 273. 1835. Type. Cultivated in Italy at “h. Ripul:” [<tp:taxon-name><tp:taxon-name-part taxon-name-part-type="genus" reg="Hortus">Hortus</tp:taxon-name-part></tp:taxon-name> Ripulensis], the seeds originally sent by C. Bertero from Chile [“Chili Quillota”] (no specimens cited; lectotype, designated by <xref ref-type="bibr" rid="B204">Särkinen et al. 2018</xref>, pg. 73: TO [herb. Colla]). </comment></tp:nomenclature-citation><tp:nomenclature-citation><!--PageBreak --><tp:taxon-name>
                      <tp:taxon-name-part taxon-name-part-type="genus" reg="Solanum">Solanum</tp:taxon-name-part>
                      <tp:taxon-name-part taxon-name-part-type="species" reg="furcatum">furcatum</tp:taxon-name-part>
                      <tp:taxon-name-part taxon-name-part-type="authority">Dunal</tp:taxon-name-part>
                      <tp:taxon-name-part taxon-name-part-type="infraspecific-rank">var.</tp:taxon-name-part>
                      <tp:taxon-name-part taxon-name-part-type="variety" reg="glabrum">glabrum</tp:taxon-name-part>
                    </tp:taxon-name><comment>G.Don, Gen. Hist. 4: 412. 1837.  Type. “In Peruvia” (no specimens cited; no original material located). </comment></tp:nomenclature-citation><tp:nomenclature-citation><tp:taxon-name>
                      <tp:taxon-name-part taxon-name-part-type="genus" reg="Solanum">Solanum</tp:taxon-name-part>
                      <tp:taxon-name-part taxon-name-part-type="species" reg="furcatum">furcatum</tp:taxon-name-part>
                      <tp:taxon-name-part taxon-name-part-type="authority">Dunal</tp:taxon-name-part>
                      <tp:taxon-name-part taxon-name-part-type="infraspecific-rank">var.</tp:taxon-name-part>
                      <tp:taxon-name-part taxon-name-part-type="variety" reg="pilosum">pilosum</tp:taxon-name-part>
                    </tp:taxon-name><comment>G.Don, Gen. Hist. 4: 412. 1837. Type. “In Peruvia” (no specimens cited; no original material located). </comment></tp:nomenclature-citation><tp:nomenclature-citation><tp:taxon-name>
                      <tp:taxon-name-part taxon-name-part-type="genus" reg="Solanum">Solanum</tp:taxon-name-part>
                      <tp:taxon-name-part taxon-name-part-type="species" reg="furcatum">furcatum</tp:taxon-name-part>
                      <tp:taxon-name-part taxon-name-part-type="authority">Dunal</tp:taxon-name-part>
                      <tp:taxon-name-part taxon-name-part-type="infraspecific-rank">var.</tp:taxon-name-part>
                      <tp:taxon-name-part taxon-name-part-type="variety" reg="acutidentatum">acutidentatum</tp:taxon-name-part>
                    </tp:taxon-name><comment>Nees, Nov. Act. Acad. Caes. Leop. 19, suppl. 1: 386. 1843, as “<italic>acutedentatum</italic>”. Type. “Chile ad Valparaiso, Februario; Peruvia in planitie circa Tacoram, alt. 14,000–17,000’, Aprili” both syntypes collected by <italic>F.J.F. Meyen s.n.</italic> (no specimens cited; no original material located). </comment></tp:nomenclature-citation><tp:nomenclature-citation><tp:taxon-name>
                      <tp:taxon-name-part taxon-name-part-type="genus" reg="Solanum">Solanum</tp:taxon-name-part>
                      <tp:taxon-name-part taxon-name-part-type="species" reg="furcatum">furcatum</tp:taxon-name-part>
                      <tp:taxon-name-part taxon-name-part-type="authority">Dunal</tp:taxon-name-part>
                      <tp:taxon-name-part taxon-name-part-type="infraspecific-rank">var.</tp:taxon-name-part>
                      <tp:taxon-name-part taxon-name-part-type="variety" reg="obtusidentatum">obtusidentatum</tp:taxon-name-part>
                    </tp:taxon-name><comment>Nees, Nov. Act. Acad. Caes. Leop. 19, suppl. 1: 386. 1843, as “<italic>obtusedentatum</italic>”. Type. “Chile. Prov. de San Fernando in Llano del Rio Tinguiririca, 3,000’ alt., martio”; Peruvia ad Arequipam, Aprili” both syntypes collected by <italic>F.J.F. Meyen s.n.</italic> (no specimens cited; no original material located). </comment></tp:nomenclature-citation><tp:nomenclature-citation><tp:taxon-name>
                      <tp:taxon-name-part taxon-name-part-type="genus" reg="Solanum">Solanum</tp:taxon-name-part>
                      <tp:taxon-name-part taxon-name-part-type="species" reg="furcatum">furcatum</tp:taxon-name-part>
                      <tp:taxon-name-part taxon-name-part-type="authority">Dunal</tp:taxon-name-part>
                      <tp:taxon-name-part taxon-name-part-type="infraspecific-rank">var.</tp:taxon-name-part>
                      <tp:taxon-name-part taxon-name-part-type="variety" reg="subintegerrimum">subintegerrimum</tp:taxon-name-part>
                    </tp:taxon-name><comment>Nees, Nov. Act. Acad. Caes. Leop. 19, suppl. 1: 386. 1843. Type. “Chile: Copiapó, Aprili; Peruvia: circa Tacoram, Aprili” both syntypes collected by <italic>F.J.F. Meyen s.n.</italic> (no specimens cited; no original material located). </comment></tp:nomenclature-citation><tp:nomenclature-citation><tp:taxon-name>
                      <tp:taxon-name-part taxon-name-part-type="genus" reg="Witheringia">Witheringia</tp:taxon-name-part>
                      <tp:taxon-name-part taxon-name-part-type="species" reg="furcata">furcata</tp:taxon-name-part>
                    </tp:taxon-name><comment>(Dunal) J.Rémy, Fl. Chil. [Gay] 5: 67. 1849. Type. Based on <tp:taxon-name><tp:taxon-name-part taxon-name-part-type="genus" reg="Solanum">Solanum</tp:taxon-name-part><tp:taxon-name-part taxon-name-part-type="species" reg="furcatum">furcatum</tp:taxon-name-part></tp:taxon-name> Dunal </comment></tp:nomenclature-citation><tp:nomenclature-citation><tp:taxon-name>
                      <tp:taxon-name-part taxon-name-part-type="genus" reg="Solanum">Solanum</tp:taxon-name-part>
                      <tp:taxon-name-part taxon-name-part-type="species" reg="pterocaulum">pterocaulum</tp:taxon-name-part>
                      <tp:taxon-name-part taxon-name-part-type="authority">Dunal</tp:taxon-name-part>
                      <tp:taxon-name-part taxon-name-part-type="infraspecific-rank">var.</tp:taxon-name-part>
                      <tp:taxon-name-part taxon-name-part-type="variety" reg="dichotimiflorum">dichotimiflorum</tp:taxon-name-part>
                    </tp:taxon-name><comment>Dunal, Prodr. [A. P. de Candolle] 13(1): 52. 1852, as ‘<italic>pterocaulon</italic>’. Type. Cultivated in France at Montpellier “<tp:taxon-name><tp:taxon-name-part taxon-name-part-type="genus" reg="Solanum">Solanum</tp:taxon-name-part></tp:taxon-name> speciosum hort. botan” (no specimens cited, described from living plants “v.v. hort. Monsp.”; neotype, designated by <xref ref-type="bibr" rid="B204">Särkinen et al. 2018</xref>, pg. 73: MPU [MPU310703]). </comment></tp:nomenclature-citation><tp:nomenclature-citation><tp:taxon-name>
                      <tp:taxon-name-part taxon-name-part-type="genus" reg="Solanum">Solanum</tp:taxon-name-part>
                      <tp:taxon-name-part taxon-name-part-type="species" reg="crenatodentatum">crenatodentatum</tp:taxon-name-part>
                    </tp:taxon-name><comment>Dunal, Prodr. [A. P. de Candolle] 13(1): 54. 1852. Type. Chile. Région VI (O’Higgins): Colchagua, San Fernando, “in selibus chilensibus San Fernando”, Mar 1831, <italic>C. Gay 2</italic> (lectotype, designated by <xref ref-type="bibr" rid="B54">D’Arcy 1974a</xref>, pg. 738: P [P00337274]). </comment></tp:nomenclature-citation><tp:nomenclature-citation><tp:taxon-name>
                      <tp:taxon-name-part taxon-name-part-type="genus" reg="Solanum">Solanum</tp:taxon-name-part>
                      <tp:taxon-name-part taxon-name-part-type="species" reg="rancaguense">rancaguense</tp:taxon-name-part>
                    </tp:taxon-name><comment>Dunal, Prodr. [A. P. de Candolle] 13(1): 150. 1852. Type. Chile. Región VI (O’Higgins): Rancagua, May-Oct 1828, <italic>C. Bertero 633</italic> (lectotype, designated by <xref ref-type="bibr" rid="B75">Edmonds 1972</xref>, pg. 107 [as holotype], second step designated by <xref ref-type="bibr" rid="B204">Särkinen et al. 2018</xref>, pg. 73: P [P00384088]; isolectotypes: BM [BM000617677], G [G00144259], M [M-0171928], MO [MO-503700], NY [NY00743695], P [P00384089], P [P00384090], P [P00384091], P [P00384092], P [P00482266], W [acc. # 1889-0283789]). </comment></tp:nomenclature-citation><tp:nomenclature-citation><tp:taxon-name>
                      <tp:taxon-name-part taxon-name-part-type="genus" reg="Solanum">Solanum</tp:taxon-name-part>
                      <tp:taxon-name-part taxon-name-part-type="species" reg="bridgesii">bridgesii</tp:taxon-name-part>
                    </tp:taxon-name><comment>Phil., Linnaea 33: 203. 1864. Type. Chile. Región V (Valparaíso): Panquegue, <italic>R.A. Philippi s.n.</italic> (lectotype, designated by <xref ref-type="bibr" rid="B204">Särkinen et al. 2018</xref>, pg. 74: SGO [SGO000004549]). </comment></tp:nomenclature-citation><tp:nomenclature-citation><tp:taxon-name>
                      <tp:taxon-name-part taxon-name-part-type="genus" reg="Solanum">Solanum</tp:taxon-name-part>
                      <tp:taxon-name-part taxon-name-part-type="species" reg="coxii">coxii</tp:taxon-name-part>
                    </tp:taxon-name><comment>Phil., Linnaea 33: 200. 1864. Type. Chile. Región X (Los Lagos): Todos los Santos, 1862, <italic>G. Cox 38</italic> (lectotype, designated by <xref ref-type="bibr" rid="B204">Särkinen et al. 2018</xref>, pg. 74: SGO [SGO000004555]; isolectotype: W [acc. # 1903-0010246]). </comment></tp:nomenclature-citation><tp:nomenclature-citation><tp:taxon-name>
                      <tp:taxon-name-part taxon-name-part-type="genus" reg="Solanum">Solanum</tp:taxon-name-part>
                      <tp:taxon-name-part taxon-name-part-type="species" reg="rancaguinum">rancaguinum</tp:taxon-name-part>
                    </tp:taxon-name><comment>Phil., Anales Univ. Chile 43: 523. 1873. <!--PageBreak -->Type. Chile. Región VI (O’Higgins): Rancagua, Mar 1828, <italic>C. Bertero s.n.</italic> (lectotype, designated by <xref ref-type="bibr" rid="B204">Särkinen et al. 2018</xref>, pg. 74: SGO [SGO000004594]). </comment></tp:nomenclature-citation><tp:nomenclature-citation><tp:taxon-name>
                      <tp:taxon-name-part taxon-name-part-type="genus" reg="Solanum">Solanum</tp:taxon-name-part>
                      <tp:taxon-name-part taxon-name-part-type="species" reg="caudiculatum">caudiculatum</tp:taxon-name-part>
                    </tp:taxon-name><comment>Phil., Anales Univ. Chile 91: 12. 1895. Type. Chile. Región VIII (Bío-Bío): prov. Ñuble, Coigüeco, <italic>F. Puga s.n.</italic> (no original material located, not at SGO). </comment></tp:nomenclature-citation><tp:nomenclature-citation><tp:taxon-name>
                      <tp:taxon-name-part taxon-name-part-type="genus" reg="Solanum">Solanum</tp:taxon-name-part>
                      <tp:taxon-name-part taxon-name-part-type="species" reg="subandinum">subandinum</tp:taxon-name-part>
                    </tp:taxon-name><comment>Phil., Anales Univ. Chile 91: 13. 1895, nom. illeg., not <tp:taxon-name><tp:taxon-name-part taxon-name-part-type="genus" reg="Solanum">Solanum</tp:taxon-name-part><tp:taxon-name-part taxon-name-part-type="species" reg="subandinum">subandinum</tp:taxon-name-part></tp:taxon-name> F.Meigen (1893). Type. Chile. Región XIII (Metropolitana): Santiago, Las Condes, <italic>R.A. Philippi s.n.</italic> (lectotype, designated by <xref ref-type="bibr" rid="B204">Särkinen et al. 2018</xref>, pg. 74: SGO [SGO000004600, F neg. 2745]). </comment></tp:nomenclature-citation><tp:nomenclature-citation><tp:taxon-name>
                      <tp:taxon-name-part taxon-name-part-type="genus" reg="Solanum">Solanum</tp:taxon-name-part>
                      <tp:taxon-name-part taxon-name-part-type="species" reg="ocellatum">ocellatum</tp:taxon-name-part>
                    </tp:taxon-name><comment>Phil., Anales Univ. Chile 91: 14. 1895. Type. Chile. Región XIII (Metropolitana): Prope Colina, <italic>F. Philippi s.n.</italic> (lectotype, designated by <xref ref-type="bibr" rid="B204">Särkinen et al. 2018</xref>, pg. 74: SGO [SGO000004582]; isotypes: SGO [SGO000004581], W [acc. # 1903-0010230]). </comment></tp:nomenclature-citation><tp:nomenclature-citation><tp:taxon-name>
                      <tp:taxon-name-part taxon-name-part-type="genus" reg="Solanum">Solanum</tp:taxon-name-part>
                      <tp:taxon-name-part taxon-name-part-type="species" reg="nigrum">nigrum</tp:taxon-name-part>
                      <tp:taxon-name-part taxon-name-part-type="authority">L.</tp:taxon-name-part>
                      <tp:taxon-name-part taxon-name-part-type="infraspecific-rank">var.</tp:taxon-name-part>
                      <tp:taxon-name-part taxon-name-part-type="variety" reg="crentatodentatum">crentatodentatum</tp:taxon-name-part>
                    </tp:taxon-name><comment>(Dunal) O.E.Schulz, Symb. Antill. (Urban) 6: 160. 1909. Type. Based on <tp:taxon-name><tp:taxon-name-part taxon-name-part-type="genus" reg="Solanum">Solanum</tp:taxon-name-part><tp:taxon-name-part taxon-name-part-type="species" reg="crenatodentatum">crenatodentatum</tp:taxon-name-part></tp:taxon-name> Dunal </comment></tp:nomenclature-citation><tp:nomenclature-citation><tp:taxon-name>
                      <tp:taxon-name-part taxon-name-part-type="genus" reg="Solanum">Solanum</tp:taxon-name-part>
                      <tp:taxon-name-part taxon-name-part-type="species" reg="bridgesii">bridgesii</tp:taxon-name-part>
                      <tp:taxon-name-part taxon-name-part-type="authority">Phil.</tp:taxon-name-part>
                      <tp:taxon-name-part taxon-name-part-type="infraspecific-rank">var.</tp:taxon-name-part>
                      <tp:taxon-name-part taxon-name-part-type="variety" reg="ocellatum">ocellatum</tp:taxon-name-part>
                    </tp:taxon-name><comment>(Phil.) Witasek ex Reiche, Anales Univ. Chile 124: 460. 1909. Type. Based on <tp:taxon-name><tp:taxon-name-part taxon-name-part-type="genus" reg="Solanum">Solanum</tp:taxon-name-part><tp:taxon-name-part taxon-name-part-type="species" reg="ocellatum">ocellatum</tp:taxon-name-part></tp:taxon-name> Phil. </comment></tp:nomenclature-citation><tp:nomenclature-citation><tp:taxon-name>
                      <tp:taxon-name-part taxon-name-part-type="genus" reg="Solanum">Solanum</tp:taxon-name-part>
                      <tp:taxon-name-part taxon-name-part-type="species" reg="andinum">andinum</tp:taxon-name-part>
                    </tp:taxon-name><comment>Reiche, Fl. Chile 5: 346. 1910. Type. Based on (replacement name for) <tp:taxon-name><tp:taxon-name-part taxon-name-part-type="genus" reg="Solanum">Solanum</tp:taxon-name-part><tp:taxon-name-part taxon-name-part-type="species" reg="subandinum">subandinum</tp:taxon-name-part></tp:taxon-name> Phil. </comment></tp:nomenclature-citation><tp:nomenclature-citation><tp:taxon-name>
                      <tp:taxon-name-part taxon-name-part-type="genus" reg="Solanum">Solanum</tp:taxon-name-part>
                      <tp:taxon-name-part taxon-name-part-type="species" reg="tredecimgranum">tredecimgranum</tp:taxon-name-part>
                    </tp:taxon-name><comment>Bitter, Repert. Spec. Nov. Regni Veg. 11: 6. 1912. Type. Chile. Región V (Valparaíso): Valparaíso, 17 Aug 1895, <italic>O. Buchtien s.n.</italic> (lectotype, designated by <xref ref-type="bibr" rid="B12">Barboza et al. 2013</xref>, pg. 246: US [US00432692, acc. # 139293]; isolectotypes: HBG [HBG511497], US [US00681745, acc. # 139294]). </comment></tp:nomenclature-citation><tp:nomenclature-citation><tp:taxon-name>
                      <tp:taxon-name-part taxon-name-part-type="genus" reg="Solanum">Solanum</tp:taxon-name-part>
                      <tp:taxon-name-part taxon-name-part-type="species" reg="robinsonianum">robinsonianum</tp:taxon-name-part>
                    </tp:taxon-name><comment>Bitter, Repert. Spec. Nov. Regni Veg. 11: 7. 1912. Type. Chile. Región V (Valparaíso): Juan Fernández Island, <italic>R.A. Philippi 742</italic> (holotype: B, destroyed, F neg. 2743; lectotype, designated by <xref ref-type="bibr" rid="B204">Särkinen et al. 2018</xref>, pg. 74: W [acc. # 0001347]). </comment></tp:nomenclature-citation><tp:nomenclature-citation><tp:taxon-name>
                      <tp:taxon-name-part taxon-name-part-type="genus" reg="Solanum">Solanum</tp:taxon-name-part>
                      <tp:taxon-name-part taxon-name-part-type="species" reg="masafueranum">masafueranum</tp:taxon-name-part>
                    </tp:taxon-name><comment>Bitter &amp; Skottsb., Nat. Hist. Juan Fernandez &amp; Easter Island 2: 167, pl. 14. 1922. Type. Chile. Región V (Valparaíso): Juan Fernández Islands, Masafuera [Isla Alejandro Selkirk], Las Chozas, 715 m, 3 Mar 1917 [20 Feb 1917 on label], <italic>C. Skottsberg &amp; I. Skottsberg 363</italic> (lectotype, designated by <xref ref-type="bibr" rid="B204">Särkinen et al. 2018</xref>, pg. 74: S [acc. # 04-2947]; isolectotypes: BM [BM000617676], LD [1643307], K [K000585692], NY [00172084], GOET [GOET003548], GB [GB0048742], P [P00337092], UPS [acc. # 104031]). </comment></tp:nomenclature-citation><tp:nomenclature-citation><tp:taxon-name>
                      <tp:taxon-name-part taxon-name-part-type="genus" reg="Solanum">Solanum</tp:taxon-name-part>
                      <tp:taxon-name-part taxon-name-part-type="species" reg="spretum">spretum</tp:taxon-name-part>
                    </tp:taxon-name><comment>C.V.Morton &amp; L.B.Sm., Revis. Argentine Sp. <tp:taxon-name><tp:taxon-name-part taxon-name-part-type="genus" reg="Solanum">Solanum</tp:taxon-name-part></tp:taxon-name> 132. 1976. Type. Argentina. Río Negro: Bariloche, 19 Mar 1939, <italic>A.L. Cabrera 5024</italic> (holotype: GH [GH00077764]; isotypes F [v0073411F, acc. # 1007493], LP [LP006791]). </comment></tp:nomenclature-citation></tp:nomenclature-citation-list></tp:nomenclature><tp:treatment-sec sec-type="material" id="SECID0EKHMM"><title>Type.</title><p>Peru? [more likely Chile]. “Cette plante croît au Perou”, <italic>J. Dombey [343</italic>] (lectotype, first step designated by <xref ref-type="bibr" rid="B75">Edmonds 1972</xref>, pg. 107 [as holotype], second step designated by <xref ref-type="bibr" rid="B12">Barboza et al. 2013</xref>, pg. 246: P [P00335357]; isolectotypes: CORD [CORD00006928], F [v0043232F, acc. # 976864], G [G00359946], G-DC [G00144483], P [P00335358]).</p></tp:treatment-sec><tp:treatment-sec sec-type="description" id="SECID0E1HMM"><title>Description.</title><p>Annual or perennial herbs to 1.0 m tall, erect to lax, subwoody at base, sprawling to ca. 2 m across. Stems terete or ridged, green to purple tinged, not markedly hollow sparsely pubescent with simple, uniseriate 1–5-celled eglandular trichomes 0.1–0.5 mm long; new growth sparsely to densely pubescent with similar simple, uniseriate 1–5-celled eglandular trichomes; older stems sparsely pubescent to glabrescent, pale yellowish brown. Sympodial units difoliate, the leaves not geminate. Leaves simple, (1.5–)4.0–8.0(–2.0) cm long, (0.6–2.2–4.6(–6.5) cm wide, ovate to rhomboidal, green above, slightly paler beneath; adaxial surface sparsely pubescent with simple, uniseriate trichomes like those on stem, these evenly spread along lamina and veins; abaxial surface more densely pubescent; major veins 4–6 pairs; base cuneate to acute, the two sides slightly unequal, decurrent on the petiole; margins sinuate-dentate or entire; apex acute; petioles 1.0–3.5 cm long, sparsely pubescent with simple uniseriate trichomes like those on stem. Inflorescences (1.0–)1.5–3.0(–4.0) cm long, lateral, internodal, forked or more rarely unbranched, with 6–14 flowers clustered at the tips <!--PageBreak -->(sub-umbelliform) or evenly spaced along the rhachis, sparsely pubescent with simple uniseriate trichomes like those on stem; peduncle (1.0–)1.5–2.0 cm long; pedicels 4.0–7.5 mm long, 0.2–0.3 mm in diameter at the base and 0.3–0.4 mm in diameter at the apex, straight and spreading, articulated at the base; pedicel scars spaced ca. 0.2–2.5 mm apart. Buds subglobose, the corolla exserted 1/3–1/2 from the calyx tube before anthesis. Flowers 5-merous, all perfect. Calyx tube 2–3 mm long, conical, the lobes 0.8–1.5 mm long, 0.6–1.0 mm wide, rectangular to narrowly obovate with obtuse to shortly acute apices, pubescent with simple uniseriate trichomes like those on stem but shorter. Corolla 12–20 mm in diameter, white to lilac with a green or yellow-green central portion near the base, this sometimes purplish near the lobe midvein, stellate, lobed 1/3–1/2 of the way to the base, the lobes 5.5–7.0 mm long, 2.8–5.5 mm wide, strongly reflexed at anthesis, later spreading, densely pubescent abaxially with 1–4-celled simple uniseriate trichomes, especially along the margins and apex, these shorter than the trichomes of the stems and leaves. Stamens equal; filament tube minute; free portion of the filaments 0.9–1.6 (2) mm long, adaxially pubescent with tangled uniseriate 4–6-celled simple trichomes; anthers 2.3–3.3(-3.6) mm long, 0.8–1.0 mm wide, ellipsoid, yellow, poricidal at the tips, the pores lengthening to slits with age. Ovary globose, glabrous; style 6.0–6.5 mm long, densely pubescent with 2–3-celled simple uniseriate trichomes in the lower 1/2–2/3, exserted 2–3 mm beyond the anther cone and somewhat curved; stigma capitate, minutely papillate, yellow or green in live plants. Fruit a globose berry, 6–9 mm in diameter, dull green to purple at maturity, opaque, the surface of the pericarp matte; fruiting pedicels 7–12 mm long, 0.2–0.4 mm in diameter at the base, 0.5–1.0 mm in diameter at the apex, strongly reflexed, dropping with mature fruits, not persistent; fruiting calyx not accrescent, the tube 1.0–2.0 mm long, the lobes 1.5–2.5 mm long, appressed against the berry. Seeds 30–40 per berry, 1.8–2.0 mm long, 1.4–1.5 mm wide, flattened and tear-drop shaped with a subapical hilum, yellow-brown, the surface minutely pitted, the testal cells pentagonal in outline. Stone <!--PageBreak -->cells 6–14 per berry, 0.8–1.0 mm in diameter. Chromosome number: <italic>2n</italic>=6×=72 (<xref ref-type="bibr" rid="B228">Stebbins and Paddock 1949</xref>; <xref ref-type="bibr" rid="B80">Edmonds 1982</xref>, <xref ref-type="bibr" rid="B81">1983</xref>; <xref ref-type="bibr" rid="B37">Chiarini et al. 2017</xref>).</p><fig id="F18" position="float" orientation="portrait"><label>Figure 18.</label><caption><p><italic><tp:taxon-name><tp:taxon-name-part taxon-name-part-type="genus" reg="Solanum">Solanum</tp:taxon-name-part><tp:taxon-name-part taxon-name-part-type="species" reg="furcatum">furcatum</tp:taxon-name-part></tp:taxon-name></italic> Dunal <bold>A</bold> Habit <bold>B</bold> detail of adaxial leaf surface <bold>C</bold> detail of abaxial leaf surface <bold>D</bold> Bud <bold>E</bold> dissected flower <bold>F</bold> detail of infructescence <bold>G</bold> fully mature fruit (<bold>A–G</bold><italic>Särkinen et al. 4095</italic>). Drawing by R. Wise (previously published in “PhytoKeys 106”).</p></caption><graphic xmlns:xlink="http://www.w3.org/1999/xlink" xlink:href="phytokeys-123-001-g018.jpg" position="float" orientation="portrait" xlink:type="simple" id="oo_305317.jpg"/></fig><fig id="F19" position="float" orientation="portrait"><label>Figure 19.</label><caption><p><italic><tp:taxon-name><tp:taxon-name-part taxon-name-part-type="genus" reg="Solanum">Solanum</tp:taxon-name-part><tp:taxon-name-part taxon-name-part-type="species" reg="furcatum">furcatum</tp:taxon-name-part></tp:taxon-name></italic> Dunal <bold>A</bold> Flowering branch <bold>B</bold> inflorescence with flowers at full anthesis <bold>C</bold> developing fruits <bold>D</bold> mature fruits (<bold>A–D</bold><italic>Knapp s.n.</italic> Golden Gate Park). Photos by S. Knapp.</p></caption><graphic xmlns:xlink="http://www.w3.org/1999/xlink" xlink:href="phytokeys-123-001-g019.jpg" position="float" orientation="portrait" xlink:type="simple" id="oo_305318.jpg"/></fig></tp:treatment-sec><tp:treatment-sec sec-type="distribution" id="SECID0E2QMM"><title>Distribution.</title><p>(Figure <xref ref-type="fig" rid="F20">20</xref>) <italic><tp:taxon-name><tp:taxon-name-part taxon-name-part-type="genus" reg="Solanum">Solanum</tp:taxon-name-part><tp:taxon-name-part taxon-name-part-type="species" reg="furcatum">furcatum</tp:taxon-name-part></tp:taxon-name></italic> is native to Chile (incl. the Juan Fernández Islands) and adjacent Andean Argentina. It is probably locally introduced and naturalised along the west coast of the United States of America, Australia and New Zealand. Only a few specimens have been seen from California and Oregon, but in those areas the species is clearly naturalised. <xref ref-type="bibr" rid="B261">Wiggins (1980)</xref> recorded <italic><tp:taxon-name><tp:taxon-name-part taxon-name-part-type="genus" reg="Solanum">S.</tp:taxon-name-part><tp:taxon-name-part taxon-name-part-type="species" reg="furcatum">furcatum</tp:taxon-name-part></tp:taxon-name></italic> from Baja California (Mexico), with no specimen citations; all specimens we have seen identified as <italic><tp:taxon-name><tp:taxon-name-part taxon-name-part-type="genus" reg="Solanum">S.</tp:taxon-name-part><tp:taxon-name-part taxon-name-part-type="species" reg="furcatum">furcatum</tp:taxon-name-part></tp:taxon-name></italic> from Baja California are plants of <italic><tp:taxon-name><tp:taxon-name-part taxon-name-part-type="genus" reg="Solanum">S.</tp:taxon-name-part><tp:taxon-name-part taxon-name-part-type="species" reg="douglasii">douglasii</tp:taxon-name-part></tp:taxon-name></italic>.</p><fig id="F20" position="float" orientation="portrait"><label>Figure 20.</label><caption><p>Distribution of <italic><tp:taxon-name><tp:taxon-name-part taxon-name-part-type="genus" reg="Solanum">Solanum</tp:taxon-name-part><tp:taxon-name-part taxon-name-part-type="species" reg="furcatum">furcatum</tp:taxon-name-part></tp:taxon-name></italic> Dunal.</p></caption><graphic xmlns:xlink="http://www.w3.org/1999/xlink" xlink:href="phytokeys-123-001-g020.jpg" position="float" orientation="portrait" xlink:type="simple" id="oo_305319.jpg"/></fig></tp:treatment-sec><tp:treatment-sec sec-type="ecology" id="SECID0E4UMM"><title>Ecology.</title><p>In western North America <italic><tp:taxon-name><tp:taxon-name-part taxon-name-part-type="genus" reg="Solanum">S.</tp:taxon-name-part><tp:taxon-name-part taxon-name-part-type="species" reg="furcatum">furcatum</tp:taxon-name-part></tp:taxon-name></italic> is a plant of disturbed areas in winter-wet areas along sea cliffs and bluffs between sea level and 100 m elevation.</p></tp:treatment-sec><tp:treatment-sec sec-type="Common names" id="SECID0EGWMM"><title>Common names.</title><p>United States of America. Forked nightshade (<xref ref-type="bibr" rid="B181">USDA Plants 2017</xref>).</p></tp:treatment-sec><tp:treatment-sec sec-type="Uses" id="SECID0EQWMM"><title>Uses.</title><p>None recorded in the region.</p></tp:treatment-sec><tp:treatment-sec sec-type="Preliminary conservation status (IUCN 2017)" id="SECID0EVWMM"><title>Preliminary conservation status (<xref ref-type="bibr" rid="B115">IUCN 2017</xref>).</title><p>Least Concern (<abbrev xmlns:xlink="http://www.w3.org/1999/xlink" xlink:title="Least Concern" id="ABBRID0EAXMM" xlink:type="simple">LC</abbrev>). <italic><tp:taxon-name><tp:taxon-name-part taxon-name-part-type="genus" reg="Solanum">Solanum</tp:taxon-name-part><tp:taxon-name-part taxon-name-part-type="species" reg="furcatum">furcatum</tp:taxon-name-part></tp:taxon-name></italic> is introduced into the western United States, where it is not common, but its worldwide range is very large. For <abbrev xmlns:xlink="http://www.w3.org/1999/xlink" xlink:title="Extent of Occurrence" id="ABBRID0EPXMM" xlink:type="simple">EOO</abbrev> see Table <xref ref-type="table" rid="T6">6</xref>.</p></tp:treatment-sec><tp:treatment-sec sec-type="discussion" id="SECID0EXXMM"><title>Discussion.</title><p><italic><tp:taxon-name><tp:taxon-name-part taxon-name-part-type="genus" reg="Solanum">Solanum</tp:taxon-name-part><tp:taxon-name-part taxon-name-part-type="species" reg="furcatum">furcatum</tp:taxon-name-part></tp:taxon-name></italic> can be distinguished from the similar and sympatric <italic><tp:taxon-name><tp:taxon-name-part taxon-name-part-type="genus" reg="Solanum">S.</tp:taxon-name-part><tp:taxon-name-part taxon-name-part-type="species" reg="douglasii">douglasii</tp:taxon-name-part></tp:taxon-name></italic> in its usually forked inflorescences, globose buds from which the style is often exserted, ellipsoid anthers on distinct filaments, and berries with usually more than 10 stone cells. <italic><tp:taxon-name><tp:taxon-name-part taxon-name-part-type="genus" reg="Solanum">Solanum</tp:taxon-name-part><tp:taxon-name-part taxon-name-part-type="species" reg="furcatum">furcatum</tp:taxon-name-part></tp:taxon-name></italic> is not sympatric with S. <italic><tp:taxon-name><tp:taxon-name-part taxon-name-part-type="genus" reg="Solanum"/><tp:taxon-name-part taxon-name-part-type="species" reg="nigrescens">nigrescens</tp:taxon-name-part></tp:taxon-name></italic> but differs from it in the same set of characters and in its style that is exserted for as long as the anther cone (e.g., exserted portion of the style equal to the length of the anther cone).</p><p><italic><tp:taxon-name><tp:taxon-name-part taxon-name-part-type="genus" reg="Solanum">Solanum</tp:taxon-name-part><tp:taxon-name-part taxon-name-part-type="species" reg="furcatum">furcatum</tp:taxon-name-part></tp:taxon-name></italic> was considered to be an introduction from Chile by <xref ref-type="bibr" rid="B228">Stebbins and Paddock (1949)</xref> and is well-established but not common in coastal areas from Oregon to central California. Other Chilean species have similarly become established along the west coast of the United States [such as <italic><tp:taxon-name><tp:taxon-name-part taxon-name-part-type="genus" reg="Nicotiana">Nicotiana</tp:taxon-name-part><tp:taxon-name-part taxon-name-part-type="species" reg="acuminata">acuminata</tp:taxon-name-part></tp:taxon-name></italic> (Graham) Hook., see <xref ref-type="bibr" rid="B98">Goodspeed 1954</xref>; <xref ref-type="bibr" rid="B131">Knapp in press</xref>].</p><p>Details of typification for the synonyms of <italic><tp:taxon-name><tp:taxon-name-part taxon-name-part-type="genus" reg="Solanum">S.</tp:taxon-name-part><tp:taxon-name-part taxon-name-part-type="species" reg="furcatum">furcatum</tp:taxon-name-part></tp:taxon-name></italic> can be found in <xref ref-type="bibr" rid="B204">Särkinen et al. (2018)</xref>.</p></tp:treatment-sec><tp:treatment-sec sec-type="material" id="SECID0EN3MM"><title>Specimens examined.</title><p>See Suppl. materials <xref ref-type="supplementary-material" rid="S1">1</xref> and <xref ref-type="supplementary-material" rid="S3">3</xref>.</p></tp:treatment-sec><tp:treatment-sec><!--Section generated to contain objects referenced in tp:taxon-treatment.--><table-wrap id="T6" position="float" orientation="portrait"><label>Table 6.</label><caption><p>Preliminary conservation assessments for morelloid species from the Caribbean and North and Central America. For details see Materials and Methods and individual species treatments. Preliminary assessments are based on <abbrev xmlns:xlink="http://www.w3.org/1999/xlink" xlink:title="Extent of Occurrence" id="ABBRID0E1WGK" xlink:type="simple">EOO</abbrev> only (see Materials and Methods) and have been calculated for worldwide ranges for each species. The <abbrev xmlns:xlink="http://www.w3.org/1999/xlink" xlink:title="Extent of Occurrence" id="ABBRID0EWXGK" xlink:type="simple">EOO</abbrev> and conservation status of species known to be solely cultivated, introduced or adventive in the region has been assessed in <xref ref-type="bibr" rid="B204">Särkinen et al. (2018)</xref>.</p></caption><table id="TID0E6YAI" rules="all"><tbody><tr><th rowspan="1" colspan="1">Species</th><th rowspan="1" colspan="1">Preliminary conservation assessment (<xref ref-type="bibr" rid="B115">IUCN 2017</xref>)</th><th rowspan="1" colspan="1"><abbrev xmlns:xlink="http://www.w3.org/1999/xlink" xlink:title="Extent of Occurrence" id="ABBRID0E5YGK" xlink:type="simple">EOO</abbrev> (km<sup>2</sup>) [worldwide range]</th></tr><tr><td rowspan="1" colspan="1"><italic><tp:taxon-name><tp:taxon-name-part taxon-name-part-type="genus" reg="Solanum">Solanum</tp:taxon-name-part><tp:taxon-name-part taxon-name-part-type="species" reg="americanum">americanum</tp:taxon-name-part></tp:taxon-name></italic> Mill.</td><td rowspan="1" colspan="1">
                <abbrev xmlns:xlink="http://www.w3.org/1999/xlink" xlink:title="Least Concern" id="ABBRID0EYZGK" xlink:type="simple">LC</abbrev>
              </td><td rowspan="1" colspan="1">444,094,992</td></tr><tr><td rowspan="1" colspan="1"><italic><tp:taxon-name><tp:taxon-name-part taxon-name-part-type="genus" reg="Solanum">Solanum</tp:taxon-name-part><tp:taxon-name-part taxon-name-part-type="species" reg="chenopodioides">chenopodioides</tp:taxon-name-part></tp:taxon-name></italic> Lam.</td><td rowspan="1" colspan="1">
                <abbrev xmlns:xlink="http://www.w3.org/1999/xlink" xlink:title="Least Concern" id="ABBRID0ET1GK" xlink:type="simple">LC</abbrev>
              </td><td rowspan="1" colspan="1">77,207,558</td></tr><tr><td rowspan="1" colspan="1"><italic><tp:taxon-name><tp:taxon-name-part taxon-name-part-type="genus" reg="Solanum">Solanum</tp:taxon-name-part><tp:taxon-name-part taxon-name-part-type="species" reg="corymbosum">corymbosum</tp:taxon-name-part></tp:taxon-name></italic> Jacq.</td><td rowspan="1" colspan="1">
                <abbrev xmlns:xlink="http://www.w3.org/1999/xlink" xlink:title="Least Concern" id="ABBRID0EO2GK" xlink:type="simple">LC</abbrev>
              </td><td rowspan="1" colspan="1">1,621,244 (all); 148,300 (Mexico and Central America only)</td></tr><tr><td rowspan="1" colspan="1"><italic><tp:taxon-name><tp:taxon-name-part taxon-name-part-type="genus" reg="Solanum">Solanum</tp:taxon-name-part><tp:taxon-name-part taxon-name-part-type="species" reg="douglasii">douglasii</tp:taxon-name-part></tp:taxon-name></italic> Dunal</td><td rowspan="1" colspan="1">
                <abbrev xmlns:xlink="http://www.w3.org/1999/xlink" xlink:title="Least Concern" id="ABBRID0EW3GK" xlink:type="simple">LC</abbrev>
              </td><td rowspan="1" colspan="1">6,419,607</td></tr><tr><td rowspan="1" colspan="1"><italic><tp:taxon-name><tp:taxon-name-part taxon-name-part-type="genus" reg="Solanum">Solanum</tp:taxon-name-part><tp:taxon-name-part taxon-name-part-type="species" reg="emulans">emulans</tp:taxon-name-part></tp:taxon-name></italic> Raf.</td><td rowspan="1" colspan="1">
                <abbrev xmlns:xlink="http://www.w3.org/1999/xlink" xlink:title="Least Concern" id="ABBRID0ER4GK" xlink:type="simple">LC</abbrev>
              </td><td rowspan="1" colspan="1">5,394,300</td></tr><tr><td rowspan="1" colspan="1"><italic><tp:taxon-name><tp:taxon-name-part taxon-name-part-type="genus" reg="Solanum">Solanum</tp:taxon-name-part><tp:taxon-name-part taxon-name-part-type="species" reg="furcatum">furcatum</tp:taxon-name-part></tp:taxon-name></italic> Dunal</td><td rowspan="1" colspan="1">
                <abbrev xmlns:xlink="http://www.w3.org/1999/xlink" xlink:title="Least Concern" id="ABBRID0EM5GK" xlink:type="simple">LC</abbrev>
              </td><td rowspan="1" colspan="1">209,035,647 (North America only 4,169 – EN)</td></tr><tr><td rowspan="1" colspan="1"><italic><tp:taxon-name><tp:taxon-name-part taxon-name-part-type="genus" reg="Solanum">Solanum</tp:taxon-name-part><tp:taxon-name-part taxon-name-part-type="species" reg="interius">interius</tp:taxon-name-part></tp:taxon-name></italic> Rydb.</td><td rowspan="1" colspan="1">
                <abbrev xmlns:xlink="http://www.w3.org/1999/xlink" xlink:title="Least Concern" id="ABBRID0EH6GK" xlink:type="simple">LC</abbrev>
              </td><td rowspan="1" colspan="1">4,506,327</td></tr><tr><td rowspan="1" colspan="1"><italic><tp:taxon-name><tp:taxon-name-part taxon-name-part-type="genus" reg="Solanum">Solanum</tp:taxon-name-part><tp:taxon-name-part taxon-name-part-type="species" reg="macrotonum">macrotonum</tp:taxon-name-part></tp:taxon-name></italic> Bitter</td><td rowspan="1" colspan="1">
                <abbrev xmlns:xlink="http://www.w3.org/1999/xlink" xlink:title="Least Concern" id="ABBRID0ECAHK" xlink:type="simple">LC</abbrev>
              </td><td rowspan="1" colspan="1">3,804,650</td></tr><tr><td rowspan="1" colspan="1"><italic><tp:taxon-name><tp:taxon-name-part taxon-name-part-type="genus" reg="Solanum">Solanum</tp:taxon-name-part><tp:taxon-name-part taxon-name-part-type="species" reg="nigrescens">nigrescens</tp:taxon-name-part></tp:taxon-name></italic> M.Martens &amp; Galeotti</td><td rowspan="1" colspan="1">
                <abbrev xmlns:xlink="http://www.w3.org/1999/xlink" xlink:title="Least Concern" id="ABBRID0E4AHK" xlink:type="simple">LC</abbrev>
              </td><td rowspan="1" colspan="1">15,340,166</td></tr><tr><td rowspan="1" colspan="1"><italic><tp:taxon-name><tp:taxon-name-part taxon-name-part-type="genus" reg="Solanum">Solanum</tp:taxon-name-part><tp:taxon-name-part taxon-name-part-type="species" reg="nigrum">nigrum</tp:taxon-name-part></tp:taxon-name></italic> L.</td><td rowspan="1" colspan="1">
                <abbrev xmlns:xlink="http://www.w3.org/1999/xlink" xlink:title="Least Concern" id="ABBRID0EYBHK" xlink:type="simple">LC</abbrev>
              </td><td rowspan="1" colspan="1">78,076,619</td></tr><tr><td rowspan="1" colspan="1"><italic><tp:taxon-name><tp:taxon-name-part taxon-name-part-type="genus" reg="Solanum">Solanum</tp:taxon-name-part><tp:taxon-name-part taxon-name-part-type="species" reg="nitidibaccatum">nitidibaccatum</tp:taxon-name-part></tp:taxon-name></italic> Bitter</td><td rowspan="1" colspan="1">
                <abbrev xmlns:xlink="http://www.w3.org/1999/xlink" xlink:title="Least Concern" id="ABBRID0ETCHK" xlink:type="simple">LC</abbrev>
              </td><td rowspan="1" colspan="1">See <xref ref-type="bibr" rid="B204">Särkinen et al. 2018</xref></td></tr><tr><td rowspan="1" colspan="1"><italic><tp:taxon-name><tp:taxon-name-part taxon-name-part-type="genus" reg="Solanum">Solanum</tp:taxon-name-part><tp:taxon-name-part taxon-name-part-type="species" reg="pruinosum">pruinosum</tp:taxon-name-part></tp:taxon-name></italic> Bitter</td><td rowspan="1" colspan="1">
                <abbrev xmlns:xlink="http://www.w3.org/1999/xlink" xlink:title="Least Concern" id="ABBRID0ESDHK" xlink:type="simple">LC</abbrev>
              </td><td rowspan="1" colspan="1">294,305</td></tr><tr><td rowspan="1" colspan="1"><italic><tp:taxon-name><tp:taxon-name-part taxon-name-part-type="genus" reg="Solanum">Solanum</tp:taxon-name-part><tp:taxon-name-part taxon-name-part-type="species" reg="pseudogracile">pseudogracile</tp:taxon-name-part></tp:taxon-name></italic> Heiser</td><td rowspan="1" colspan="1">
                <abbrev xmlns:xlink="http://www.w3.org/1999/xlink" xlink:title="Least Concern" id="ABBRID0ENEHK" xlink:type="simple">LC</abbrev>
              </td><td rowspan="1" colspan="1">1,048,309</td></tr><tr><td rowspan="1" colspan="1"><italic><tp:taxon-name><tp:taxon-name-part taxon-name-part-type="genus" reg="Solanum">Solanum</tp:taxon-name-part><tp:taxon-name-part taxon-name-part-type="species" reg="retroflexum">retroflexum</tp:taxon-name-part></tp:taxon-name></italic> Dunal</td><td rowspan="1" colspan="1">
                <abbrev xmlns:xlink="http://www.w3.org/1999/xlink" xlink:title="Least Concern" id="ABBRID0EIFHK" xlink:type="simple">LC</abbrev>
              </td><td rowspan="1" colspan="1">See <xref ref-type="bibr" rid="B204">Särkinen et al. 2018</xref></td></tr><tr><td rowspan="1" colspan="1"><italic><tp:taxon-name><tp:taxon-name-part taxon-name-part-type="genus" reg="Solanum">Solanum</tp:taxon-name-part><tp:taxon-name-part taxon-name-part-type="species" reg="sarrachoides">sarrachoides</tp:taxon-name-part></tp:taxon-name></italic> Sendtn.</td><td rowspan="1" colspan="1">
                <abbrev xmlns:xlink="http://www.w3.org/1999/xlink" xlink:title="Least Concern" id="ABBRID0EHGHK" xlink:type="simple">LC</abbrev>
              </td><td rowspan="1" colspan="1">100,440,077</td></tr><tr><td rowspan="1" colspan="1"><italic><tp:taxon-name><tp:taxon-name-part taxon-name-part-type="genus" reg="Solanum">Solanum</tp:taxon-name-part><tp:taxon-name-part taxon-name-part-type="species" reg="scabrum">scabrum</tp:taxon-name-part></tp:taxon-name></italic> Mill.</td><td rowspan="1" colspan="1">
                <abbrev xmlns:xlink="http://www.w3.org/1999/xlink" xlink:title="Least Concern" id="ABBRID0ECHHK" xlink:type="simple">LC</abbrev>
              </td><td rowspan="1" colspan="1">See <xref ref-type="bibr" rid="B204">Särkinen et al. 2018</xref></td></tr><tr><td rowspan="1" colspan="1"><italic><tp:taxon-name><tp:taxon-name-part taxon-name-part-type="genus" reg="Solanum">Solanum</tp:taxon-name-part><tp:taxon-name-part taxon-name-part-type="species" reg="triflorum">triflorum</tp:taxon-name-part></tp:taxon-name></italic> Nutt.</td><td rowspan="1" colspan="1">
                <abbrev xmlns:xlink="http://www.w3.org/1999/xlink" xlink:title="Least Concern" id="ABBRID0EBIHK" xlink:type="simple">LC</abbrev>
              </td><td rowspan="1" colspan="1">91,711,478</td></tr><tr><td rowspan="1" colspan="1"><italic><tp:taxon-name><tp:taxon-name-part taxon-name-part-type="genus" reg="Solanum">Solanum</tp:taxon-name-part><tp:taxon-name-part taxon-name-part-type="species" reg="villosum">villosum</tp:taxon-name-part></tp:taxon-name></italic> Mill.</td><td rowspan="1" colspan="1">
                <abbrev xmlns:xlink="http://www.w3.org/1999/xlink" xlink:title="Least Concern" id="ABBRID0E3IHK" xlink:type="simple">LC</abbrev>
              </td><td rowspan="1" colspan="1">See <xref ref-type="bibr" rid="B204">Särkinen et al. 2018</xref></td></tr></tbody></table></table-wrap><supplementary-material xmlns:xlink="http://www.w3.org/1999/xlink" id="S1" position="float" orientation="portrait" xlink:type="simple"><label>Supplementary material 1</label><p>Specimens cited in pdf format (traditional format; only specimens from the region cited)</p><p>Data type: PDF file</p><media xlink:href="phytokeys-123-001-s001.pdf" mimetype="application" mime-subtype="pdf" position="float" orientation="portrait" xlink:type="simple" id="oo_305356.pdf"/><permissions><license xlink:type="simple"><license-p>This dataset is made available under the Open Database License (http://opendatacommons.org/licenses/odbl/1.0/). The Open Database License (ODbL) is a license agreement intended to allow users to freely share, modify, and use this Dataset while maintaining this same freedom for others, provided that the original source and author(s) are credited.</license-p></license></permissions><attrib specific-use="authors">Sandra Knapp, Gloria E. Barboza, Lynn Bohs, Tiina Särkinen</attrib></supplementary-material><supplementary-material xmlns:xlink="http://www.w3.org/1999/xlink" id="S3" position="float" orientation="portrait" xlink:type="simple"><label>Supplementary material 3</label><p>Searchable CSV file of all specimens examined for this treatment, including Old World and South America</p><p>Data type: CSV file</p><media xlink:href="phytokeys-123-001-s003.csv" mimetype="text" mime-subtype="csv" position="float" orientation="portrait" xlink:type="simple" id="oo_305358.csv"/><permissions><license xlink:type="simple"><license-p>This dataset is made available under the Open Database License (http://opendatacommons.org/licenses/odbl/1.0/). The Open Database License (ODbL) is a license agreement intended to allow users to freely share, modify, and use this Dataset while maintaining this same freedom for others, provided that the original source and author(s) are credited.</license-p></license></permissions><attrib specific-use="authors">Sandra Knapp, Gloria E. Barboza, Lynn Bohs, Tiina Särkinen</attrib></supplementary-material></tp:treatment-sec><ref-list><ref id="B204"><mixed-citation xmlns:xlink="http://www.w3.org/1999/xlink" xlink:type="simple"><person-group><name name-style="western"><surname>Särkinen</surname><given-names>T</given-names></name><name name-style="western"><surname>Poczai</surname><given-names>P</given-names></name><name name-style="western"><surname>Barboza</surname><given-names>GE</given-names></name><name name-style="western"><surname>van der Weerden</surname><given-names>GM</given-names></name><name name-style="western"><surname>Baden</surname><given-names>M</given-names></name><name name-style="western"><surname>Knapp</surname><given-names>S</given-names></name></person-group> (<year>2018</year>) <article-title>A revision of the Old World black nightshades (Morelloid clade of <italic><tp:taxon-name><tp:taxon-name-part taxon-name-part-type="genus">Solanum</tp:taxon-name-part></tp:taxon-name></italic> L., <tp:taxon-name><tp:taxon-name-part taxon-name-part-type="genus">Solanaceae</tp:taxon-name-part></tp:taxon-name>).</article-title><source>PhytoKeys</source><volume>106</volume>: <fpage>1</fpage>–<lpage>223</lpage>. <ext-link xlink:type="simple" ext-link-type="doi" xlink:href="10.3897/phytokeys.106.21991">https://doi.org/10.3897/phytokeys.106.21991</ext-link></mixed-citation></ref><ref id="B54"><mixed-citation xmlns:xlink="http://www.w3.org/1999/xlink" xlink:type="simple"><person-group><name name-style="western"><surname>D’Arcy</surname><given-names>WG</given-names></name></person-group> (<year>1974a</year>) <article-title>[1973]) <tp:taxon-name><tp:taxon-name-part taxon-name-part-type="genus">Solanaceae</tp:taxon-name-part></tp:taxon-name>, Flora of Panama. Part 9.</article-title><source>Annals of the Missouri Botanical Garden</source><volume>60</volume>: <fpage>573</fpage>–<lpage>780</lpage>. <ext-link xlink:type="simple" ext-link-type="doi" xlink:href="10.2307/2395139">https://doi.org/10.2307/2395139</ext-link></mixed-citation></ref><ref id="B75"><mixed-citation xmlns:xlink="http://www.w3.org/1999/xlink" xlink:type="simple"><person-group><name name-style="western"><surname>Edmonds</surname><given-names>JM</given-names></name></person-group> (<year>1972</year>) <article-title>A <tp:taxon-name><tp:taxon-name-part taxon-name-part-type="genus"/><tp:taxon-name-part taxon-name-part-type="species">synopsis</tp:taxon-name-part></tp:taxon-name> of the taxonomy of <tp:taxon-name><tp:taxon-name-part taxon-name-part-type="genus">Solanum</tp:taxon-name-part><tp:taxon-name-part taxon-name-part-type="infraspecific-rank">sect.</tp:taxon-name-part><tp:taxon-name-part taxon-name-part-type="section">Solanum</tp:taxon-name-part></tp:taxon-name> (<tp:taxon-name><tp:taxon-name-part taxon-name-part-type="genus">Maurella</tp:taxon-name-part></tp:taxon-name>) in South America.</article-title><source>Kew Bulletin</source><volume>27</volume>(<issue>1</issue>): <fpage>95</fpage>–<lpage>114</lpage>. <ext-link xlink:type="simple" ext-link-type="doi" xlink:href="10.2307/4117874">https://doi.org/10.2307/4117874</ext-link></mixed-citation></ref><ref id="B12"><mixed-citation xmlns:xlink="http://www.w3.org/1999/xlink" xlink:type="simple"><person-group><name name-style="western"><surname>Barboza</surname><given-names>GE</given-names></name><name name-style="western"><surname>Knapp</surname><given-names>S</given-names></name><name name-style="western"><surname>Särkinen</surname><given-names>T</given-names></name></person-group> (<year>2013</year>) Grupo VII. Moreloide. In Anton AM, Zuloaga FO (Eds), Barboza GE (coord.) Flora Argentina vol. 13, <tp:taxon-name><tp:taxon-name-part taxon-name-part-type="genus">Solanaceae</tp:taxon-name-part></tp:taxon-name>. IBODA-IMBIV, CONICET: Buenos Aires &amp; Córdoba, Argentina, 231–264.</mixed-citation></ref><ref id="B228"><mixed-citation xmlns:xlink="http://www.w3.org/1999/xlink" xlink:type="simple"><person-group><name name-style="western"><surname>Stebbins</surname><given-names>GL</given-names></name><name name-style="western"><surname>Paddock</surname><given-names>EF</given-names></name></person-group> (<year>1949</year>) <article-title>The <italic><tp:taxon-name><tp:taxon-name-part taxon-name-part-type="genus">Solanum</tp:taxon-name-part><tp:taxon-name-part taxon-name-part-type="species">nigrum</tp:taxon-name-part></tp:taxon-name></italic> complex in Pacific North America.</article-title><source>Madrono</source><volume>10</volume>: <fpage>70</fpage>–<lpage>81</lpage>.</mixed-citation></ref><ref id="B80"><mixed-citation xmlns:xlink="http://www.w3.org/1999/xlink" xlink:type="simple"><person-group><name name-style="western"><surname>Edmonds</surname><given-names>JM</given-names></name></person-group> (<year>1982</year>) Epidermal hair morphology in <tp:taxon-name><tp:taxon-name-part taxon-name-part-type="genus">Solanum</tp:taxon-name-part><tp:taxon-name-part taxon-name-part-type="authority">L.</tp:taxon-name-part><tp:taxon-name-part taxon-name-part-type="infraspecific-rank">section</tp:taxon-name-part><tp:taxon-name-part taxon-name-part-type="section">Solanum.</tp:taxon-name-part></tp:taxon-name> Botanical Journal of the Linnean Society 85(3): 153–167. <ext-link xlink:type="simple" ext-link-type="doi" xlink:href="10.1111/j.1095-8339.1982.tb02583.x">https://doi.org/10.1111/j.1095-8339.1982.tb02583.x</ext-link></mixed-citation></ref><ref id="B81"><mixed-citation xmlns:xlink="http://www.w3.org/1999/xlink" xlink:type="simple"><person-group><name name-style="western"><surname>Edmonds</surname><given-names>JM</given-names></name></person-group> (<year>1983</year>) <article-title>Seed coat structure and development in <tp:taxon-name><tp:taxon-name-part taxon-name-part-type="genus">Solanum</tp:taxon-name-part><tp:taxon-name-part taxon-name-part-type="authority">L.</tp:taxon-name-part><tp:taxon-name-part taxon-name-part-type="infraspecific-rank">section</tp:taxon-name-part><tp:taxon-name-part taxon-name-part-type="section">Solanum</tp:taxon-name-part></tp:taxon-name> (<tp:taxon-name><tp:taxon-name-part taxon-name-part-type="genus">Solanaceae</tp:taxon-name-part></tp:taxon-name>).</article-title><source>Botanical Journal of the Linnean Society</source><volume>87</volume>(<issue>3</issue>): <fpage>229</fpage>–<lpage>246</lpage>. <ext-link xlink:type="simple" ext-link-type="doi" xlink:href="10.1111/j.1095-8339.1983.tb00992.x">https://doi.org/10.1111/j.1095-8339.1983.tb00992.x</ext-link></mixed-citation></ref><ref id="B37"><mixed-citation xmlns:xlink="http://www.w3.org/1999/xlink" xlink:type="simple"><person-group><name name-style="western"><surname>Chiarini</surname><given-names>FE</given-names></name><name name-style="western"><surname>Lipari</surname><given-names>D</given-names></name><name name-style="western"><surname>Barboza</surname><given-names>GE</given-names></name><name name-style="western"><surname>Knapp</surname><given-names>S</given-names></name></person-group> (<year>2017</year>) <article-title><tp:taxon-name><tp:taxon-name-part taxon-name-part-type="genus">Solanaceae</tp:taxon-name-part></tp:taxon-name>.</article-title> In: <person-group><name name-style="western"><surname>Marhold</surname><given-names>K</given-names></name><name name-style="western"><surname>Kucěra</surname><given-names>J</given-names></name></person-group> (<role>Eds</role>) <issue-title>IAPT/IOPB chromosome data 25.</issue-title><source>Taxon</source><volume>66</volume>: <fpage>1246</fpage>–<lpage>1247</lpage>. <ext-link xlink:type="simple" ext-link-type="doi" xlink:href="10.12705/665.29">https://doi.org/10.12705/665.29</ext-link></mixed-citation></ref><ref id="B261"><mixed-citation xmlns:xlink="http://www.w3.org/1999/xlink" xlink:type="simple"><person-group><name name-style="western"><surname>Wiggins</surname><given-names>IL</given-names></name></person-group> (<year>1980</year>) Flora of Baja California. Stanford University Press, Stanford.</mixed-citation></ref><ref id="B181"><mixed-citation xmlns:xlink="http://www.w3.org/1999/xlink" xlink:type="simple"><institution xlink:type="simple">USDA Plants</institution> (<year>2017</year>) USDA- NCRS The PLANTS Database National Plant Data Team, Greensboro [<ext-link xlink:type="simple" ext-link-type="uri" xlink:href="http://plants.usda.gov">http://plants.usda.gov</ext-link>, accessed 26 November 2017].</mixed-citation></ref><ref id="B115"><mixed-citation xmlns:xlink="http://www.w3.org/1999/xlink" xlink:type="simple"><institution xlink:type="simple">IUCN</institution> (<year>2017</year>) Guidelines for Using the IUCN Red List Categories and Criteria. Version 13. Prepared by the Standards and Petitions Subcommittee. <ext-link xlink:type="simple" ext-link-type="uri" xlink:href="http://www.iucnredlist.org/documents/RedListGuidelines.pdf">http://www.iucnredlist.org/documents/RedListGuidelines.pdf</ext-link></mixed-citation></ref><ref id="B98"><mixed-citation xmlns:xlink="http://www.w3.org/1999/xlink" xlink:type="simple"><person-group><name name-style="western"><surname>Goodspeed</surname><given-names>TH</given-names></name></person-group> (<year>1954</year>) The genus <italic><tp:taxon-name><tp:taxon-name-part taxon-name-part-type="genus">Nicotiana</tp:taxon-name-part></tp:taxon-name></italic>. Chronica Botanica 45. Chronica Botanica Company, Waltham MS.</mixed-citation></ref><ref id="B131"><mixed-citation xmlns:xlink="http://www.w3.org/1999/xlink" xlink:type="simple"><person-group><name name-style="western"><surname>Knapp</surname><given-names>S</given-names></name></person-group> (<year>in press</year>) <italic><tp:taxon-name><tp:taxon-name-part taxon-name-part-type="genus">Nicotiana</tp:taxon-name-part></tp:taxon-name></italic>. In: Flora of North America Editorial Committee (Eds) Flora of North America north of Mexico. Volume 14: <tp:taxon-name><tp:taxon-name-part taxon-name-part-type="phylum">Magnoliophyta</tp:taxon-name-part></tp:taxon-name>: <tp:taxon-name><tp:taxon-name-part taxon-name-part-type="family">Gentianaceae</tp:taxon-name-part></tp:taxon-name> to <tp:taxon-name><tp:taxon-name-part taxon-name-part-type="family">Hydroleaceae</tp:taxon-name-part></tp:taxon-name>. Oxford University Press, New York, in press.</mixed-citation></ref></ref-list></tp:taxon-treatment>
