# Supplementary material for: A revision of the Morelloid Clade of Solanum L. (Solanaceae) in North and Central America and the Caribbean
Source: PhytoKeys. 2019 May 30;123:1–144. doi: 10.3897/phytokeys.123.31738 (PMC6554266; doi:10.3897/phytokeys.123.31738)
Supplement: XML Treatment for Solanum interius [file phytokeys.123.31738-treatment7.xml]

<!DOCTYPE tp:taxon-treatment
  PUBLIC "-//TaxonX//DTD Taxonomic Treatment Publishing DTD v0 20100105//EN" "tax-treatment-NSO.dtd">
<tp:taxon-treatment xmlns:tp="http://www.plazi.org/taxpub"><tp:treatment-meta><kwd-group><label>Taxon classification</label><kwd><named-content xmlns:xlink="http://www.w3.org/1999/xlink" content-type="kingdom">Plantae</named-content></kwd><kwd><named-content xmlns:xlink="http://www.w3.org/1999/xlink" content-type="order">Solanales</named-content></kwd><kwd><named-content xmlns:xlink="http://www.w3.org/1999/xlink" content-type="family">Solanaceae</named-content></kwd></kwd-group><mixed-citation publication-type="journal"><person-group><name><surname>Knapp</surname><given-names>Sandra</given-names></name><name><surname>Barboza</surname><given-names>Gloria E.</given-names></name><name><surname>Bohs</surname><given-names>Lynn</given-names></name><name><surname>Särkinen</surname><given-names>Tiina</given-names></name></person-group><article-title>A revision of the Morelloid Clade of <italic><tp:taxon-name><tp:taxon-name-part taxon-name-part-type="genus" reg="Solanum">Solanum</tp:taxon-name-part></tp:taxon-name></italic> L. (<tp:taxon-name><tp:taxon-name-part taxon-name-part-type="genus" reg="Solanaceae">Solanaceae</tp:taxon-name-part></tp:taxon-name>) in North and Central America and the Caribbean</article-title><source>PhytoKeys</source><day>30</day><month>5</month><year>2019</year><volume>123</volume><fpage>1</fpage><lpage>144</lpage><pub-id pub-id-type="doi">10.3897/phytokeys.123.31738</pub-id></mixed-citation></tp:treatment-meta><tp:nomenclature><label>7.</label><tp:taxon-name>
                  <tp:taxon-name-part taxon-name-part-type="genus" reg="Solanum">Solanum</tp:taxon-name-part>
                  <tp:taxon-name-part taxon-name-part-type="species" reg="interius">interius</tp:taxon-name-part>
                </tp:taxon-name><tp:taxon-authority>Rydb., Bull. Torrey Bot. Club 31: 641. 1905 [“1904”]</tp:taxon-authority><xref ref-type="fig" rid="F21">Figures 21</xref><xref ref-type="fig" rid="F22">, 22</xref><tp:nomenclature-citation-list><tp:nomenclature-citation><tp:taxon-name>
                      <tp:taxon-name-part taxon-name-part-type="genus" reg="Solanum">Solanum</tp:taxon-name-part>
                      <tp:taxon-name-part taxon-name-part-type="species" reg="nigrum">nigrum</tp:taxon-name-part>
                      <tp:taxon-name-part taxon-name-part-type="authority">L.</tp:taxon-name-part>
                      <tp:taxon-name-part taxon-name-part-type="infraspecific-rank">var.</tp:taxon-name-part>
                      <tp:taxon-name-part taxon-name-part-type="variety" reg="interius">interius</tp:taxon-name-part>
                    </tp:taxon-name><comment>(Rydb.) F.C.Gates, Trans. Kansas Acad. Sci. 42: 137. 1940. Type. Based on <tp:taxon-name><tp:taxon-name-part taxon-name-part-type="genus" reg="Solanum">Solanum</tp:taxon-name-part><tp:taxon-name-part taxon-name-part-type="species" reg="interius">interius</tp:taxon-name-part></tp:taxon-name> Rydb. </comment></tp:nomenclature-citation></tp:nomenclature-citation-list></tp:nomenclature><tp:treatment-sec sec-type="material" id="SECID0EY6MM"><title>Type.</title><p>United States of America. Nebraska: Hooker County, on Middle Loup River, near Mullen, 20 Jul 1893, <italic>P.A. Rydberg 1385</italic> (lectotype, designated here: NY [NY00138953] isotypes: GH [GH00077424], H [acc. # 1087075], NDG [NDG45091], NEB [NEB-V-0000607], NY [NY00138952], US [US00027625, acc. # 210385; US02828882, acc. # 210353]).</p></tp:treatment-sec><tp:treatment-sec sec-type="description" id="SECID0EAANM"><title>Description.</title><p>Annual herbs to subwoody perennial shrubs up to 1.0 m tall, branching at base. Stems terete to ridged, pale straw colour, sparsely pubescent with simple, appressed, uniseriate (2)4–8-celled trichomes, these ca. 0.6 mm long, the new growth more densely pubescent. Sympodial units difoliate, the leaves not geminate. Leaves simple, 4.5–11.2 cm long, 2.3–6.8 cm wide, ovate to broadly ovate, membranous, green on both sides; adaxial surface sparsely pubescent with appressed translucent, simple, uniseriate trichomes like those on stem scattered along veins and lamina; abaxial surface more densely pubescent with trichomes like those of the upper surface across both lamina and veins; primary veins 4–6 pairs; base attenuate; margins sinuate dentate, especially so up to 2/3 from the base, to occasionally entire; apex acute to acuminate; petiole 0.5–3.5 cm long, pubescent with simple uniseriate trichomes like those of the stems. Inflorescences 2.4–3.5 cm long, lateral, internodal, unbranched or rarely forked, with (2)3–8 flowers clustered near the tips (sub-umbelliform) or less commonly the distal flowers spaced along the rhachis, the lowermost flower distant from the rest, sparsely pubescent with appressed simple uniseriate trichomes like those on stem, rhachis 2–10 mm long when present; peduncle 1.0–2.0 cm long, straight; pedicels 5–8 mm long, 0.3–0.4 mm in diameter at the base and 0.4–0.5 mm in diameter at the apex, spreading, the terminal pedicels articulated at the base, but the lowermost flower with the pedicel articulated <!--PageBreak -->in the basal 1/4 to 1/3; pedicels spaced 0–1.0 mm apart. Buds globose, corolla exserted from the calyx 1/5 to 1/3. Flowers 5-merous, all perfect. Calyx tube 1.0–1.5 mm long, lobes irregularly unequal, the longest 1.7–4.5 mm long, 0.6–0.7 mm wide, lanceolate with acute to acuminate apices, sparsely pubescent with appressed hairs like those on stem but shorter. Corolla 6–12 mm in diameter, stellate, white with a yellow-green central portion near the base, lobed 1/2 to 2/3 to the base, the lobes 4.0–5.0 mm long, 2.0–3.0 mm wide, strongly reflexed at anthesis, later spreading, densely pubescent abaxially with simple uniseriate trichomes like those on stem and leaves but shorter. Stamens equal; filament tube minute; free portion of the filaments 0.7–1.0 mm long, pubescent with tangled uniseriate simple trichomes; anthers 1.8–2.5 mm long, 0.6–0.9 mm wide, ellipsoid, yellow, poricidal at the tips, the pores lengthening to slits with age. Ovary globose, glabrous; style 3.5–4.5 mm long, exserted 0–1 mm beyond anther cone, densely pubescent with 2–3-celled simple uniseriate trichomes along 2/3 from the base; stigma capitate, minutely papillate, green in live plants. Fruit a globose berry, 10–14 mm in diameter, purple-black at maturity, opaque, the surface of the pericarp shiny; fruiting pedicels 6–10 mm long, 0.4–0.6 mm in diameter at the base, 0.6–1.0 mm in diameter at the apex, recurved to reflexed, pedicels spaced 0.5–2.5 mm apart, dropping with mature fruits, occasionally not dropping; fruiting calyx not accrescent, the tube 1.5–2.0 mm long, the lobes (2.0–)3.0–4.0 mm long with the apices spreading to strongly reflexed in fruit. Seeds 20–40 per berry, 1.8–2.0 mm long, 1.5–1.6 mm wide, flattened and tear-drop shaped with a subapical hilum, yellow, the surfaces minutely pitted, the testal cells pentagonal in outline. Stone cells 2–4, 0.8–1.0 mm in diameter, white or cream coloured. Chromosome number: <italic>2n</italic>=2×=24 (<xref ref-type="bibr" rid="B109">Heiser et al. 1965</xref>).</p><fig id="F21" position="float" orientation="portrait"><label>Figure 21.</label><caption><p><italic><tp:taxon-name><tp:taxon-name-part taxon-name-part-type="genus" reg="Solanum">Solanum</tp:taxon-name-part><tp:taxon-name-part taxon-name-part-type="species" reg="interius">interius</tp:taxon-name-part></tp:taxon-name></italic> Rydb. <bold>A</bold> Habit <bold>B</bold> fruiting habit <bold>C</bold> bud <bold>D</bold> flower <bold>E</bold> dissected flower <bold>F</bold> mature fruits <bold>G</bold> dried berry <bold>H</bold> seed (<bold>A–H</bold><italic>Wooton 50</italic>). Drawing by C. Banks.</p></caption><graphic xmlns:xlink="http://www.w3.org/1999/xlink" xlink:href="phytokeys-123-001-g021.jpg" position="float" orientation="portrait" xlink:type="simple" id="oo_305320.jpg"/></fig><fig id="F22" position="float" orientation="portrait"><label>Figure 22.</label><caption><p><italic><tp:taxon-name><tp:taxon-name-part taxon-name-part-type="genus" reg="Solanum">Solanum</tp:taxon-name-part><tp:taxon-name-part taxon-name-part-type="species" reg="interius">interius</tp:taxon-name-part></tp:taxon-name></italic> Rydb. <bold>A</bold> Habit <bold>B</bold> flowering branch <bold>C</bold> developing fruits <bold>D</bold> mature fruits (<bold>A–C</bold><italic>Nee 61350</italic>; <bold>D</bold><italic>RBGE cultivated</italic>). Photos by M. Nee and T. Särkinen.</p></caption><graphic xmlns:xlink="http://www.w3.org/1999/xlink" xlink:href="phytokeys-123-001-g022.jpg" position="float" orientation="portrait" xlink:type="simple" id="oo_305321.jpg"/></fig></tp:treatment-sec><tp:treatment-sec sec-type="distribution" id="SECID0EEINM"><title>Distribution.</title><p>(Figure <xref ref-type="fig" rid="F23">23</xref>) <italic><tp:taxon-name><tp:taxon-name-part taxon-name-part-type="genus" reg="Solanum">Solanum</tp:taxon-name-part><tp:taxon-name-part taxon-name-part-type="species" reg="interius">interius</tp:taxon-name-part></tp:taxon-name></italic> is endemic to North America, and the most common species of morelloid in the Great Plains. It is less common west of the Rocky Mountains, and although it does extend to Arizona and western New Mexico, <!--PageBreak --><italic><tp:taxon-name><tp:taxon-name-part taxon-name-part-type="genus" reg="Solanum">S.</tp:taxon-name-part><tp:taxon-name-part taxon-name-part-type="species" reg="interius">interius</tp:taxon-name-part></tp:taxon-name></italic> does not occur on the Gulf Coast where it is replaced by <italic><tp:taxon-name><tp:taxon-name-part taxon-name-part-type="genus" reg="Solanum">S.</tp:taxon-name-part><tp:taxon-name-part taxon-name-part-type="species" reg="nigrescens">nigrescens</tp:taxon-name-part></tp:taxon-name></italic>. Records of <italic><tp:taxon-name><tp:taxon-name-part taxon-name-part-type="genus" reg="Solanum">S.</tp:taxon-name-part><tp:taxon-name-part taxon-name-part-type="species" reg="interius">interius</tp:taxon-name-part></tp:taxon-name></italic> for Canada (Saskatchewan, <xref ref-type="bibr" rid="B103">Harms 2006</xref>) have not been verified with voucher specimens, although it is to be expected there. Specimens annotated by Harms as <italic><tp:taxon-name><tp:taxon-name-part taxon-name-part-type="genus" reg="Solanum">S.</tp:taxon-name-part><tp:taxon-name-part taxon-name-part-type="species" reg="interius">interius</tp:taxon-name-part></tp:taxon-name></italic> in SASK are of <italic><tp:taxon-name><tp:taxon-name-part taxon-name-part-type="genus" reg="Solanum">S.</tp:taxon-name-part><tp:taxon-name-part taxon-name-part-type="species" reg="emulans">emulans</tp:taxon-name-part></tp:taxon-name></italic> (e.g., <italic>Child s.n.</italic>, collected 29 July 1941)</p><fig id="F23" position="float" orientation="portrait"><label>Figure 23.</label><caption><p>Distribution of <italic><tp:taxon-name><tp:taxon-name-part taxon-name-part-type="genus" reg="Solanum">Solanum</tp:taxon-name-part><tp:taxon-name-part taxon-name-part-type="species" reg="interius">interius</tp:taxon-name-part></tp:taxon-name></italic> Rydb.</p></caption><graphic xmlns:xlink="http://www.w3.org/1999/xlink" xlink:href="phytokeys-123-001-g023.jpg" position="float" orientation="portrait" xlink:type="simple" id="oo_305322.jpg"/></fig></tp:treatment-sec><tp:treatment-sec sec-type="ecology" id="SECID0ETMNM"><title>Ecology.</title><p><italic><tp:taxon-name><tp:taxon-name-part taxon-name-part-type="genus" reg="Solanum">Solanum</tp:taxon-name-part><tp:taxon-name-part taxon-name-part-type="species" reg="interius">interius</tp:taxon-name-part></tp:taxon-name></italic> is found in open habitats in sand hills and low forest, often in shade under trees between (100-)500 to 2,500 m elevation.</p></tp:treatment-sec><tp:treatment-sec sec-type="Common names" id="SECID0EQNNM"><title>Common names.</title><p>United States of America. Deadly nightshade (<xref ref-type="bibr" rid="B181">USDA Plants 2017</xref>), Inland nightshade, Plains black nightshade, morelle de l’interieur (<xref ref-type="bibr" rid="B169">NatureServe 2017</xref>), Yerba mora negra (New Mexico, <italic>Hill 14851</italic>).</p></tp:treatment-sec><tp:treatment-sec sec-type="Uses" id="SECID0EAONM"><title>Uses.</title><p>None recorded on herbarium labels; <xref ref-type="bibr" rid="B107">Heiser (1969</xref>; quoting Charles Bessey) quotes “a young man from Fort Dodge, Iowa spoke up and said that the people in his neighbourhood made them [berries of “<italic><tp:taxon-name><tp:taxon-name-part taxon-name-part-type="genus" reg="Solanum">S.</tp:taxon-name-part><tp:taxon-name-part taxon-name-part-type="species" reg="nigrum">nigrum</tp:taxon-name-part></tp:taxon-name></italic>”] into pies, preserves, etc. and ate freely of them.” Bessey (quoted in <xref ref-type="bibr" rid="B107">Heiser 1969</xref>) went on to say that later he found that in central and western Iowa nightshades were indeed eaten; it is possible these were the berries of <italic><tp:taxon-name><tp:taxon-name-part taxon-name-part-type="genus" reg="Solanum">S.</tp:taxon-name-part><tp:taxon-name-part taxon-name-part-type="species" reg="interius">interius</tp:taxon-name-part></tp:taxon-name></italic>.</p></tp:treatment-sec><tp:treatment-sec sec-type="Preliminary conservation status (IUCN 2017)" id="SECID0EIQNM"><title>Preliminary conservation status (<xref ref-type="bibr" rid="B115">IUCN 2017</xref>).</title><p>Least Concern (<abbrev xmlns:xlink="http://www.w3.org/1999/xlink" xlink:title="Least Concern" id="ABBRID0ETQNM" xlink:type="simple">LC</abbrev>). <italic><tp:taxon-name><tp:taxon-name-part taxon-name-part-type="genus" reg="Solanum">Solanum</tp:taxon-name-part><tp:taxon-name-part taxon-name-part-type="species" reg="interius">interius</tp:taxon-name-part></tp:taxon-name></italic> is widespread through the Great Plains region in the United States of America. For <abbrev xmlns:xlink="http://www.w3.org/1999/xlink" xlink:title="Extent of Occurrence" id="ABBRID0ECRNM" xlink:type="simple">EOO</abbrev> see Table <xref ref-type="table" rid="T6">6</xref>.</p></tp:treatment-sec><tp:treatment-sec sec-type="discussion" id="SECID0EKRNM"><title>Discussion.</title><p><italic><tp:taxon-name><tp:taxon-name-part taxon-name-part-type="genus" reg="Solanum">Solanum</tp:taxon-name-part><tp:taxon-name-part taxon-name-part-type="species" reg="interius">interius</tp:taxon-name-part></tp:taxon-name></italic> can be distinguished from other North American morelloids by its inflorescence with apparently uneven branches, one with several flowers and the other apparently with a single flower that is actually the basal flower with the articulation ca. 1/4 to 1/3 of the way up the pedicel, very like the pedicel articulation in wild potatoes. Other distinguishing features to be used in combination with this are the medium-sized anthers 1.8–2.5 mm long and relatively long rectangular calyx lobes with rounded apices. <italic><tp:taxon-name><tp:taxon-name-part taxon-name-part-type="genus" reg="Solanum">Solanum</tp:taxon-name-part><tp:taxon-name-part taxon-name-part-type="species" reg="nigrescens">nigrescens</tp:taxon-name-part></tp:taxon-name></italic> has more regularly spaced flowers, occasionally branched inflorescences with more than one flower per branch and is more common along the Gulf Coast but distinguishing the two species without locality information can be difficult. The seeds of <italic><tp:taxon-name><tp:taxon-name-part taxon-name-part-type="genus" reg="Solanum">S.</tp:taxon-name-part><tp:taxon-name-part taxon-name-part-type="species" reg="interius">interius</tp:taxon-name-part></tp:taxon-name></italic> are much larger than those of <italic><tp:taxon-name><tp:taxon-name-part taxon-name-part-type="genus" reg="Solanum">S.</tp:taxon-name-part><tp:taxon-name-part taxon-name-part-type="species" reg="nigrescens">nigrescens</tp:taxon-name-part></tp:taxon-name></italic> (1.8–2 mm versus 1.2–1.5 mm long) or any other of the diploid morelloids occurring in the area. Stone cell number can also be used as a distinguishing character; <italic><tp:taxon-name><tp:taxon-name-part taxon-name-part-type="genus" reg="Solanum">S.</tp:taxon-name-part><tp:taxon-name-part taxon-name-part-type="species" reg="interius">interius</tp:taxon-name-part></tp:taxon-name></italic> has 2–4 stone cells in each berry while <italic><tp:taxon-name><tp:taxon-name-part taxon-name-part-type="genus" reg="Solanum">S.</tp:taxon-name-part><tp:taxon-name-part taxon-name-part-type="species" reg="nigrescens">nigrescens</tp:taxon-name-part></tp:taxon-name></italic> has more than 6 and often as many as 12.</p><p><italic><tp:taxon-name><tp:taxon-name-part taxon-name-part-type="genus" reg="Solanum">Solanum</tp:taxon-name-part><tp:taxon-name-part taxon-name-part-type="species" reg="interius">interius</tp:taxon-name-part></tp:taxon-name></italic> is sympatric with <italic><tp:taxon-name><tp:taxon-name-part taxon-name-part-type="genus" reg="Solanum">S.</tp:taxon-name-part><tp:taxon-name-part taxon-name-part-type="species" reg="emulans">emulans</tp:taxon-name-part></tp:taxon-name></italic> and can be distinguished from that species in its longer anthers (1.8–2.5 mm long versus 1.5–1.8 mm long), its rounded calyx lobe apices, and its larger berries (10–14 mm in diameter versus 6–8 mm in diameter) with larger seeds (1.8–2.0 mm long versus 1.6–1.8 mm long). The flowers of <italic><tp:taxon-name><tp:taxon-name-part taxon-name-part-type="genus" reg="Solanum">S.</tp:taxon-name-part><tp:taxon-name-part taxon-name-part-type="species" reg="emulans">emulans</tp:taxon-name-part></tp:taxon-name></italic> are usually smaller than those of <italic><tp:taxon-name><tp:taxon-name-part taxon-name-part-type="genus" reg="Solanum">S.</tp:taxon-name-part><tp:taxon-name-part taxon-name-part-type="species" reg="interius">interius</tp:taxon-name-part></tp:taxon-name></italic>. Nee (on label of <italic>Nee 61337</italic>) says that living plants of the two species are quite distinct, and that <italic><tp:taxon-name><tp:taxon-name-part taxon-name-part-type="genus" reg="Solanum">S.</tp:taxon-name-part><tp:taxon-name-part taxon-name-part-type="species" reg="interius">interius</tp:taxon-name-part></tp:taxon-name></italic> is a perennial growing in the shade of single trees.</p><p>In describing <italic><tp:taxon-name><tp:taxon-name-part taxon-name-part-type="genus" reg="Solanum">S.</tp:taxon-name-part><tp:taxon-name-part taxon-name-part-type="species" reg="interius">interius</tp:taxon-name-part></tp:taxon-name></italic><xref ref-type="bibr" rid="B198">Rydberg (1905)</xref> cited a collection but no herbarium. We have selected the sheet in the herbarium (NY) where he worked (NY00138953) that is annotated “Type” as the lectotype of this species following best practice as described in <xref ref-type="bibr" rid="B157">McNeill (2014)</xref>.</p></tp:treatment-sec><tp:treatment-sec sec-type="material" id="SECID0EWYNM"><title>Specimens examined.</title><p>See Suppl. materials <xref ref-type="supplementary-material" rid="S1">1</xref> and <xref ref-type="supplementary-material" rid="S3">3</xref>.</p><!--PageBreak --></tp:treatment-sec><tp:treatment-sec><!--Section generated to contain objects referenced in tp:taxon-treatment.--><table-wrap id="T6" position="float" orientation="portrait"><label>Table 6.</label><caption><p>Preliminary conservation assessments for morelloid species from the Caribbean and North and Central America. For details see Materials and Methods and individual species treatments. Preliminary assessments are based on <abbrev xmlns:xlink="http://www.w3.org/1999/xlink" xlink:title="Extent of Occurrence" id="ABBRID0E1WGK" xlink:type="simple">EOO</abbrev> only (see Materials and Methods) and have been calculated for worldwide ranges for each species. The <abbrev xmlns:xlink="http://www.w3.org/1999/xlink" xlink:title="Extent of Occurrence" id="ABBRID0EWXGK" xlink:type="simple">EOO</abbrev> and conservation status of species known to be solely cultivated, introduced or adventive in the region has been assessed in <xref ref-type="bibr" rid="B204">Särkinen et al. (2018)</xref>.</p></caption><table id="TID0E6YAI" rules="all"><tbody><tr><th rowspan="1" colspan="1">Species</th><th rowspan="1" colspan="1">Preliminary conservation assessment (<xref ref-type="bibr" rid="B115">IUCN 2017</xref>)</th><th rowspan="1" colspan="1"><abbrev xmlns:xlink="http://www.w3.org/1999/xlink" xlink:title="Extent of Occurrence" id="ABBRID0E5YGK" xlink:type="simple">EOO</abbrev> (km<sup>2</sup>) [worldwide range]</th></tr><tr><td rowspan="1" colspan="1"><italic><tp:taxon-name><tp:taxon-name-part taxon-name-part-type="genus" reg="Solanum">Solanum</tp:taxon-name-part><tp:taxon-name-part taxon-name-part-type="species" reg="americanum">americanum</tp:taxon-name-part></tp:taxon-name></italic> Mill.</td><td rowspan="1" colspan="1">
                <abbrev xmlns:xlink="http://www.w3.org/1999/xlink" xlink:title="Least Concern" id="ABBRID0EYZGK" xlink:type="simple">LC</abbrev>
              </td><td rowspan="1" colspan="1">444,094,992</td></tr><tr><td rowspan="1" colspan="1"><italic><tp:taxon-name><tp:taxon-name-part taxon-name-part-type="genus" reg="Solanum">Solanum</tp:taxon-name-part><tp:taxon-name-part taxon-name-part-type="species" reg="chenopodioides">chenopodioides</tp:taxon-name-part></tp:taxon-name></italic> Lam.</td><td rowspan="1" colspan="1">
                <abbrev xmlns:xlink="http://www.w3.org/1999/xlink" xlink:title="Least Concern" id="ABBRID0ET1GK" xlink:type="simple">LC</abbrev>
              </td><td rowspan="1" colspan="1">77,207,558</td></tr><tr><td rowspan="1" colspan="1"><italic><tp:taxon-name><tp:taxon-name-part taxon-name-part-type="genus" reg="Solanum">Solanum</tp:taxon-name-part><tp:taxon-name-part taxon-name-part-type="species" reg="corymbosum">corymbosum</tp:taxon-name-part></tp:taxon-name></italic> Jacq.</td><td rowspan="1" colspan="1">
                <abbrev xmlns:xlink="http://www.w3.org/1999/xlink" xlink:title="Least Concern" id="ABBRID0EO2GK" xlink:type="simple">LC</abbrev>
              </td><td rowspan="1" colspan="1">1,621,244 (all); 148,300 (Mexico and Central America only)</td></tr><tr><td rowspan="1" colspan="1"><italic><tp:taxon-name><tp:taxon-name-part taxon-name-part-type="genus" reg="Solanum">Solanum</tp:taxon-name-part><tp:taxon-name-part taxon-name-part-type="species" reg="douglasii">douglasii</tp:taxon-name-part></tp:taxon-name></italic> Dunal</td><td rowspan="1" colspan="1">
                <abbrev xmlns:xlink="http://www.w3.org/1999/xlink" xlink:title="Least Concern" id="ABBRID0EW3GK" xlink:type="simple">LC</abbrev>
              </td><td rowspan="1" colspan="1">6,419,607</td></tr><tr><td rowspan="1" colspan="1"><italic><tp:taxon-name><tp:taxon-name-part taxon-name-part-type="genus" reg="Solanum">Solanum</tp:taxon-name-part><tp:taxon-name-part taxon-name-part-type="species" reg="emulans">emulans</tp:taxon-name-part></tp:taxon-name></italic> Raf.</td><td rowspan="1" colspan="1">
                <abbrev xmlns:xlink="http://www.w3.org/1999/xlink" xlink:title="Least Concern" id="ABBRID0ER4GK" xlink:type="simple">LC</abbrev>
              </td><td rowspan="1" colspan="1">5,394,300</td></tr><tr><td rowspan="1" colspan="1"><italic><tp:taxon-name><tp:taxon-name-part taxon-name-part-type="genus" reg="Solanum">Solanum</tp:taxon-name-part><tp:taxon-name-part taxon-name-part-type="species" reg="furcatum">furcatum</tp:taxon-name-part></tp:taxon-name></italic> Dunal</td><td rowspan="1" colspan="1">
                <abbrev xmlns:xlink="http://www.w3.org/1999/xlink" xlink:title="Least Concern" id="ABBRID0EM5GK" xlink:type="simple">LC</abbrev>
              </td><td rowspan="1" colspan="1">209,035,647 (North America only 4,169 – EN)</td></tr><tr><td rowspan="1" colspan="1"><italic><tp:taxon-name><tp:taxon-name-part taxon-name-part-type="genus" reg="Solanum">Solanum</tp:taxon-name-part><tp:taxon-name-part taxon-name-part-type="species" reg="interius">interius</tp:taxon-name-part></tp:taxon-name></italic> Rydb.</td><td rowspan="1" colspan="1">
                <abbrev xmlns:xlink="http://www.w3.org/1999/xlink" xlink:title="Least Concern" id="ABBRID0EH6GK" xlink:type="simple">LC</abbrev>
              </td><td rowspan="1" colspan="1">4,506,327</td></tr><tr><td rowspan="1" colspan="1"><italic><tp:taxon-name><tp:taxon-name-part taxon-name-part-type="genus" reg="Solanum">Solanum</tp:taxon-name-part><tp:taxon-name-part taxon-name-part-type="species" reg="macrotonum">macrotonum</tp:taxon-name-part></tp:taxon-name></italic> Bitter</td><td rowspan="1" colspan="1">
                <abbrev xmlns:xlink="http://www.w3.org/1999/xlink" xlink:title="Least Concern" id="ABBRID0ECAHK" xlink:type="simple">LC</abbrev>
              </td><td rowspan="1" colspan="1">3,804,650</td></tr><tr><td rowspan="1" colspan="1"><italic><tp:taxon-name><tp:taxon-name-part taxon-name-part-type="genus" reg="Solanum">Solanum</tp:taxon-name-part><tp:taxon-name-part taxon-name-part-type="species" reg="nigrescens">nigrescens</tp:taxon-name-part></tp:taxon-name></italic> M.Martens &amp; Galeotti</td><td rowspan="1" colspan="1">
                <abbrev xmlns:xlink="http://www.w3.org/1999/xlink" xlink:title="Least Concern" id="ABBRID0E4AHK" xlink:type="simple">LC</abbrev>
              </td><td rowspan="1" colspan="1">15,340,166</td></tr><tr><td rowspan="1" colspan="1"><italic><tp:taxon-name><tp:taxon-name-part taxon-name-part-type="genus" reg="Solanum">Solanum</tp:taxon-name-part><tp:taxon-name-part taxon-name-part-type="species" reg="nigrum">nigrum</tp:taxon-name-part></tp:taxon-name></italic> L.</td><td rowspan="1" colspan="1">
                <abbrev xmlns:xlink="http://www.w3.org/1999/xlink" xlink:title="Least Concern" id="ABBRID0EYBHK" xlink:type="simple">LC</abbrev>
              </td><td rowspan="1" colspan="1">78,076,619</td></tr><tr><td rowspan="1" colspan="1"><italic><tp:taxon-name><tp:taxon-name-part taxon-name-part-type="genus" reg="Solanum">Solanum</tp:taxon-name-part><tp:taxon-name-part taxon-name-part-type="species" reg="nitidibaccatum">nitidibaccatum</tp:taxon-name-part></tp:taxon-name></italic> Bitter</td><td rowspan="1" colspan="1">
                <abbrev xmlns:xlink="http://www.w3.org/1999/xlink" xlink:title="Least Concern" id="ABBRID0ETCHK" xlink:type="simple">LC</abbrev>
              </td><td rowspan="1" colspan="1">See <xref ref-type="bibr" rid="B204">Särkinen et al. 2018</xref></td></tr><tr><td rowspan="1" colspan="1"><italic><tp:taxon-name><tp:taxon-name-part taxon-name-part-type="genus" reg="Solanum">Solanum</tp:taxon-name-part><tp:taxon-name-part taxon-name-part-type="species" reg="pruinosum">pruinosum</tp:taxon-name-part></tp:taxon-name></italic> Bitter</td><td rowspan="1" colspan="1">
                <abbrev xmlns:xlink="http://www.w3.org/1999/xlink" xlink:title="Least Concern" id="ABBRID0ESDHK" xlink:type="simple">LC</abbrev>
              </td><td rowspan="1" colspan="1">294,305</td></tr><tr><td rowspan="1" colspan="1"><italic><tp:taxon-name><tp:taxon-name-part taxon-name-part-type="genus" reg="Solanum">Solanum</tp:taxon-name-part><tp:taxon-name-part taxon-name-part-type="species" reg="pseudogracile">pseudogracile</tp:taxon-name-part></tp:taxon-name></italic> Heiser</td><td rowspan="1" colspan="1">
                <abbrev xmlns:xlink="http://www.w3.org/1999/xlink" xlink:title="Least Concern" id="ABBRID0ENEHK" xlink:type="simple">LC</abbrev>
              </td><td rowspan="1" colspan="1">1,048,309</td></tr><tr><td rowspan="1" colspan="1"><italic><tp:taxon-name><tp:taxon-name-part taxon-name-part-type="genus" reg="Solanum">Solanum</tp:taxon-name-part><tp:taxon-name-part taxon-name-part-type="species" reg="retroflexum">retroflexum</tp:taxon-name-part></tp:taxon-name></italic> Dunal</td><td rowspan="1" colspan="1">
                <abbrev xmlns:xlink="http://www.w3.org/1999/xlink" xlink:title="Least Concern" id="ABBRID0EIFHK" xlink:type="simple">LC</abbrev>
              </td><td rowspan="1" colspan="1">See <xref ref-type="bibr" rid="B204">Särkinen et al. 2018</xref></td></tr><tr><td rowspan="1" colspan="1"><italic><tp:taxon-name><tp:taxon-name-part taxon-name-part-type="genus" reg="Solanum">Solanum</tp:taxon-name-part><tp:taxon-name-part taxon-name-part-type="species" reg="sarrachoides">sarrachoides</tp:taxon-name-part></tp:taxon-name></italic> Sendtn.</td><td rowspan="1" colspan="1">
                <abbrev xmlns:xlink="http://www.w3.org/1999/xlink" xlink:title="Least Concern" id="ABBRID0EHGHK" xlink:type="simple">LC</abbrev>
              </td><td rowspan="1" colspan="1">100,440,077</td></tr><tr><td rowspan="1" colspan="1"><italic><tp:taxon-name><tp:taxon-name-part taxon-name-part-type="genus" reg="Solanum">Solanum</tp:taxon-name-part><tp:taxon-name-part taxon-name-part-type="species" reg="scabrum">scabrum</tp:taxon-name-part></tp:taxon-name></italic> Mill.</td><td rowspan="1" colspan="1">
                <abbrev xmlns:xlink="http://www.w3.org/1999/xlink" xlink:title="Least Concern" id="ABBRID0ECHHK" xlink:type="simple">LC</abbrev>
              </td><td rowspan="1" colspan="1">See <xref ref-type="bibr" rid="B204">Särkinen et al. 2018</xref></td></tr><tr><td rowspan="1" colspan="1"><italic><tp:taxon-name><tp:taxon-name-part taxon-name-part-type="genus" reg="Solanum">Solanum</tp:taxon-name-part><tp:taxon-name-part taxon-name-part-type="species" reg="triflorum">triflorum</tp:taxon-name-part></tp:taxon-name></italic> Nutt.</td><td rowspan="1" colspan="1">
                <abbrev xmlns:xlink="http://www.w3.org/1999/xlink" xlink:title="Least Concern" id="ABBRID0EBIHK" xlink:type="simple">LC</abbrev>
              </td><td rowspan="1" colspan="1">91,711,478</td></tr><tr><td rowspan="1" colspan="1"><italic><tp:taxon-name><tp:taxon-name-part taxon-name-part-type="genus" reg="Solanum">Solanum</tp:taxon-name-part><tp:taxon-name-part taxon-name-part-type="species" reg="villosum">villosum</tp:taxon-name-part></tp:taxon-name></italic> Mill.</td><td rowspan="1" colspan="1">
                <abbrev xmlns:xlink="http://www.w3.org/1999/xlink" xlink:title="Least Concern" id="ABBRID0E3IHK" xlink:type="simple">LC</abbrev>
              </td><td rowspan="1" colspan="1">See <xref ref-type="bibr" rid="B204">Särkinen et al. 2018</xref></td></tr></tbody></table></table-wrap><supplementary-material xmlns:xlink="http://www.w3.org/1999/xlink" id="S1" position="float" orientation="portrait" xlink:type="simple"><label>Supplementary material 1</label><p>Specimens cited in pdf format (traditional format; only specimens from the region cited)</p><p>Data type: PDF file</p><media xlink:href="phytokeys-123-001-s001.pdf" mimetype="application" mime-subtype="pdf" position="float" orientation="portrait" xlink:type="simple" id="oo_305356.pdf"/><permissions><license xlink:type="simple"><license-p>This dataset is made available under the Open Database License (http://opendatacommons.org/licenses/odbl/1.0/). The Open Database License (ODbL) is a license agreement intended to allow users to freely share, modify, and use this Dataset while maintaining this same freedom for others, provided that the original source and author(s) are credited.</license-p></license></permissions><attrib specific-use="authors">Sandra Knapp, Gloria E. Barboza, Lynn Bohs, Tiina Särkinen</attrib></supplementary-material><supplementary-material xmlns:xlink="http://www.w3.org/1999/xlink" id="S3" position="float" orientation="portrait" xlink:type="simple"><label>Supplementary material 3</label><p>Searchable CSV file of all specimens examined for this treatment, including Old World and South America</p><p>Data type: CSV file</p><media xlink:href="phytokeys-123-001-s003.csv" mimetype="text" mime-subtype="csv" position="float" orientation="portrait" xlink:type="simple" id="oo_305358.csv"/><permissions><license xlink:type="simple"><license-p>This dataset is made available under the Open Database License (http://opendatacommons.org/licenses/odbl/1.0/). The Open Database License (ODbL) is a license agreement intended to allow users to freely share, modify, and use this Dataset while maintaining this same freedom for others, provided that the original source and author(s) are credited.</license-p></license></permissions><attrib specific-use="authors">Sandra Knapp, Gloria E. Barboza, Lynn Bohs, Tiina Särkinen</attrib></supplementary-material></tp:treatment-sec><ref-list><ref id="B109"><mixed-citation xmlns:xlink="http://www.w3.org/1999/xlink" xlink:type="simple"><person-group><name name-style="western"><surname>Heiser</surname><given-names>Jr CB</given-names></name><name name-style="western"><surname>Soria</surname><given-names>J</given-names></name><name name-style="western"><surname>Burton</surname><given-names>DL</given-names></name></person-group> (<year>1965</year>) <article-title>A numerical taxonomic study of <italic><tp:taxon-name><tp:taxon-name-part taxon-name-part-type="genus">Solanum</tp:taxon-name-part></tp:taxon-name></italic> species and hybrids.</article-title><source>American Naturalist</source><volume>99</volume>(<issue>909</issue>): <fpage>471</fpage>–<lpage>488</lpage>. <ext-link xlink:type="simple" ext-link-type="doi" xlink:href="10.1086/282392">https://doi.org/10.1086/282392</ext-link></mixed-citation></ref><ref id="B103"><mixed-citation xmlns:xlink="http://www.w3.org/1999/xlink" xlink:type="simple"><person-group><name name-style="western"><surname>Harms</surname><given-names>VL</given-names></name></person-group> (<year>2006</year>) Annotated catalogue of Saskatchewan vascular plants. Published by the author, Saskatoon.</mixed-citation></ref><ref id="B181"><mixed-citation xmlns:xlink="http://www.w3.org/1999/xlink" xlink:type="simple"><institution xlink:type="simple">USDA Plants</institution> (<year>2017</year>) USDA- NCRS The PLANTS Database National Plant Data Team, Greensboro [<ext-link xlink:type="simple" ext-link-type="uri" xlink:href="http://plants.usda.gov">http://plants.usda.gov</ext-link>, accessed 26 November 2017].</mixed-citation></ref><ref id="B169"><mixed-citation xmlns:xlink="http://www.w3.org/1999/xlink" xlink:type="simple"><institution xlink:type="simple">NatureServe</institution> (<year>2017</year>) NatureServe Explorer. An online encyclopedia of life [web application] Version 7.1. NatureServe, Arlington [available <ext-link xlink:type="simple" ext-link-type="uri" xlink:href="http://explorer.matureserve.org">http://explorer.matureserve.org</ext-link>, accessed 26 Nov 2017]</mixed-citation></ref><ref id="B107"><mixed-citation xmlns:xlink="http://www.w3.org/1999/xlink" xlink:type="simple"><person-group><name name-style="western"><surname>Heiser</surname><given-names>CB</given-names></name></person-group> (<year>1969</year>) Nightshades, the paradoxical plants. WH Freeman, San Francisco.</mixed-citation></ref><ref id="B115"><mixed-citation xmlns:xlink="http://www.w3.org/1999/xlink" xlink:type="simple"><institution xlink:type="simple">IUCN</institution> (<year>2017</year>) Guidelines for Using the IUCN Red List Categories and Criteria. Version 13. Prepared by the Standards and Petitions Subcommittee. <ext-link xlink:type="simple" ext-link-type="uri" xlink:href="http://www.iucnredlist.org/documents/RedListGuidelines.pdf">http://www.iucnredlist.org/documents/RedListGuidelines.pdf</ext-link></mixed-citation></ref><ref id="B204"><mixed-citation xmlns:xlink="http://www.w3.org/1999/xlink" xlink:type="simple"><person-group><name name-style="western"><surname>Särkinen</surname><given-names>T</given-names></name><name name-style="western"><surname>Poczai</surname><given-names>P</given-names></name><name name-style="western"><surname>Barboza</surname><given-names>GE</given-names></name><name name-style="western"><surname>van der Weerden</surname><given-names>GM</given-names></name><name name-style="western"><surname>Baden</surname><given-names>M</given-names></name><name name-style="western"><surname>Knapp</surname><given-names>S</given-names></name></person-group> (<year>2018</year>) <article-title>A revision of the Old World black nightshades (Morelloid clade of <italic><tp:taxon-name><tp:taxon-name-part taxon-name-part-type="genus">Solanum</tp:taxon-name-part></tp:taxon-name></italic> L., <tp:taxon-name><tp:taxon-name-part taxon-name-part-type="genus">Solanaceae</tp:taxon-name-part></tp:taxon-name>).</article-title><source>PhytoKeys</source><volume>106</volume>: <fpage>1</fpage>–<lpage>223</lpage>. <ext-link xlink:type="simple" ext-link-type="doi" xlink:href="10.3897/phytokeys.106.21991">https://doi.org/10.3897/phytokeys.106.21991</ext-link></mixed-citation></ref><ref id="B198"><mixed-citation xmlns:xlink="http://www.w3.org/1999/xlink" xlink:type="simple"><person-group><name name-style="western"><surname>Rydberg</surname><given-names>PA</given-names></name></person-group> (<year>1905</year>) <article-title>[“1904”]) Studies on the Rocky Mountain flora – XIII.</article-title><source>Bulletin of the Torrey Botanical Club</source><volume>31</volume>(<issue>12</issue>): <fpage>631</fpage>–<lpage>655</lpage>. <ext-link xlink:type="simple" ext-link-type="doi" xlink:href="10.2307/2478653">https://doi.org/10.2307/2478653</ext-link></mixed-citation></ref><ref id="B157"><mixed-citation xmlns:xlink="http://www.w3.org/1999/xlink" xlink:type="simple"><person-group><name name-style="western"><surname>McNeill</surname><given-names>J</given-names></name></person-group> (<year>2014</year>) <article-title>Holotype specimens and type citations: General issues.</article-title><source>Taxon</source><volume>63</volume>(<issue>5</issue>): <fpage>1112</fpage>–<lpage>1113</lpage>. <ext-link xlink:type="simple" ext-link-type="doi" xlink:href="10.12705/635.7">https://doi.org/10.12705/635.7</ext-link></mixed-citation></ref></ref-list></tp:taxon-treatment>
