# Supplementary material for: A revision of the Morelloid Clade of Solanum L. (Solanaceae) in North and Central America and the Caribbean
Source: PhytoKeys. 2019 May 30;123:1–144. doi: 10.3897/phytokeys.123.31738 (PMC6554266; doi:10.3897/phytokeys.123.31738)
Supplement: XML Treatment for Solanum nigrescens [file phytokeys.123.31738-treatment9.xml]

<!DOCTYPE tp:taxon-treatment
  PUBLIC "-//TaxonX//DTD Taxonomic Treatment Publishing DTD v0 20100105//EN" "tax-treatment-NSO.dtd">
<tp:taxon-treatment xmlns:tp="http://www.plazi.org/taxpub"><tp:treatment-meta><kwd-group><label>Taxon classification</label><kwd><named-content xmlns:xlink="http://www.w3.org/1999/xlink" content-type="kingdom">Plantae</named-content></kwd><kwd><named-content xmlns:xlink="http://www.w3.org/1999/xlink" content-type="order">Solanales</named-content></kwd><kwd><named-content xmlns:xlink="http://www.w3.org/1999/xlink" content-type="family">Solanaceae</named-content></kwd></kwd-group><mixed-citation publication-type="journal"><person-group><name><surname>Knapp</surname><given-names>Sandra</given-names></name><name><surname>Barboza</surname><given-names>Gloria E.</given-names></name><name><surname>Bohs</surname><given-names>Lynn</given-names></name><name><surname>Särkinen</surname><given-names>Tiina</given-names></name></person-group><article-title>A revision of the Morelloid Clade of <italic><tp:taxon-name><tp:taxon-name-part taxon-name-part-type="genus" reg="Solanum">Solanum</tp:taxon-name-part></tp:taxon-name></italic> L. (<tp:taxon-name><tp:taxon-name-part taxon-name-part-type="genus" reg="Solanaceae">Solanaceae</tp:taxon-name-part></tp:taxon-name>) in North and Central America and the Caribbean</article-title><source>PhytoKeys</source><day>30</day><month>5</month><year>2019</year><volume>123</volume><fpage>1</fpage><lpage>144</lpage><pub-id pub-id-type="doi">10.3897/phytokeys.123.31738</pub-id></mixed-citation></tp:treatment-meta><tp:nomenclature><label>9.</label><tp:taxon-name>
                  <tp:taxon-name-part taxon-name-part-type="genus" reg="Solanum">Solanum</tp:taxon-name-part>
                  <tp:taxon-name-part taxon-name-part-type="species" reg="nigrescens">nigrescens</tp:taxon-name-part>
                </tp:taxon-name><tp:taxon-authority>M.Martens &amp; Galeotti, Bull. Acad. Roy. Sci. Bruxelles 12(1): 140. 1845</tp:taxon-authority><xref ref-type="fig" rid="F27">Figures 27</xref><xref ref-type="fig" rid="F28">, 28</xref><tp:nomenclature-citation-list><tp:nomenclature-citation><tp:taxon-name>
                      <tp:taxon-name-part taxon-name-part-type="genus" reg="Solanum">Solanum</tp:taxon-name-part>
                      <tp:taxon-name-part taxon-name-part-type="species" reg="nodiflorum">nodiflorum</tp:taxon-name-part>
                      <tp:taxon-name-part taxon-name-part-type="authority">Jacq.</tp:taxon-name-part>
                      <tp:taxon-name-part taxon-name-part-type="infraspecific-rank">var.</tp:taxon-name-part>
                      <tp:taxon-name-part taxon-name-part-type="variety" reg="puberulum">puberulum</tp:taxon-name-part>
                    </tp:taxon-name><comment>Dunal, Prodr. [A. P. de Candolle] 13(1): 46. 1852. Type. United States of America. Texas: [Bexar County] “Mexico, Bejar”, Oct 1828, <italic>J.L. Berlandier 1904</italic> (lectotype, designated by <xref ref-type="bibr" rid="B75">Edmonds 1972</xref>, pg. 103 [as holotype]: G-DC [G00144231]; isotypes: MO [acc. # 5481286], NY [NY00743232], P [P00319514], W [acc. # 0022313]). </comment></tp:nomenclature-citation><tp:nomenclature-citation><tp:taxon-name>
                      <tp:taxon-name-part taxon-name-part-type="genus" reg="Solanum">Solanum</tp:taxon-name-part>
                      <tp:taxon-name-part taxon-name-part-type="species" reg="caribaeum">caribaeum</tp:taxon-name-part>
                    </tp:taxon-name><comment>Dunal, Prodr. [A. P. de Candolle] 13(1): 48. 1852. Type. Jamaica. Sin.loc., [protologue – “In insulis Caribaeis, Jamaica, Guadalupâ”], no date, <italic>Anon. s.n.</italic> (lectotype, designated by <xref ref-type="bibr" rid="B54">D’Arcy 1974a</xref>, pg. 735: G-DC [G0000144199]). </comment></tp:nomenclature-citation><tp:nomenclature-citation><tp:taxon-name>
                      <tp:taxon-name-part taxon-name-part-type="genus" reg="Solanum">Solanum</tp:taxon-name-part>
                      <tp:taxon-name-part taxon-name-part-type="species" reg="crenatodentatum">crenatodentatum</tp:taxon-name-part>
                      <tp:taxon-name-part taxon-name-part-type="authority">Dunal</tp:taxon-name-part>
                      <tp:taxon-name-part taxon-name-part-type="infraspecific-rank">var.</tp:taxon-name-part>
                      <tp:taxon-name-part taxon-name-part-type="variety" reg="ramosissimum">ramosissimum</tp:taxon-name-part>
                    </tp:taxon-name><comment>Dunal, Prodr. [A. P. de Candolle] 13(1): 54. 1852. Type. United States of America. Louisiana: “Basse Louisiane”, 1839, <italic>G.D. Barbe 82</italic> (holotype: P [P00362535]). </comment></tp:nomenclature-citation><tp:nomenclature-citation><tp:taxon-name>
                      <tp:taxon-name-part taxon-name-part-type="genus" reg="Solanum">Solanum</tp:taxon-name-part>
                      <tp:taxon-name-part taxon-name-part-type="species" reg="nigrum">nigrum</tp:taxon-name-part>
                      <tp:taxon-name-part taxon-name-part-type="authority">L.</tp:taxon-name-part>
                      <tp:taxon-name-part taxon-name-part-type="infraspecific-rank">var.</tp:taxon-name-part>
                      <tp:taxon-name-part taxon-name-part-type="variety" reg="nigrescens">nigrescens</tp:taxon-name-part>
                    </tp:taxon-name><comment>(M.Martens &amp; Galeotti) Kuntze, Revis. Gen. Pl. 2: 455. 1891. Type. Based on <tp:taxon-name><tp:taxon-name-part taxon-name-part-type="genus" reg="Solanum">Solanum</tp:taxon-name-part><tp:taxon-name-part taxon-name-part-type="species" reg="nigrescens">nigrescens</tp:taxon-name-part></tp:taxon-name> M.Martens &amp; Galeotti </comment></tp:nomenclature-citation><tp:nomenclature-citation><tp:taxon-name>
                      <tp:taxon-name-part taxon-name-part-type="genus" reg="Solanum">Solanum</tp:taxon-name-part>
                      <tp:taxon-name-part taxon-name-part-type="species" reg="nigrum">nigrum</tp:taxon-name-part>
                      <tp:taxon-name-part taxon-name-part-type="authority">L.</tp:taxon-name-part>
                      <tp:taxon-name-part taxon-name-part-type="infraspecific-rank">var.</tp:taxon-name-part>
                      <tp:taxon-name-part taxon-name-part-type="variety" reg="amethystinum">amethystinum</tp:taxon-name-part>
                    </tp:taxon-name><comment>Kuntze, Revis. Gen. Pl. 2: 455. 1891. Type. Costa Rica. San José/Cartago: “Irazu”, 24 Jun 1874, <italic>O.E. Kuntze s.n.</italic> (neotype, designated here: NY [NY00688134]). </comment></tp:nomenclature-citation><tp:nomenclature-citation><tp:taxon-name>
                      <tp:taxon-name-part taxon-name-part-type="genus" reg="Solanum">Solanum</tp:taxon-name-part>
                      <tp:taxon-name-part taxon-name-part-type="species" reg="prionopterum">prionopterum</tp:taxon-name-part>
                    </tp:taxon-name><comment>Bitter, Repert. Spec. Nov. Regni Veg. 11: 5. 1912. Type. Venezuela. Distrito Federal: “Caracas, in arena ad rivulum in valle loci dicti Valle”, 25 Mar 1854, <italic>J. Gollmer s.n.</italic> (holotype: B, destroyed [F neg. 2699], possibly the same original material as the type of <tp:taxon-name><tp:taxon-name-part taxon-name-part-type="genus" reg="Solanum">S.</tp:taxon-name-part><tp:taxon-name-part taxon-name-part-type="species" reg="gollmeri">gollmeri</tp:taxon-name-part></tp:taxon-name>; no duplicates found). </comment></tp:nomenclature-citation><tp:nomenclature-citation><tp:taxon-name>
                      <tp:taxon-name-part taxon-name-part-type="genus" reg="Solanum">Solanum</tp:taxon-name-part>
                      <tp:taxon-name-part taxon-name-part-type="species" reg="gollmeri">gollmeri</tp:taxon-name-part>
                    </tp:taxon-name><comment>Bitter, Repert. Spec. Nov. Regni Veg. 11: 202. 1912. Type. Cultivated in Berlin (“horto bot. Berol.”) from seeds sent from Caracas, Venezuela by J. Gollmer, 1859, <italic>Without collector s.n.</italic> (holotype: B, destroyed [F neg. 2689]; lectotype, designated here: F [V0361922F, acc. # 621268], mounted on sheet with F neg. 2689). </comment></tp:nomenclature-citation><tp:nomenclature-citation><tp:taxon-name>
                      <tp:taxon-name-part taxon-name-part-type="genus" reg="Solanum">Solanum</tp:taxon-name-part>
                      <tp:taxon-name-part taxon-name-part-type="species" reg="pruinosum">pruinosum</tp:taxon-name-part>
                      <tp:taxon-name-part taxon-name-part-type="authority">Dunal</tp:taxon-name-part>
                      <tp:taxon-name-part taxon-name-part-type="infraspecific-rank">var.</tp:taxon-name-part>
                      <tp:taxon-name-part taxon-name-part-type="variety" reg="phyllolophum">phyllolophum</tp:taxon-name-part>
                    </tp:taxon-name><comment>Bitter, Repert. Spec. Nov. Regni Veg. 12: 77. 1913. Type. Cultivated in Europe, seeds from Mexico from David Fairchild as USDA-32065 [protologue “sub. no. 32065, Mexico, <tp:taxon-name><tp:taxon-name-part taxon-name-part-type="genus" reg="Solanum">S.</tp:taxon-name-part><tp:taxon-name-part taxon-name-part-type="species" reg="nigrum">nigrum</tp:taxon-name-part></tp:taxon-name>”] (no specimens cited, probably described from living plants; original material at B?). </comment></tp:nomenclature-citation><tp:nomenclature-citation><tp:taxon-name>
                      <tp:taxon-name-part taxon-name-part-type="genus" reg="Solanum">Solanum</tp:taxon-name-part>
                      <tp:taxon-name-part taxon-name-part-type="species" reg="subelineatum">subelineatum</tp:taxon-name-part>
                    </tp:taxon-name><comment>Bitter, Repert. Spec. Nov. Regni Veg. 12: 79. 1913. Type. Cultivated at Bremen from seeds from Mexico sent by U. S. Dept. Agriculture, Bureau of Plant Industry, no. 32067 (original material in Bremen?, destroyed; possibly described from living material). </comment></tp:nomenclature-citation><tp:nomenclature-citation><tp:taxon-name>
                      <tp:taxon-name-part taxon-name-part-type="genus" reg="Solanum">Solanum</tp:taxon-name-part>
                      <tp:taxon-name-part taxon-name-part-type="species" reg="oligospermum">oligospermum</tp:taxon-name-part>
                    </tp:taxon-name><comment>Bitter, Repert. Spec. Nov. Regni Veg. 12: 80. 1913. Type. Mexico. Oaxaca: Sierra de San Felipe, 7500 ft., Oct 1894, <italic>C.G. Pringle 4948</italic> (lectotype, designated by <xref ref-type="bibr" rid="B75">Edmonds 1972</xref>, pg. 108 [as holotype]: Z [Z000033841]; isolectotypes: BM [BM001017184], BR [BR0000005537983], E [E00570141], GOET [GOET003559], HBG [HBG511469], KFTA [KFTA0000498], NDG [NDG45082], NY [NY00139012], PH [PH00030459], S [acc. # S-G5704], US [US00027711, acc. # 251984; US01014256, acc. # 1418095], W [acc. # 1895-0004424]). </comment></tp:nomenclature-citation><tp:nomenclature-citation><tp:taxon-name>
                      <tp:taxon-name-part taxon-name-part-type="genus" reg="Solanum">Solanum</tp:taxon-name-part>
                      <tp:taxon-name-part taxon-name-part-type="species" reg="durangoense">durangoense</tp:taxon-name-part>
                    </tp:taxon-name><comment>Bitter, Repert. Spec. Nov. Regni Veg. 12: 82. 1913. Type. Mexico. Durango: “prope urbem Durango”, Apr 1896, <italic>E. Palmer 101</italic> (holotype: B, destroyed; lectotype, designated by <xref ref-type="bibr" rid="B54">D’Arcy 1974a</xref>, pg. 738: US [US00027556, acc. # 304231]; isolectotypes: BM [BM001034665], F [V0073093F, acc. # 51213, F. neg. 052464], K [K000063870], MO [MO-568723, acc. # 1718478], NY [NY00138982]). </comment></tp:nomenclature-citation><tp:nomenclature-citation><tp:taxon-name>
                      <tp:taxon-name-part taxon-name-part-type="genus" reg="Solanum">Solanum</tp:taxon-name-part>
                      <tp:taxon-name-part taxon-name-part-type="species" reg="purpuratum">purpuratum</tp:taxon-name-part>
                    </tp:taxon-name><comment>Bitter, Repert. Spec. Nov. Regni Veg. 13: 85. 1913. Type. Bahamas. Andros Island: Coppice, near Fresh Creek, Northern Section, 28–13 Jan 1910, <italic>J.K. Small &amp; J.J. Carter 8805</italic> (holotype: P [P00369223]; isotypes: F [acc. # 283797], K [K001161011], NY [NY00111385], US [US00027765, acc. # 758168]). </comment></tp:nomenclature-citation><tp:nomenclature-citation><tp:taxon-name>
                      <tp:taxon-name-part taxon-name-part-type="genus" reg="Solanum">Solanum</tp:taxon-name-part>
                      <tp:taxon-name-part taxon-name-part-type="species" reg="approximatum">approximatum</tp:taxon-name-part>
                    </tp:taxon-name><comment>Bitter, Repert. Spec. Nov. Regni Veg. 13: 86. 1913. Type. Jamaica. Saint Andrew: Hardwar Gap, 4000 ft., 17 Jun 1903, <italic>G.E. Nichols 89</italic> (holotype: B, destroyed; lectotype, designated here: NY [NY00111374]; isolectotypes: F [F0073167F, acc. # 147000], GH [GH00077545], MO [MO-503650, acc. # 1815480], US [US00027456, acc. # 429037], YU [YU065289]). </comment></tp:nomenclature-citation><tp:nomenclature-citation><tp:taxon-name>
                      <tp:taxon-name-part taxon-name-part-type="genus" reg="Solanum">Solanum</tp:taxon-name-part>
                      <tp:taxon-name-part taxon-name-part-type="species" reg="amethystinum">amethystinum</tp:taxon-name-part>
                    </tp:taxon-name><comment>(Kuntze) Heiser, Ceiba 4: 296. 1955. Type. Based on <tp:taxon-name><tp:taxon-name-part taxon-name-part-type="genus" reg="Solanum">Solanum</tp:taxon-name-part><tp:taxon-name-part taxon-name-part-type="species" reg="nigrum">nigrum</tp:taxon-name-part><tp:taxon-name-part taxon-name-part-type="authority">L.</tp:taxon-name-part><tp:taxon-name-part taxon-name-part-type="infraspecific-rank">var.</tp:taxon-name-part><tp:taxon-name-part taxon-name-part-type="variety" reg="amethystinum">amethystinum</tp:taxon-name-part></tp:taxon-name> Kuntze </comment></tp:nomenclature-citation><tp:nomenclature-citation><tp:taxon-name>
                      <tp:taxon-name-part taxon-name-part-type="genus" reg="Solanum">Solanum</tp:taxon-name-part>
                      <tp:taxon-name-part taxon-name-part-type="species" reg="costaricense">costaricense</tp:taxon-name-part>
                    </tp:taxon-name><comment>Heiser, Ceiba 4: 297. 1955. Type. Costa Rica. Heredia: La Paz, by waterfall, on road to Vara Blanca, about 29 mi. from Heredia, 1400 m, 13 Sep 1953, <italic>C.B. Heiser 3536</italic> (holotype [two sheet <!--PageBreak -->holotype]: IND [IND1000067, acc. # 95105; IND1000068, acc. # 95106]; isotypes: CORD [CORD00004189], US [cited in protologue, n.v.]). </comment></tp:nomenclature-citation></tp:nomenclature-citation-list></tp:nomenclature><tp:treatment-sec sec-type="material" id="SECID0ELLPM"><title>Type.</title><p>Mexico. Oaxaca: “Cordillera” [“aux bords des ruiseaux de la cordillera de Yavezia”], Nov-Apr 1848, <italic>H. Galeotti 1238</italic> (lectotype, designated by <xref ref-type="bibr" rid="B54">D’Arcy 1974a</xref>, pg. 737: P [P00337261]; isolectotypes: BR [BR000000825045, BR0000008250483], W [acc. # 0022312, acc. # 1889-0291397]).</p></tp:treatment-sec><tp:treatment-sec sec-type="description" id="SECID0EXLPM"><title>Description.</title><p>Perennial herbs to 3 m tall, sometimes epiphytic. Stems terete or more usually angled to ridged, green or sometimes tinged purplish green, usually lax and somewhat scrambling, glabrescent to sparsely pubescent with antrorse simple eglandular uniseriate trichomes to 1 mm long, these white when dry and usually somewhat curved, occasionally on older stems the trichome bases enlarged and forming spinescent processes; new growth more densely pubescent. Sympodial units difoliate, geminate or not, the leaves if <!--PageBreak -->paired of similar size and shape. Leaves simple, (1.5)4–10.5(15) cm long, (0.5)2–5(7.5) cm wide, elliptic to elliptic ovate, membranous; surfaces sparsely to moderately pubescent with simple eglandular uniseriate trichomes to 1 mm long, these denser on the veins and abaxially; principal veins 5–6 pairs; base abruptly attenuate, usually decurrent on the petiole; margins entire to sinuate or dentate, the teeth irregular and unevenly spaced, often larger in the basal half of the lamina; apex acute or occasionally acuminate; petiole 0.5–2 cm long, sparsely pubescent like the stems and leaves. Inflorescence 1–3.5 cm long, lateral and internodal, unbranched to occasionally forked, with (2)5–10 flowers clustered at the tip (sub-umbelliform) or spaced along the rhachis (depending on inflorescence age), sparsely pubescent with antrorse simple eglandular trichomes like the stems; rhachis 0.3–1 cm long; peduncle 1–2.5 cm long, slender, spreading; pedicels 0.4–0.7 cm long, slender and threadlike, spreading at anthesis, ca. 1 mm in diameter at the base, ca. 0.5 mm in diameter at the apex, sparsely pubescent like the inflorescence axis. Buds ellipsoid with blunt tips, the corolla strongly exserted from the calyx tube long before anthesis. Flowers 5-merous, all perfect. Calyx tube 1–1.2 mm, conical, the lobes 0.5–0.8(1) mm long, 0.5–1 mm wide, broadly deltate to deltate, the apices acute or occasionally somewhat rounded. Corolla 8–10 mm in diameter, white or less often pale purple, with a green or yellow-green (very occasionally dark purple) central portion near the base of the lobes, stellate, lobed ca. 3/4 of the way to the base, the lobes 3–4 mm long, 1.5–2 mm wide, narrowly triangular, reflexed or spread<!--PageBreak -->ing, densely papillate abaxially, the papillae ca. 0.1 mm long, denser at the tips and margins. Stamens equal; filament tube minute; free portion of the filaments 0.5–2 mm long, densely pubescent adaxially with tangled simple trichomes; anthers 2–2.8(3) mm long, 1–1.1 mm wide, yellow, ellipsoid or narrowly ellipsoid, sagittate at the base, poricidal at the tips, the pores lengthening to slits with age. Ovary globose, glabrous; style 3.5–5 mm long, usually somewhat curved, often exserted from the bud before anthesis, densely pubescent in the basal 2/3 (the portion inside the anther cone), exserted from the anther cone; stigma minutely capitate, the surface papillose. Fruit a globose berry, 6–8 mm in diameter, dull green to purplish black at maturity, opaque, the pericarp thin and usually matte but sometimes slightly shiny; fruiting pedicels 10–12 mm long, ca. 0.5 mm in diameter at the base, ca. 1 mm in diameter at the apex, not markedly woody, spreading, dropping with mature fruits or occasionally remaining on the inflorescence rhachis; fruiting calyx not accrescent, tube ca. 1 mm long, the lobes 0.5–1.1 mm long, spreading and appressed to the berry, very occasionally somewhat reflexed. Seeds (5)10–50 per berry, 1.2–1.5 mm long, 1–1.1 mm wide, tear-drop shaped, pale brown to yellow, the surfaces minutely pitted, the testal cells square or pentagonal in shape, becoming elongate and rectangular near the subapical hilum. Stone cells 4–13, mostly commonly 5 or 6, rather large ca. 0.5 mm in diameter. Chromosome number: <italic>2n</italic>=2×=24 (<xref ref-type="bibr" rid="B105">Heiser 1955</xref> as <italic><tp:taxon-name><tp:taxon-name-part taxon-name-part-type="genus" reg="Solanum">S.</tp:taxon-name-part><tp:taxon-name-part taxon-name-part-type="species" reg="costaricense">costaricense</tp:taxon-name-part></tp:taxon-name></italic>; <xref ref-type="bibr" rid="B109">Heiser et al. 1965</xref> as <italic><tp:taxon-name><tp:taxon-name-part taxon-name-part-type="genus" reg="Solanum">S.</tp:taxon-name-part><tp:taxon-name-part taxon-name-part-type="species" reg="amethystinum">amethystinum</tp:taxon-name-part></tp:taxon-name></italic>).</p><fig id="F27" position="float" orientation="portrait"><label>Figure 27.</label><caption><p><italic><tp:taxon-name><tp:taxon-name-part taxon-name-part-type="genus" reg="Solanum">Solanum</tp:taxon-name-part><tp:taxon-name-part taxon-name-part-type="species" reg="nigrescens">nigrescens</tp:taxon-name-part></tp:taxon-name></italic> M.Martens &amp; Galeotti. <bold>A</bold> New shoot <bold>B</bold> flower <bold>C</bold> inflorescence with mature fruit (<bold>A–C</bold><italic>Ventura A. 672</italic>). Drawing by L. Ribulgo.</p></caption><graphic xmlns:xlink="http://www.w3.org/1999/xlink" xlink:href="phytokeys-123-001-g027.jpg" position="float" orientation="portrait" xlink:type="simple" id="oo_305326.jpg"/></fig><fig id="F28" position="float" orientation="portrait"><label>Figure 28.</label><caption><p><italic><tp:taxon-name><tp:taxon-name-part taxon-name-part-type="genus" reg="Solanum">Solanum</tp:taxon-name-part><tp:taxon-name-part taxon-name-part-type="species" reg="nigrescens">nigrescens</tp:taxon-name-part></tp:taxon-name></italic> M.Martens &amp; Galeotti. <bold>A</bold> Leaves <bold>B</bold> flowering branch <bold>C</bold> inflorescence with flowers at full anthesis <bold>D</bold> developing fruits (<bold>A–D</bold><italic>Amith F0055</italic>). Photos by M. Gorostiza Salazar.</p></caption><graphic xmlns:xlink="http://www.w3.org/1999/xlink" xlink:href="phytokeys-123-001-g028.jpg" position="float" orientation="portrait" xlink:type="simple" id="oo_305327.jpg"/></fig></tp:treatment-sec><tp:treatment-sec sec-type="distribution" id="SECID0ELWPM"><title>Distribution.</title><p>(Figure <xref ref-type="fig" rid="F29">29</xref>) <italic><tp:taxon-name><tp:taxon-name-part taxon-name-part-type="genus" reg="Solanum">Solanum</tp:taxon-name-part><tp:taxon-name-part taxon-name-part-type="species" reg="nigrescens">nigrescens</tp:taxon-name-part></tp:taxon-name></italic> is a widespread species ranging from the southeastern United States of America through Central America, northern South America, and the Caribbean; in the southeastern United States of America it is found along the Gulf Coast and slightly inland but does not extend to the Great Plains.</p><fig id="F29" position="float" orientation="portrait"><label>Figure 29.</label><caption><p>Distribution of <italic><tp:taxon-name><tp:taxon-name-part taxon-name-part-type="genus" reg="Solanum">Solanum</tp:taxon-name-part><tp:taxon-name-part taxon-name-part-type="species" reg="nigrescens">nigrescens</tp:taxon-name-part></tp:taxon-name></italic> M.Martens &amp; Galeotti (points in northern South America included to show continuous distribution).</p></caption><graphic xmlns:xlink="http://www.w3.org/1999/xlink" xlink:href="phytokeys-123-001-g029.jpg" position="float" orientation="portrait" xlink:type="simple" id="oo_305328.jpg"/></fig></tp:treatment-sec><tp:treatment-sec sec-type="ecology" id="SECID0EQYPM"><title>Ecology.</title><p><italic><tp:taxon-name><tp:taxon-name-part taxon-name-part-type="genus" reg="Solanum">Solanum</tp:taxon-name-part><tp:taxon-name-part taxon-name-part-type="species" reg="nigrescens">nigrescens</tp:taxon-name-part></tp:taxon-name></italic> is most commonly collected from open areas in cloud forests, deciduous forests and pine forests between sea level and 3,000 m elevation in the region, but most common at lower elevations (ca. 1500 m) in Central America.</p></tp:treatment-sec><tp:treatment-sec sec-type="Common names" id="SECID0EZZPM"><title>Common names.</title><p>United States of America. Divine nightshade (<xref ref-type="bibr" rid="B169">NatureServe 2017</xref>, although the record of this species from Hawaii is certainly in error). Mexico and Central America. Hierba (yerba) mora (many sources). Mexico [Campeche] Chilillo (<italic>Chan 6138</italic>), [Chiapas] Cha’uku (Lacandon, <italic>Lévy &amp; Durán 253</italic>), Ch’il wamal (Tzeltal, <italic>López Pérez 332</italic>), Moen (moem, mu’em) (Tzeltal, <italic>Isidro V. 764</italic>, <italic>Mendez Ton 4546</italic>, <italic>6419</italic>, <italic>Reyes-García et al. 7431</italic>, <italic>Shilom Ton 7625</italic>), Moral wama (Tzeltal, <italic>Gómez López 309</italic>), Mu Itaj (Tzotzil, <italic>Pérez Gómez 159</italic>), Tukumal ejal (Tzotzil, <italic>Pérez Gómez 76</italic>), [Durango] Capulín (<italic>González 1410</italic>), [Guerrero] Yao narambo (<italic>Wagenbreth 120</italic>), yuwa tii (<italic>Avila 52</italic>), [Hidalgo] Tomaquilit (<italic>Villa 48</italic>), [Michoacán] Hierba de golpe (<italic>Hinton 5709</italic>), [Oaxaca] Bishate (bishte, bisnate) (<italic>Elorsa C. 27, 4724</italic>), Bzat (Zapotec, <italic>Hunn OAX-838</italic>), Mahuán (Chinantec, <italic>Martínez Calderón 778</italic>), Pchfuzch-yaas (Zapotec, <italic>Hunn OAX-1056</italic>), Pipitzco (<italic>Macias Acevedo 13</italic>), Quizh-jpchuux-las (Zapotec, <italic>Hunn 1849</italic>), Tomatal montes (<italic>Zarate Marcos 546</italic>), Tonchichi (<italic>Camacho 20</italic>), [Puebla] Barbechos (<italic>Solís M. 4904</italic>), Quelite de jitomate (<italic>Jiménez Chimil JDA-30419</italic>), Teconchichi (<italic>Tlapa &amp; Ubierna 162</italic>, <italic>232</italic>), Tomalkilit (Nahuat, <italic>Ledesma et al. JDA-20153</italic>), [Sonora] Chichiquelite (<italic>Felger et al. 1361</italic>), Mamya (Yaqui, <italic>Felger et al. 1361</italic>), Mombia (mambia) (Mayo, <italic>Van Devender et al. 93-1012</italic>), [Yucatán] Berenjena xiu (<italic>Enríquez 315</italic>), Chilillo (<italic>Góngora 137</italic>), Ik koox (<italic>Ucán Ek 4360</italic>), [Veracruz] Mustulúk (Totonaco, <italic>Cortés 156</italic>), <!--PageBreak -->Tomatito de sabana (<italic>Murrieta 56</italic>). Guatemala. Ix ch’yauk’ (Mopan Maya, <italic>Ventur 27</italic>), Macuy (<italic>Ramírez &amp; García 397</italic>). Panama. Kabur gi (Kuna Yala, <italic>de Nevers et al. 7484</italic>).</p></tp:treatment-sec><tp:treatment-sec sec-type="Uses" id="SECID0EB4PM"><title>Uses.</title><p>Leaves widely used a potherb (“quelite”) in Mexico and Central America.</p></tp:treatment-sec><tp:treatment-sec sec-type="Preliminary conservation status (IUCN 2017)" id="SECID0ET4PM"><title>Preliminary conservation status (<xref ref-type="bibr" rid="B115">IUCN 2017</xref>).</title><p>Least Concern (<abbrev xmlns:xlink="http://www.w3.org/1999/xlink" xlink:title="Least Concern" id="ABBRID0E54PM" xlink:type="simple">LC</abbrev>). <italic><tp:taxon-name><tp:taxon-name-part taxon-name-part-type="genus" reg="Solanum">Solanum</tp:taxon-name-part><tp:taxon-name-part taxon-name-part-type="species" reg="nigrescens">nigrescens</tp:taxon-name-part></tp:taxon-name></italic> is widespread and weedy in the southern United States, throughout Mexico and Central America and in the Caribbean; it also occurs in northern South America. It has been registered as a noxious weed of agriculture in Louisiana (<xref ref-type="bibr" rid="B176">Orgeron et al. 2018</xref>). For <abbrev xmlns:xlink="http://www.w3.org/1999/xlink" xlink:title="Extent of Occurrence" id="ABBRID0EV6PM" xlink:type="simple">EOO</abbrev> see Table <xref ref-type="table" rid="T6">6</xref>.</p></tp:treatment-sec><tp:treatment-sec sec-type="discussion" id="SECID0E46PM"><title>Discussion.</title><p><italic><tp:taxon-name><tp:taxon-name-part taxon-name-part-type="genus" reg="Solanum">Solanum</tp:taxon-name-part><tp:taxon-name-part taxon-name-part-type="species" reg="nigrescens">nigrescens</tp:taxon-name-part></tp:taxon-name></italic> is one of the commonest and most widely distributed of all morelloid species in Central America of America and the Caribbean. It is very variable morphologically, perhaps due to its wide ecological tolerance and occurrence in many different habitats. It is sympatric or occurs parapatrically with <italic><tp:taxon-name><tp:taxon-name-part taxon-name-part-type="genus" reg="Solanum">S.</tp:taxon-name-part><tp:taxon-name-part taxon-name-part-type="species" reg="americanum">americanum</tp:taxon-name-part></tp:taxon-name></italic>, <italic><tp:taxon-name><tp:taxon-name-part taxon-name-part-type="genus" reg="Solanum">S.</tp:taxon-name-part><tp:taxon-name-part taxon-name-part-type="species" reg="douglasii">douglasii</tp:taxon-name-part></tp:taxon-name></italic> (in Mexico), <italic><tp:taxon-name><tp:taxon-name-part taxon-name-part-type="genus" reg="Solanum">S.</tp:taxon-name-part><tp:taxon-name-part taxon-name-part-type="species" reg="interius">interius</tp:taxon-name-part></tp:taxon-name></italic> and <italic><tp:taxon-name><tp:taxon-name-part taxon-name-part-type="genus" reg="Solanum">S.</tp:taxon-name-part><tp:taxon-name-part taxon-name-part-type="species" reg="pseudogracile">pseudogracile</tp:taxon-name-part></tp:taxon-name></italic>. It may hybridize with <italic><tp:taxon-name><tp:taxon-name-part taxon-name-part-type="genus" reg="Solanum">S.</tp:taxon-name-part><tp:taxon-name-part taxon-name-part-type="species" reg="americanum">americanum</tp:taxon-name-part></tp:taxon-name></italic> in the southeastern United States (see discussion under <italic><tp:taxon-name><tp:taxon-name-part taxon-name-part-type="genus" reg="Solanum">S.</tp:taxon-name-part><tp:taxon-name-part taxon-name-part-type="species" reg="americanum">americanum</tp:taxon-name-part></tp:taxon-name></italic>). Distinguishing features of each of those taxa can be found in the discussions of those species. <italic><tp:taxon-name><tp:taxon-name-part taxon-name-part-type="genus" reg="Solanum">Solanum</tp:taxon-name-part><tp:taxon-name-part taxon-name-part-type="species" reg="nigrescens">nigrescens</tp:taxon-name-part></tp:taxon-name></italic> is a perennial and has been reported to be epiphytic (<xref ref-type="bibr" rid="B54">D’Arcy 1974a</xref>, <xref ref-type="bibr" rid="B55">b</xref>). Where it and <italic><tp:taxon-name><tp:taxon-name-part taxon-name-part-type="genus" reg="Solanum">S.</tp:taxon-name-part><tp:taxon-name-part taxon-name-part-type="species" reg="americanum">americanum</tp:taxon-name-part></tp:taxon-name></italic> occur in sympatry, the matte berries with appressed to spreading calyx lobes of <italic><tp:taxon-name><tp:taxon-name-part taxon-name-part-type="genus" reg="Solanum">S.</tp:taxon-name-part><tp:taxon-name-part taxon-name-part-type="species" reg="nigrescens">nigrescens</tp:taxon-name-part></tp:taxon-name></italic> are distinct from the shiny berries with strongly reflexed tiny calyx lobes of <italic><tp:taxon-name><tp:taxon-name-part taxon-name-part-type="genus" reg="Solanum">S.</tp:taxon-name-part><tp:taxon-name-part taxon-name-part-type="species" reg="americanum">americanum</tp:taxon-name-part></tp:taxon-name></italic>; anther length also differs (0.7–1.5 mm in <italic><tp:taxon-name><tp:taxon-name-part taxon-name-part-type="genus" reg="Solanum">S.</tp:taxon-name-part><tp:taxon-name-part taxon-name-part-type="species" reg="americanum">americanum</tp:taxon-name-part></tp:taxon-name></italic> versus 2–2.8(3) mm in <italic><tp:taxon-name><tp:taxon-name-part taxon-name-part-type="genus" reg="Solanum">S.</tp:taxon-name-part><tp:taxon-name-part taxon-name-part-type="species" reg="nigrescens">nigrescens</tp:taxon-name-part></tp:taxon-name></italic>). In central Mexico, were <italic><tp:taxon-name><tp:taxon-name-part taxon-name-part-type="genus" reg="Solanum">S.</tp:taxon-name-part><tp:taxon-name-part taxon-name-part-type="species" reg="nigrescens">nigrescens</tp:taxon-name-part></tp:taxon-name></italic> and <italic><tp:taxon-name><tp:taxon-name-part taxon-name-part-type="genus" reg="Solanum">S.</tp:taxon-name-part><tp:taxon-name-part taxon-name-part-type="species" reg="douglasii">douglasii</tp:taxon-name-part></tp:taxon-name></italic> co-occur, anther length (3–4 mm in <italic><tp:taxon-name><tp:taxon-name-part taxon-name-part-type="genus" reg="Solanum">S.</tp:taxon-name-part><tp:taxon-name-part taxon-name-part-type="species" reg="douglasii">douglasii</tp:taxon-name-part></tp:taxon-name></italic> versus 1.8–2.5 mm in <italic><tp:taxon-name><tp:taxon-name-part taxon-name-part-type="genus" reg="Solanum">S.</tp:taxon-name-part><tp:taxon-name-part taxon-name-part-type="species" reg="nigrescens">nigrescens</tp:taxon-name-part></tp:taxon-name></italic>) is a good distinguishing feature; in fruit, these two taxa can be almost impossible to tell apart. <xref ref-type="bibr" rid="B170">Nee (1993)</xref> considered <italic><tp:taxon-name><tp:taxon-name-part taxon-name-part-type="genus" reg="Solanum">S.</tp:taxon-name-part><tp:taxon-name-part taxon-name-part-type="species" reg="nigrescens">nigrescens</tp:taxon-name-part></tp:taxon-name></italic> to occupy wetter forest types than does <italic><tp:taxon-name><tp:taxon-name-part taxon-name-part-type="genus" reg="Solanum">S.</tp:taxon-name-part><tp:taxon-name-part taxon-name-part-type="species" reg="douglasii">douglasii</tp:taxon-name-part></tp:taxon-name></italic> but did not have not enough material from Veracruz to make the distinction. We find that the two species occur in very similar habitats, but that <italic><tp:taxon-name><tp:taxon-name-part taxon-name-part-type="genus" reg="Solanum">S.</tp:taxon-name-part><tp:taxon-name-part taxon-name-part-type="species" reg="nigrescens">nigrescens</tp:taxon-name-part></tp:taxon-name></italic> is a more Caribbean species on the eastern side of the Sierra Madre and around the Gulf of Mexico, while <italic><tp:taxon-name><tp:taxon-name-part taxon-name-part-type="genus" reg="Solanum">S.</tp:taxon-name-part><tp:taxon-name-part taxon-name-part-type="species" reg="douglasii">douglasii</tp:taxon-name-part></tp:taxon-name></italic><!--PageBreak -->occurs along the Pacific coast and into central Mexico, but also does occur in the Chihuahuan Desert biome. Specimens from Quintana Roo identified as <italic><tp:taxon-name><tp:taxon-name-part taxon-name-part-type="genus" reg="Solanum">S.</tp:taxon-name-part><tp:taxon-name-part taxon-name-part-type="species" reg="nigrum">nigrum</tp:taxon-name-part></tp:taxon-name></italic> in <xref ref-type="bibr" rid="B221">Sousa and Cabrera (1983)</xref> are <italic><tp:taxon-name><tp:taxon-name-part taxon-name-part-type="genus" reg="Solanum">S.</tp:taxon-name-part><tp:taxon-name-part taxon-name-part-type="species" reg="nigrescens">nigrescens</tp:taxon-name-part></tp:taxon-name></italic> (<italic>Cabrera 875</italic>, <italic>1151</italic>). Like most of these morelloid species, it is very weedy and occupies a wide range of disturbed and undisturbed habitats.</p><p>In the southeastern United States (e.g., Texas) the distributions of <italic><tp:taxon-name><tp:taxon-name-part taxon-name-part-type="genus" reg="Solanum">S.</tp:taxon-name-part><tp:taxon-name-part taxon-name-part-type="species" reg="nigrescens">nigrescens</tp:taxon-name-part></tp:taxon-name></italic> and <italic><tp:taxon-name><tp:taxon-name-part taxon-name-part-type="genus" reg="Solanum">S.</tp:taxon-name-part><tp:taxon-name-part taxon-name-part-type="species" reg="interius">interius</tp:taxon-name-part></tp:taxon-name></italic> are very close if not interdigitating. <italic><tp:taxon-name><tp:taxon-name-part taxon-name-part-type="genus" reg="Solanum">Solanum</tp:taxon-name-part><tp:taxon-name-part taxon-name-part-type="species" reg="nigrescens">nigrescens</tp:taxon-name-part></tp:taxon-name></italic> can be distinguished from <italic><tp:taxon-name><tp:taxon-name-part taxon-name-part-type="genus" reg="Solanum">S.</tp:taxon-name-part><tp:taxon-name-part taxon-name-part-type="species" reg="interius">interius</tp:taxon-name-part></tp:taxon-name></italic> in its smaller seeds, more numerous stone cells in the berry and usually acute calyx lobe apices. The unusual pedicel articulation of the basal flower (in the lower third of the pedicel) in the inflorescences of <italic><tp:taxon-name><tp:taxon-name-part taxon-name-part-type="genus" reg="Solanum">S.</tp:taxon-name-part><tp:taxon-name-part taxon-name-part-type="species" reg="interius">interius</tp:taxon-name-part></tp:taxon-name></italic> has not been seen in <italic><tp:taxon-name><tp:taxon-name-part taxon-name-part-type="genus" reg="Solanum">S.</tp:taxon-name-part><tp:taxon-name-part taxon-name-part-type="species" reg="nigrescens">nigrescens</tp:taxon-name-part></tp:taxon-name></italic>. <italic><tp:taxon-name><tp:taxon-name-part taxon-name-part-type="genus" reg="Solanum">Solanum</tp:taxon-name-part><tp:taxon-name-part taxon-name-part-type="species" reg="nigrescens">nigrescens</tp:taxon-name-part></tp:taxon-name></italic> also appears to occur in more mesic and coastal habitats than <italic><tp:taxon-name><tp:taxon-name-part taxon-name-part-type="genus" reg="Solanum">S.</tp:taxon-name-part><tp:taxon-name-part taxon-name-part-type="species" reg="interius">interius</tp:taxon-name-part></tp:taxon-name></italic>, which is a species of the Great Plains.</p><p>Material identified as <italic><tp:taxon-name><tp:taxon-name-part taxon-name-part-type="genus" reg="Solanum">S.</tp:taxon-name-part><tp:taxon-name-part taxon-name-part-type="species" reg="americanum">americanum</tp:taxon-name-part></tp:taxon-name></italic> by <xref ref-type="bibr" rid="B152">Manoko et al. (2007)</xref> represents specimens of <italic><tp:taxon-name><tp:taxon-name-part taxon-name-part-type="genus" reg="Solanum">S.</tp:taxon-name-part><tp:taxon-name-part taxon-name-part-type="species" reg="nigrescens">nigrescens</tp:taxon-name-part></tp:taxon-name></italic> (see <xref ref-type="bibr" rid="B204">Särkinen et al. 2018</xref>: 61).</p><p><xref ref-type="bibr" rid="B23">Bitter (1914)</xref> reported large numbers of stone cells in the berries of many of the names we consider synonyms of <italic><tp:taxon-name><tp:taxon-name-part taxon-name-part-type="genus" reg="Solanum">S.</tp:taxon-name-part><tp:taxon-name-part taxon-name-part-type="species" reg="nigrescens">nigrescens</tp:taxon-name-part></tp:taxon-name></italic>. In general, <italic><tp:taxon-name><tp:taxon-name-part taxon-name-part-type="genus" reg="Solanum">S.</tp:taxon-name-part><tp:taxon-name-part taxon-name-part-type="species" reg="nigrescens">nigrescens</tp:taxon-name-part></tp:taxon-name></italic> has more stone cells in its berries than does the similar <italic><tp:taxon-name><tp:taxon-name-part taxon-name-part-type="genus" reg="Solanum">S.</tp:taxon-name-part><tp:taxon-name-part taxon-name-part-type="species" reg="douglasii">douglasii</tp:taxon-name-part></tp:taxon-name></italic>, but these can be difficult to see as some of them are very tiny.</p><p><xref ref-type="bibr" rid="B73">Dunal (1852)</xref> cited several specimens in describing <tp:taxon-name><tp:taxon-name-part taxon-name-part-type="genus" reg="Solanum">S.</tp:taxon-name-part><tp:taxon-name-part taxon-name-part-type="species" reg="nodiflorum">nodiflorum</tp:taxon-name-part><tp:taxon-name-part taxon-name-part-type="infraspecific-rank">var.</tp:taxon-name-part><tp:taxon-name-part taxon-name-part-type="variety" reg="puberulum">puberulum</tp:taxon-name-part></tp:taxon-name>, all from the Candolle herbarium at G: “Carolina meridionali, <italic>Fraser</italic>”, “Florida, <italic>Mich.f.</italic>”, “Mexico circa Bejar, <italic>Berlandier 1904</italic>” and “China, <italic><tp:taxon-name><tp:taxon-name-part taxon-name-part-type="genus" reg="Staunton">Staunton</tp:taxon-name-part></tp:taxon-name></italic>”. Of these, the Fraser collection is a mixed collection composed of two tiny fragments of <italic><tp:taxon-name><tp:taxon-name-part taxon-name-part-type="genus" reg="Solanum">S.</tp:taxon-name-part><tp:taxon-name-part taxon-name-part-type="species" reg="nigrescens">nigrescens</tp:taxon-name-part></tp:taxon-name></italic> (G00144217) and one larger fragment of <italic><tp:taxon-name><tp:taxon-name-part taxon-name-part-type="genus" reg="Capsicum">Capsicum</tp:taxon-name-part><tp:taxon-name-part taxon-name-part-type="species" reg="annuum">annuum</tp:taxon-name-part></tp:taxon-name></italic> L. (G00144268), mounted on the same sheet is a tiny fragment of <italic><tp:taxon-name><tp:taxon-name-part taxon-name-part-type="genus" reg="Solanum">S.</tp:taxon-name-part><tp:taxon-name-part taxon-name-part-type="species" reg="americanum">americanum</tp:taxon-name-part></tp:taxon-name></italic> attributed to Michaux filius (G00144264), and the <tp:taxon-name><tp:taxon-name-part taxon-name-part-type="genus" reg="Staunton">Staunton</tp:taxon-name-part></tp:taxon-name> sheet (G00144265) is of a plant of <italic><tp:taxon-name><tp:taxon-name-part taxon-name-part-type="genus" reg="Solanum">S.</tp:taxon-name-part><tp:taxon-name-part taxon-name-part-type="species" reg="americanum">americanum</tp:taxon-name-part></tp:taxon-name></italic>. Edmonds inadvertently (see <xref ref-type="bibr" rid="B184">Prado et al. 2015</xref>) selected as the lectotype for this name the sheet of <italic>Berlandier 1904</italic> held in G-DC (G00144231) by citing it as “holotype”; this is fortunate because it is unambiguous, was cited by <xref ref-type="bibr" rid="B73">Dunal (1852)</xref>, and has duplicated in several other herbaria. When Berlandier was collecting, southern Texas was part of Mexico, and Bejar was the name for what today is San Antonio, the capital of Bexar County.</p><p><xref ref-type="bibr" rid="B54">D’Arcy (1974a)</xref> lectotypified <italic><tp:taxon-name><tp:taxon-name-part taxon-name-part-type="genus" reg="Solanum">Solanum</tp:taxon-name-part><tp:taxon-name-part taxon-name-part-type="species" reg="caribaeum">caribaeum</tp:taxon-name-part></tp:taxon-name></italic> citing a specimen from Jamaica in “G-DC ex Kew”. In the protologue of <italic><tp:taxon-name><tp:taxon-name-part taxon-name-part-type="genus" reg="Solanum">S.</tp:taxon-name-part><tp:taxon-name-part taxon-name-part-type="species" reg="caribaeum">caribaeum</tp:taxon-name-part></tp:taxon-name></italic><xref ref-type="bibr" rid="B73">Dunal (1852)</xref> cited “In insulis Caribaeis, Jamaica, Guadalupâ (ex h. DC)” suggesting that more than one specimen was consulted. In G-DC there is a single specimen with the label “S. caribearum Nob. 1835” (G00144199) that is the only element of unambiguous material we have seen, and we designate this sheet in a second stage lectotypification. It is clear that more than this single sheet was used in the preparing the description, G00144199 has only fruits and the description has details of both flowers and fruits.</p><p><xref ref-type="bibr" rid="B140">Kuntze (1891)</xref> equated his <tp:taxon-name><tp:taxon-name-part taxon-name-part-type="genus" reg="Solanum">S.</tp:taxon-name-part><tp:taxon-name-part taxon-name-part-type="species" reg="nigrum">nigrum</tp:taxon-name-part><tp:taxon-name-part taxon-name-part-type="infraspecific-rank">var.</tp:taxon-name-part><tp:taxon-name-part taxon-name-part-type="variety" reg="amethystinum">amethystinum</tp:taxon-name-part></tp:taxon-name> with “<tp:taxon-name><tp:taxon-name-part taxon-name-part-type="genus" reg="Solanum">S.</tp:taxon-name-part><tp:taxon-name-part taxon-name-part-type="species" reg="nigrum">nigrum</tp:taxon-name-part></tp:taxon-name> subsp. genuinum Sendtn.” a name not validly published (see <xref ref-type="bibr" rid="B204">Särkinen et al. 2018</xref>) and distinguished it by its violet flowers. He did not explicitly cite specimens but did cite the locality “Costa Rica. Irazu”. We have selected the specimen in Kuntze’s herbarium held at NY (NY00688134) as the neotype for this name.</p><p>Both <italic><tp:taxon-name><tp:taxon-name-part taxon-name-part-type="genus" reg="Solanum">S.</tp:taxon-name-part><tp:taxon-name-part taxon-name-part-type="species" reg="prionopterum">prionopterum</tp:taxon-name-part></tp:taxon-name></italic> (<xref ref-type="bibr" rid="B20">Bitter 1912a</xref>) and <italic><tp:taxon-name><tp:taxon-name-part taxon-name-part-type="genus" reg="Solanum">S.</tp:taxon-name-part><tp:taxon-name-part taxon-name-part-type="species" reg="gollmeri">gollmeri</tp:taxon-name-part></tp:taxon-name></italic> (<xref ref-type="bibr" rid="B21">Bitter 1912b</xref>) were described from material collected by J. Gollmer around Caracas, in two separate publications. It <!--PageBreak -->is likely that the seed collection grown in Berlin in 1859 that was used to describe <italic><tp:taxon-name><tp:taxon-name-part taxon-name-part-type="genus" reg="Solanum">S.</tp:taxon-name-part><tp:taxon-name-part taxon-name-part-type="species" reg="gollmeri">gollmeri</tp:taxon-name-part></tp:taxon-name></italic> was derived from the same material collected in 1854 in Venezuela. The holotypes in B for both these names were destroyed; the photograph of the holotype of <italic><tp:taxon-name><tp:taxon-name-part taxon-name-part-type="genus" reg="Solanum">S.</tp:taxon-name-part><tp:taxon-name-part taxon-name-part-type="species" reg="gollmeri">gollmeri</tp:taxon-name-part></tp:taxon-name></italic> (F neg. 2689) has a tiny leaf fragment attached, but no such material is associated with the photograph taken of the holotype of <italic><tp:taxon-name><tp:taxon-name-part taxon-name-part-type="genus" reg="Solanum">S.</tp:taxon-name-part><tp:taxon-name-part taxon-name-part-type="species" reg="prionopterum">prionopterum</tp:taxon-name-part></tp:taxon-name></italic> (F neg. 2699). We designate this fragment (F-621268) as the lectotype of <italic><tp:taxon-name><tp:taxon-name-part taxon-name-part-type="genus" reg="Solanum">S.</tp:taxon-name-part><tp:taxon-name-part taxon-name-part-type="species" reg="gollmeri">gollmeri</tp:taxon-name-part></tp:taxon-name></italic>; it is not, however, original material for <italic><tp:taxon-name><tp:taxon-name-part taxon-name-part-type="genus" reg="Solanum">S.</tp:taxon-name-part><tp:taxon-name-part taxon-name-part-type="species" reg="prionopterum">prionopterum</tp:taxon-name-part></tp:taxon-name></italic>, and we hope a duplicate of the Gollmer collection from 1854 used to describe <italic><tp:taxon-name><tp:taxon-name-part taxon-name-part-type="genus" reg="Solanum">S.</tp:taxon-name-part><tp:taxon-name-part taxon-name-part-type="species" reg="prionopterum">prionopterum</tp:taxon-name-part></tp:taxon-name></italic> will eventually be found.</p><p><xref ref-type="bibr" rid="B22">Bitter (1913)</xref> described <tp:taxon-name><tp:taxon-name-part taxon-name-part-type="genus" reg="Solanum">S.</tp:taxon-name-part><tp:taxon-name-part taxon-name-part-type="species" reg="pruinosum">pruinosum</tp:taxon-name-part><tp:taxon-name-part taxon-name-part-type="infraspecific-rank">var.</tp:taxon-name-part><tp:taxon-name-part taxon-name-part-type="variety" reg="phyllolophum">phyllolophum</tp:taxon-name-part></tp:taxon-name> from living material originally sent by David Fairchild of the USDA as No. 32065; he cited no specimens. In the Germplasm Resources Information Network of the USDA (<xref ref-type="bibr" rid="B245">USDA 2017</xref>) the germplasm accession PI-32065 is recorded as “<tp:taxon-name><tp:taxon-name-part taxon-name-part-type="genus" reg="Solanum">S.</tp:taxon-name-part><tp:taxon-name-part taxon-name-part-type="species" reg="nigrum">nigrum</tp:taxon-name-part></tp:taxon-name>” collected by C.A. Purpus in Puebla, Mexico. <xref ref-type="bibr" rid="B87">Fairchild (1912)</xref> recorded the exact locality as “Esperanza, Puebla, 2,700 m [9,850 feet]”. We have not yet seen a collection made by Carl Purpus with this exact information, hence do not designate a neotype until we have searched more exhaustively for a collection with the correct locality. It may be Purpus only collected seeds, and not herbarium specimens.</p><p><xref ref-type="bibr" rid="B22">Bitter (1913)</xref> described <italic><tp:taxon-name><tp:taxon-name-part taxon-name-part-type="genus" reg="Solanum">S.</tp:taxon-name-part><tp:taxon-name-part taxon-name-part-type="species" reg="subelineatum">subelineatum</tp:taxon-name-part></tp:taxon-name></italic> from living material original sent from the USDA as No. 32067 grown in the Bremen botanical garden; he cited no specimens. In the Germplasm Resources Information Network of the USDA (<xref ref-type="bibr" rid="B245">USDA 2017</xref>) the germplasm accession PI-32067 is recorded as “<tp:taxon-name><tp:taxon-name-part taxon-name-part-type="genus" reg="Solanum">S.</tp:taxon-name-part><tp:taxon-name-part taxon-name-part-type="species" reg="nigrum">nigrum</tp:taxon-name-part></tp:taxon-name>” collected by C.A. Purpus in San Luis Potosí, Mexico. Fairchild (1913) recorded the exact locality as “Rascon, San Luis Potosí, 400 to 500 m [1,300 to 1,650 feet]”. As with <tp:taxon-name><tp:taxon-name-part taxon-name-part-type="genus" reg="Solanum">S.</tp:taxon-name-part><tp:taxon-name-part taxon-name-part-type="species" reg="pruinosum">pruinosum</tp:taxon-name-part><tp:taxon-name-part taxon-name-part-type="infraspecific-rank">var.</tp:taxon-name-part><tp:taxon-name-part taxon-name-part-type="variety" reg="phyllolophum">phyllolophum</tp:taxon-name-part></tp:taxon-name> we refrain from lectotypifying this anticipating encountering a duplicate.</p><p>In describing <italic><tp:taxon-name><tp:taxon-name-part taxon-name-part-type="genus" reg="Solanum">S.</tp:taxon-name-part><tp:taxon-name-part taxon-name-part-type="species" reg="oligospermum">oligospermum</tp:taxon-name-part></tp:taxon-name></italic><xref ref-type="bibr" rid="B22">Bitter (1913)</xref> cited two specimens of <italic>Pringle 4948</italic> at “herb. Haussknecht.!, Turic.!” (today JE and Z). <xref ref-type="bibr" rid="B75">Edmonds (1972)</xref> inadvertently lectotypified this name with the Z sheet by stating “(Z holotype!)” (see <xref ref-type="bibr" rid="B184">Prado et al. 2015</xref>). We here specify the individual sheet (Z000033841) in that herbarium that is the lectotype. There are many well-preserved duplicates of this collection (see synonymy), all with flowers and fruit.</p><p><italic><tp:taxon-name><tp:taxon-name-part taxon-name-part-type="genus" reg="Solanum">Solanum</tp:taxon-name-part><tp:taxon-name-part taxon-name-part-type="species" reg="approximatum">approximatum</tp:taxon-name-part></tp:taxon-name></italic>, <italic><tp:taxon-name><tp:taxon-name-part taxon-name-part-type="genus" reg="Solanum">S.</tp:taxon-name-part><tp:taxon-name-part taxon-name-part-type="species" reg="durangoense">durangoense</tp:taxon-name-part></tp:taxon-name></italic>, and <italic><tp:taxon-name><tp:taxon-name-part taxon-name-part-type="genus" reg="Solanum">S.</tp:taxon-name-part><tp:taxon-name-part taxon-name-part-type="species" reg="purpuratum">purpuratum</tp:taxon-name-part></tp:taxon-name></italic> were described (<xref ref-type="bibr" rid="B22">Bitter 1913</xref>) from B sheets that are now destroyed. We have selected lectotypes for these names from the large number of extant duplicates, using the best-preserved sheets with both flowers and fruits (if possible).</p><p>Many specimens of <italic><tp:taxon-name><tp:taxon-name-part taxon-name-part-type="genus" reg="Solanum">S.</tp:taxon-name-part><tp:taxon-name-part taxon-name-part-type="species" reg="nigrescens">nigrescens</tp:taxon-name-part></tp:taxon-name></italic> from Venezuela in US were annotated as “<italic><tp:taxon-name><tp:taxon-name-part taxon-name-part-type="genus" reg="Solanum">S.</tp:taxon-name-part><tp:taxon-name-part taxon-name-part-type="species" reg="jahnii">jahnii</tp:taxon-name-part></tp:taxon-name></italic> Bitter” by C.V. Morton, a designation not validly published (nomen nudum) based on <italic>Jahn 588</italic>. That collection corresponds to <italic><tp:taxon-name><tp:taxon-name-part taxon-name-part-type="genus" reg="Solanum">S.</tp:taxon-name-part><tp:taxon-name-part taxon-name-part-type="species" reg="interandinum">interandinum</tp:taxon-name-part></tp:taxon-name></italic> Bitter, a taxon not known from Central America or Mexico.</p><p><xref ref-type="bibr" rid="B105">Heiser (1955)</xref> cited only IND as the type in the protologue of <italic><tp:taxon-name><tp:taxon-name-part taxon-name-part-type="genus" reg="Solanum">S.</tp:taxon-name-part><tp:taxon-name-part taxon-name-part-type="species" reg="costaricense">costaricense</tp:taxon-name-part></tp:taxon-name></italic>, two sheets in IND are labelled “Type”. The sheets are clearly labelled as “sheet 1” and “sheet 2” and we interpret them as a two-sheet holotype (see <xref ref-type="bibr" rid="B244">Turland et al. 2018</xref>, Art. 8, Ex. 7). IND-1000068 is the better material, with flowers and complete vegetative material.</p></tp:treatment-sec><tp:treatment-sec sec-type="material" id="SECID0ESJBO"><title>Specimens examined.</title><p>See Suppl. materials <xref ref-type="supplementary-material" rid="S1">1</xref> and <xref ref-type="supplementary-material" rid="S3">3</xref>.</p><!--PageBreak --></tp:treatment-sec><tp:treatment-sec><!--Section generated to contain objects referenced in tp:taxon-treatment.--><table-wrap id="T6" position="float" orientation="portrait"><label>Table 6.</label><caption><p>Preliminary conservation assessments for morelloid species from the Caribbean and North and Central America. For details see Materials and Methods and individual species treatments. Preliminary assessments are based on <abbrev xmlns:xlink="http://www.w3.org/1999/xlink" xlink:title="Extent of Occurrence" id="ABBRID0E1WGK" xlink:type="simple">EOO</abbrev> only (see Materials and Methods) and have been calculated for worldwide ranges for each species. The <abbrev xmlns:xlink="http://www.w3.org/1999/xlink" xlink:title="Extent of Occurrence" id="ABBRID0EWXGK" xlink:type="simple">EOO</abbrev> and conservation status of species known to be solely cultivated, introduced or adventive in the region has been assessed in <xref ref-type="bibr" rid="B204">Särkinen et al. (2018)</xref>.</p></caption><table id="TID0E6YAI" rules="all"><tbody><tr><th rowspan="1" colspan="1">Species</th><th rowspan="1" colspan="1">Preliminary conservation assessment (<xref ref-type="bibr" rid="B115">IUCN 2017</xref>)</th><th rowspan="1" colspan="1"><abbrev xmlns:xlink="http://www.w3.org/1999/xlink" xlink:title="Extent of Occurrence" id="ABBRID0E5YGK" xlink:type="simple">EOO</abbrev> (km<sup>2</sup>) [worldwide range]</th></tr><tr><td rowspan="1" colspan="1"><italic><tp:taxon-name><tp:taxon-name-part taxon-name-part-type="genus" reg="Solanum">Solanum</tp:taxon-name-part><tp:taxon-name-part taxon-name-part-type="species" reg="americanum">americanum</tp:taxon-name-part></tp:taxon-name></italic> Mill.</td><td rowspan="1" colspan="1">
                <abbrev xmlns:xlink="http://www.w3.org/1999/xlink" xlink:title="Least Concern" id="ABBRID0EYZGK" xlink:type="simple">LC</abbrev>
              </td><td rowspan="1" colspan="1">444,094,992</td></tr><tr><td rowspan="1" colspan="1"><italic><tp:taxon-name><tp:taxon-name-part taxon-name-part-type="genus" reg="Solanum">Solanum</tp:taxon-name-part><tp:taxon-name-part taxon-name-part-type="species" reg="chenopodioides">chenopodioides</tp:taxon-name-part></tp:taxon-name></italic> Lam.</td><td rowspan="1" colspan="1">
                <abbrev xmlns:xlink="http://www.w3.org/1999/xlink" xlink:title="Least Concern" id="ABBRID0ET1GK" xlink:type="simple">LC</abbrev>
              </td><td rowspan="1" colspan="1">77,207,558</td></tr><tr><td rowspan="1" colspan="1"><italic><tp:taxon-name><tp:taxon-name-part taxon-name-part-type="genus" reg="Solanum">Solanum</tp:taxon-name-part><tp:taxon-name-part taxon-name-part-type="species" reg="corymbosum">corymbosum</tp:taxon-name-part></tp:taxon-name></italic> Jacq.</td><td rowspan="1" colspan="1">
                <abbrev xmlns:xlink="http://www.w3.org/1999/xlink" xlink:title="Least Concern" id="ABBRID0EO2GK" xlink:type="simple">LC</abbrev>
              </td><td rowspan="1" colspan="1">1,621,244 (all); 148,300 (Mexico and Central America only)</td></tr><tr><td rowspan="1" colspan="1"><italic><tp:taxon-name><tp:taxon-name-part taxon-name-part-type="genus" reg="Solanum">Solanum</tp:taxon-name-part><tp:taxon-name-part taxon-name-part-type="species" reg="douglasii">douglasii</tp:taxon-name-part></tp:taxon-name></italic> Dunal</td><td rowspan="1" colspan="1">
                <abbrev xmlns:xlink="http://www.w3.org/1999/xlink" xlink:title="Least Concern" id="ABBRID0EW3GK" xlink:type="simple">LC</abbrev>
              </td><td rowspan="1" colspan="1">6,419,607</td></tr><tr><td rowspan="1" colspan="1"><italic><tp:taxon-name><tp:taxon-name-part taxon-name-part-type="genus" reg="Solanum">Solanum</tp:taxon-name-part><tp:taxon-name-part taxon-name-part-type="species" reg="emulans">emulans</tp:taxon-name-part></tp:taxon-name></italic> Raf.</td><td rowspan="1" colspan="1">
                <abbrev xmlns:xlink="http://www.w3.org/1999/xlink" xlink:title="Least Concern" id="ABBRID0ER4GK" xlink:type="simple">LC</abbrev>
              </td><td rowspan="1" colspan="1">5,394,300</td></tr><tr><td rowspan="1" colspan="1"><italic><tp:taxon-name><tp:taxon-name-part taxon-name-part-type="genus" reg="Solanum">Solanum</tp:taxon-name-part><tp:taxon-name-part taxon-name-part-type="species" reg="furcatum">furcatum</tp:taxon-name-part></tp:taxon-name></italic> Dunal</td><td rowspan="1" colspan="1">
                <abbrev xmlns:xlink="http://www.w3.org/1999/xlink" xlink:title="Least Concern" id="ABBRID0EM5GK" xlink:type="simple">LC</abbrev>
              </td><td rowspan="1" colspan="1">209,035,647 (North America only 4,169 – EN)</td></tr><tr><td rowspan="1" colspan="1"><italic><tp:taxon-name><tp:taxon-name-part taxon-name-part-type="genus" reg="Solanum">Solanum</tp:taxon-name-part><tp:taxon-name-part taxon-name-part-type="species" reg="interius">interius</tp:taxon-name-part></tp:taxon-name></italic> Rydb.</td><td rowspan="1" colspan="1">
                <abbrev xmlns:xlink="http://www.w3.org/1999/xlink" xlink:title="Least Concern" id="ABBRID0EH6GK" xlink:type="simple">LC</abbrev>
              </td><td rowspan="1" colspan="1">4,506,327</td></tr><tr><td rowspan="1" colspan="1"><italic><tp:taxon-name><tp:taxon-name-part taxon-name-part-type="genus" reg="Solanum">Solanum</tp:taxon-name-part><tp:taxon-name-part taxon-name-part-type="species" reg="macrotonum">macrotonum</tp:taxon-name-part></tp:taxon-name></italic> Bitter</td><td rowspan="1" colspan="1">
                <abbrev xmlns:xlink="http://www.w3.org/1999/xlink" xlink:title="Least Concern" id="ABBRID0ECAHK" xlink:type="simple">LC</abbrev>
              </td><td rowspan="1" colspan="1">3,804,650</td></tr><tr><td rowspan="1" colspan="1"><italic><tp:taxon-name><tp:taxon-name-part taxon-name-part-type="genus" reg="Solanum">Solanum</tp:taxon-name-part><tp:taxon-name-part taxon-name-part-type="species" reg="nigrescens">nigrescens</tp:taxon-name-part></tp:taxon-name></italic> M.Martens &amp; Galeotti</td><td rowspan="1" colspan="1">
                <abbrev xmlns:xlink="http://www.w3.org/1999/xlink" xlink:title="Least Concern" id="ABBRID0E4AHK" xlink:type="simple">LC</abbrev>
              </td><td rowspan="1" colspan="1">15,340,166</td></tr><tr><td rowspan="1" colspan="1"><italic><tp:taxon-name><tp:taxon-name-part taxon-name-part-type="genus" reg="Solanum">Solanum</tp:taxon-name-part><tp:taxon-name-part taxon-name-part-type="species" reg="nigrum">nigrum</tp:taxon-name-part></tp:taxon-name></italic> L.</td><td rowspan="1" colspan="1">
                <abbrev xmlns:xlink="http://www.w3.org/1999/xlink" xlink:title="Least Concern" id="ABBRID0EYBHK" xlink:type="simple">LC</abbrev>
              </td><td rowspan="1" colspan="1">78,076,619</td></tr><tr><td rowspan="1" colspan="1"><italic><tp:taxon-name><tp:taxon-name-part taxon-name-part-type="genus" reg="Solanum">Solanum</tp:taxon-name-part><tp:taxon-name-part taxon-name-part-type="species" reg="nitidibaccatum">nitidibaccatum</tp:taxon-name-part></tp:taxon-name></italic> Bitter</td><td rowspan="1" colspan="1">
                <abbrev xmlns:xlink="http://www.w3.org/1999/xlink" xlink:title="Least Concern" id="ABBRID0ETCHK" xlink:type="simple">LC</abbrev>
              </td><td rowspan="1" colspan="1">See <xref ref-type="bibr" rid="B204">Särkinen et al. 2018</xref></td></tr><tr><td rowspan="1" colspan="1"><italic><tp:taxon-name><tp:taxon-name-part taxon-name-part-type="genus" reg="Solanum">Solanum</tp:taxon-name-part><tp:taxon-name-part taxon-name-part-type="species" reg="pruinosum">pruinosum</tp:taxon-name-part></tp:taxon-name></italic> Bitter</td><td rowspan="1" colspan="1">
                <abbrev xmlns:xlink="http://www.w3.org/1999/xlink" xlink:title="Least Concern" id="ABBRID0ESDHK" xlink:type="simple">LC</abbrev>
              </td><td rowspan="1" colspan="1">294,305</td></tr><tr><td rowspan="1" colspan="1"><italic><tp:taxon-name><tp:taxon-name-part taxon-name-part-type="genus" reg="Solanum">Solanum</tp:taxon-name-part><tp:taxon-name-part taxon-name-part-type="species" reg="pseudogracile">pseudogracile</tp:taxon-name-part></tp:taxon-name></italic> Heiser</td><td rowspan="1" colspan="1">
                <abbrev xmlns:xlink="http://www.w3.org/1999/xlink" xlink:title="Least Concern" id="ABBRID0ENEHK" xlink:type="simple">LC</abbrev>
              </td><td rowspan="1" colspan="1">1,048,309</td></tr><tr><td rowspan="1" colspan="1"><italic><tp:taxon-name><tp:taxon-name-part taxon-name-part-type="genus" reg="Solanum">Solanum</tp:taxon-name-part><tp:taxon-name-part taxon-name-part-type="species" reg="retroflexum">retroflexum</tp:taxon-name-part></tp:taxon-name></italic> Dunal</td><td rowspan="1" colspan="1">
                <abbrev xmlns:xlink="http://www.w3.org/1999/xlink" xlink:title="Least Concern" id="ABBRID0EIFHK" xlink:type="simple">LC</abbrev>
              </td><td rowspan="1" colspan="1">See <xref ref-type="bibr" rid="B204">Särkinen et al. 2018</xref></td></tr><tr><td rowspan="1" colspan="1"><italic><tp:taxon-name><tp:taxon-name-part taxon-name-part-type="genus" reg="Solanum">Solanum</tp:taxon-name-part><tp:taxon-name-part taxon-name-part-type="species" reg="sarrachoides">sarrachoides</tp:taxon-name-part></tp:taxon-name></italic> Sendtn.</td><td rowspan="1" colspan="1">
                <abbrev xmlns:xlink="http://www.w3.org/1999/xlink" xlink:title="Least Concern" id="ABBRID0EHGHK" xlink:type="simple">LC</abbrev>
              </td><td rowspan="1" colspan="1">100,440,077</td></tr><tr><td rowspan="1" colspan="1"><italic><tp:taxon-name><tp:taxon-name-part taxon-name-part-type="genus" reg="Solanum">Solanum</tp:taxon-name-part><tp:taxon-name-part taxon-name-part-type="species" reg="scabrum">scabrum</tp:taxon-name-part></tp:taxon-name></italic> Mill.</td><td rowspan="1" colspan="1">
                <abbrev xmlns:xlink="http://www.w3.org/1999/xlink" xlink:title="Least Concern" id="ABBRID0ECHHK" xlink:type="simple">LC</abbrev>
              </td><td rowspan="1" colspan="1">See <xref ref-type="bibr" rid="B204">Särkinen et al. 2018</xref></td></tr><tr><td rowspan="1" colspan="1"><italic><tp:taxon-name><tp:taxon-name-part taxon-name-part-type="genus" reg="Solanum">Solanum</tp:taxon-name-part><tp:taxon-name-part taxon-name-part-type="species" reg="triflorum">triflorum</tp:taxon-name-part></tp:taxon-name></italic> Nutt.</td><td rowspan="1" colspan="1">
                <abbrev xmlns:xlink="http://www.w3.org/1999/xlink" xlink:title="Least Concern" id="ABBRID0EBIHK" xlink:type="simple">LC</abbrev>
              </td><td rowspan="1" colspan="1">91,711,478</td></tr><tr><td rowspan="1" colspan="1"><italic><tp:taxon-name><tp:taxon-name-part taxon-name-part-type="genus" reg="Solanum">Solanum</tp:taxon-name-part><tp:taxon-name-part taxon-name-part-type="species" reg="villosum">villosum</tp:taxon-name-part></tp:taxon-name></italic> Mill.</td><td rowspan="1" colspan="1">
                <abbrev xmlns:xlink="http://www.w3.org/1999/xlink" xlink:title="Least Concern" id="ABBRID0E3IHK" xlink:type="simple">LC</abbrev>
              </td><td rowspan="1" colspan="1">See <xref ref-type="bibr" rid="B204">Särkinen et al. 2018</xref></td></tr></tbody></table></table-wrap><supplementary-material xmlns:xlink="http://www.w3.org/1999/xlink" id="S1" position="float" orientation="portrait" xlink:type="simple"><label>Supplementary material 1</label><p>Specimens cited in pdf format (traditional format; only specimens from the region cited)</p><p>Data type: PDF file</p><media xlink:href="phytokeys-123-001-s001.pdf" mimetype="application" mime-subtype="pdf" position="float" orientation="portrait" xlink:type="simple" id="oo_305356.pdf"/><permissions><license xlink:type="simple"><license-p>This dataset is made available under the Open Database License (http://opendatacommons.org/licenses/odbl/1.0/). The Open Database License (ODbL) is a license agreement intended to allow users to freely share, modify, and use this Dataset while maintaining this same freedom for others, provided that the original source and author(s) are credited.</license-p></license></permissions><attrib specific-use="authors">Sandra Knapp, Gloria E. Barboza, Lynn Bohs, Tiina Särkinen</attrib></supplementary-material><supplementary-material xmlns:xlink="http://www.w3.org/1999/xlink" id="S3" position="float" orientation="portrait" xlink:type="simple"><label>Supplementary material 3</label><p>Searchable CSV file of all specimens examined for this treatment, including Old World and South America</p><p>Data type: CSV file</p><media xlink:href="phytokeys-123-001-s003.csv" mimetype="text" mime-subtype="csv" position="float" orientation="portrait" xlink:type="simple" id="oo_305358.csv"/><permissions><license xlink:type="simple"><license-p>This dataset is made available under the Open Database License (http://opendatacommons.org/licenses/odbl/1.0/). The Open Database License (ODbL) is a license agreement intended to allow users to freely share, modify, and use this Dataset while maintaining this same freedom for others, provided that the original source and author(s) are credited.</license-p></license></permissions><attrib specific-use="authors">Sandra Knapp, Gloria E. Barboza, Lynn Bohs, Tiina Särkinen</attrib></supplementary-material></tp:treatment-sec><ref-list><ref id="B75"><mixed-citation xmlns:xlink="http://www.w3.org/1999/xlink" xlink:type="simple"><person-group><name name-style="western"><surname>Edmonds</surname><given-names>JM</given-names></name></person-group> (<year>1972</year>) <article-title>A <tp:taxon-name><tp:taxon-name-part taxon-name-part-type="genus"/><tp:taxon-name-part taxon-name-part-type="species">synopsis</tp:taxon-name-part></tp:taxon-name> of the taxonomy of <tp:taxon-name><tp:taxon-name-part taxon-name-part-type="genus">Solanum</tp:taxon-name-part><tp:taxon-name-part taxon-name-part-type="infraspecific-rank">sect.</tp:taxon-name-part><tp:taxon-name-part taxon-name-part-type="section">Solanum</tp:taxon-name-part></tp:taxon-name> (<tp:taxon-name><tp:taxon-name-part taxon-name-part-type="genus">Maurella</tp:taxon-name-part></tp:taxon-name>) in South America.</article-title><source>Kew Bulletin</source><volume>27</volume>(<issue>1</issue>): <fpage>95</fpage>–<lpage>114</lpage>. <ext-link xlink:type="simple" ext-link-type="doi" xlink:href="10.2307/4117874">https://doi.org/10.2307/4117874</ext-link></mixed-citation></ref><ref id="B54"><mixed-citation xmlns:xlink="http://www.w3.org/1999/xlink" xlink:type="simple"><person-group><name name-style="western"><surname>D’Arcy</surname><given-names>WG</given-names></name></person-group> (<year>1974a</year>) <article-title>[1973]) <tp:taxon-name><tp:taxon-name-part taxon-name-part-type="genus">Solanaceae</tp:taxon-name-part></tp:taxon-name>, Flora of Panama. Part 9.</article-title><source>Annals of the Missouri Botanical Garden</source><volume>60</volume>: <fpage>573</fpage>–<lpage>780</lpage>. <ext-link xlink:type="simple" ext-link-type="doi" xlink:href="10.2307/2395139">https://doi.org/10.2307/2395139</ext-link></mixed-citation></ref><ref id="B105"><mixed-citation xmlns:xlink="http://www.w3.org/1999/xlink" xlink:type="simple"><person-group><name name-style="western"><surname>Heiser</surname><given-names>CB</given-names></name></person-group> (<year>1955</year>) <article-title>The <italic><tp:taxon-name><tp:taxon-name-part taxon-name-part-type="genus">Solanum</tp:taxon-name-part><tp:taxon-name-part taxon-name-part-type="species">nigrum</tp:taxon-name-part></tp:taxon-name></italic> complex in Costa Rica.</article-title><source>Ceiba</source><volume>4</volume>: <fpage>293</fpage>–<lpage>299</lpage>.</mixed-citation></ref><ref id="B109"><mixed-citation xmlns:xlink="http://www.w3.org/1999/xlink" xlink:type="simple"><person-group><name name-style="western"><surname>Heiser</surname><given-names>Jr CB</given-names></name><name name-style="western"><surname>Soria</surname><given-names>J</given-names></name><name name-style="western"><surname>Burton</surname><given-names>DL</given-names></name></person-group> (<year>1965</year>) <article-title>A numerical taxonomic study of <italic><tp:taxon-name><tp:taxon-name-part taxon-name-part-type="genus">Solanum</tp:taxon-name-part></tp:taxon-name></italic> species and hybrids.</article-title><source>American Naturalist</source><volume>99</volume>(<issue>909</issue>): <fpage>471</fpage>–<lpage>488</lpage>. <ext-link xlink:type="simple" ext-link-type="doi" xlink:href="10.1086/282392">https://doi.org/10.1086/282392</ext-link></mixed-citation></ref><ref id="B169"><mixed-citation xmlns:xlink="http://www.w3.org/1999/xlink" xlink:type="simple"><institution xlink:type="simple">NatureServe</institution> (<year>2017</year>) NatureServe Explorer. An online encyclopedia of life [web application] Version 7.1. NatureServe, Arlington [available <ext-link xlink:type="simple" ext-link-type="uri" xlink:href="http://explorer.matureserve.org">http://explorer.matureserve.org</ext-link>, accessed 26 Nov 2017]</mixed-citation></ref><ref id="B115"><mixed-citation xmlns:xlink="http://www.w3.org/1999/xlink" xlink:type="simple"><institution xlink:type="simple">IUCN</institution> (<year>2017</year>) Guidelines for Using the IUCN Red List Categories and Criteria. Version 13. Prepared by the Standards and Petitions Subcommittee. <ext-link xlink:type="simple" ext-link-type="uri" xlink:href="http://www.iucnredlist.org/documents/RedListGuidelines.pdf">http://www.iucnredlist.org/documents/RedListGuidelines.pdf</ext-link></mixed-citation></ref><ref id="B176"><mixed-citation xmlns:xlink="http://www.w3.org/1999/xlink" xlink:type="simple"><person-group><name name-style="western"><surname>Orgeron</surname><given-names>AJ</given-names></name><name name-style="western"><surname>Schilling</surname><given-names>EE</given-names></name><name name-style="western"><surname>Urbatsch</surname><given-names>LW</given-names></name><name name-style="western"><surname>Ma</surname><given-names>Q</given-names></name></person-group> (<year>2018</year>) <article-title><italic><tp:taxon-name><tp:taxon-name-part taxon-name-part-type="genus">Solanum</tp:taxon-name-part><tp:taxon-name-part taxon-name-part-type="species">nigrescens</tp:taxon-name-part></tp:taxon-name></italic>, a potentially problematic Black nightshade species in Louisiana sugarcane.</article-title><source>Journal of the American Society of Sugarcane Technologists</source><volume>38</volume>: <fpage>23</fpage>–<lpage>43</lpage>.</mixed-citation></ref><ref id="B204"><mixed-citation xmlns:xlink="http://www.w3.org/1999/xlink" xlink:type="simple"><person-group><name name-style="western"><surname>Särkinen</surname><given-names>T</given-names></name><name name-style="western"><surname>Poczai</surname><given-names>P</given-names></name><name name-style="western"><surname>Barboza</surname><given-names>GE</given-names></name><name name-style="western"><surname>van der Weerden</surname><given-names>GM</given-names></name><name name-style="western"><surname>Baden</surname><given-names>M</given-names></name><name name-style="western"><surname>Knapp</surname><given-names>S</given-names></name></person-group> (<year>2018</year>) <article-title>A revision of the Old World black nightshades (Morelloid clade of <italic><tp:taxon-name><tp:taxon-name-part taxon-name-part-type="genus">Solanum</tp:taxon-name-part></tp:taxon-name></italic> L., <tp:taxon-name><tp:taxon-name-part taxon-name-part-type="genus">Solanaceae</tp:taxon-name-part></tp:taxon-name>).</article-title><source>PhytoKeys</source><volume>106</volume>: <fpage>1</fpage>–<lpage>223</lpage>. <ext-link xlink:type="simple" ext-link-type="doi" xlink:href="10.3897/phytokeys.106.21991">https://doi.org/10.3897/phytokeys.106.21991</ext-link></mixed-citation></ref><ref id="B55"><mixed-citation xmlns:xlink="http://www.w3.org/1999/xlink" xlink:type="simple"><person-group><name name-style="western"><surname>D’Arcy</surname><given-names>WG</given-names></name></person-group> (<year>1974b</year>) <article-title><italic><tp:taxon-name><tp:taxon-name-part taxon-name-part-type="genus">Solanum</tp:taxon-name-part></tp:taxon-name></italic> and its close relatives in Florida.</article-title><source>Annals of the Missouri Botanical Garden</source><volume>61</volume>(<issue>3</issue>): <fpage>819</fpage>–<lpage>867</lpage>. <ext-link xlink:type="simple" ext-link-type="doi" xlink:href="10.2307/2395032">https://doi.org/10.2307/2395032</ext-link></mixed-citation></ref><ref id="B170"><mixed-citation xmlns:xlink="http://www.w3.org/1999/xlink" xlink:type="simple"><person-group><name name-style="western"><surname>Nee</surname><given-names>M</given-names></name></person-group> (<year>1993</year>) <article-title><tp:taxon-name><tp:taxon-name-part taxon-name-part-type="genus">Solanaceae</tp:taxon-name-part></tp:taxon-name> II. <italic><tp:taxon-name><tp:taxon-name-part taxon-name-part-type="genus">Solanum</tp:taxon-name-part></tp:taxon-name></italic>.</article-title> In: <person-group><name name-style="western"><surname>Sosa</surname><given-names>V</given-names></name></person-group> (<role>Ed.</role>) <issue-title>Flora de Veracruz, Fascículo 72.</issue-title><source>Instituto de Ecología, Xalapa</source>, <fpage>1</fpage>–<lpage>158</lpage>.</mixed-citation></ref><ref id="B221"><mixed-citation xmlns:xlink="http://www.w3.org/1999/xlink" xlink:type="simple"><person-group><name name-style="western"><surname>Sousa</surname><given-names>SM</given-names></name><name name-style="western"><surname>Cabrera</surname><given-names>CEF</given-names></name></person-group> (<year>1983</year>) Listados floristicos de México. II. Flora de Quintana Roo. Instituto de Biología UNAM, Mexico.</mixed-citation></ref><ref id="B152"><mixed-citation xmlns:xlink="http://www.w3.org/1999/xlink" xlink:type="simple"><person-group><name name-style="western"><surname>Manoko</surname><given-names>MLK</given-names></name><name name-style="western"><surname>van den Berg</surname><given-names>RG</given-names></name><name name-style="western"><surname>Feron</surname><given-names>RMC</given-names></name><name name-style="western"><surname>van der Weerden</surname><given-names>GM</given-names></name><name name-style="western"><surname>Mariani</surname><given-names>C</given-names></name></person-group> (<year>2007</year>) <article-title>AFLP markers support separation of <italic><tp:taxon-name><tp:taxon-name-part taxon-name-part-type="genus">Solanum</tp:taxon-name-part><tp:taxon-name-part taxon-name-part-type="species">nodiflorum</tp:taxon-name-part></tp:taxon-name></italic> from <italic><tp:taxon-name><tp:taxon-name-part taxon-name-part-type="genus">Solanum</tp:taxon-name-part><tp:taxon-name-part taxon-name-part-type="species">americanum</tp:taxon-name-part></tp:taxon-name></italic> sensu stricto (<tp:taxon-name><tp:taxon-name-part taxon-name-part-type="genus">Solanaceae</tp:taxon-name-part></tp:taxon-name>).</article-title><source>Plant Systematics and Evolution</source><volume>267</volume>(<issue>1–4</issue>): <fpage>1</fpage>–<lpage>11</lpage>. <ext-link xlink:type="simple" ext-link-type="doi" xlink:href="10.1007/s00606-007-0531-4">https://doi.org/10.1007/s00606-007-0531-4</ext-link></mixed-citation></ref><ref id="B23"><mixed-citation xmlns:xlink="http://www.w3.org/1999/xlink" xlink:type="simple"><person-group><name name-style="western"><surname>Bitter</surname><given-names>G</given-names></name></person-group> (<year>1914</year>) <article-title>Weitere Untersuchungen über das Vorkommen von Steinzellkonkretionen im Fruchtfleisch beerentragender Solanaceen.</article-title><source>Abhandlungen des Naturwissenschaftlichen Vereins zu Bremen</source><volume>23</volume>: <fpage>114</fpage>–<lpage>163</lpage>.</mixed-citation></ref><ref id="B73"><mixed-citation xmlns:xlink="http://www.w3.org/1999/xlink" xlink:type="simple"><person-group><name name-style="western"><surname>Dunal</surname><given-names>MF</given-names></name></person-group> (<year>1852</year>) <tp:taxon-name><tp:taxon-name-part taxon-name-part-type="genus">Solanaceae</tp:taxon-name-part></tp:taxon-name>. In: Candolle AP de (Ed.) <tp:taxon-name><tp:taxon-name-part taxon-name-part-type="genus">Prodromus</tp:taxon-name-part></tp:taxon-name> systematis naturalis regni vegetabilis 13(1): 1–690. V. Masson, Paris.</mixed-citation></ref><ref id="B184"><mixed-citation xmlns:xlink="http://www.w3.org/1999/xlink" xlink:type="simple"><person-group><name name-style="western"><surname>Prado</surname><given-names>J</given-names></name><name name-style="western"><surname>Hirai</surname><given-names>RY</given-names></name><name name-style="western"><surname>Moran</surname><given-names>RC</given-names></name></person-group> (<year>2015</year>) <article-title>(046–048) Proposals concerning inadvertent lectotypifications (and neotypifications).</article-title><source>Taxon</source><volume>64</volume>(<issue>3</issue>): <fpage>651</fpage>. <ext-link xlink:type="simple" ext-link-type="doi" xlink:href="10.12705/643.29">https://doi.org/10.12705/643.29</ext-link></mixed-citation></ref><ref id="B140"><mixed-citation xmlns:xlink="http://www.w3.org/1999/xlink" xlink:type="simple"><person-group><name name-style="western"><surname>Kuntze</surname><given-names>CEO</given-names></name></person-group> (<year>1891</year>) Revisio generum plantarum. Vol. 2. Arthur Felix, Leipzig; Dulau &amp; Co., London.</mixed-citation></ref><ref id="B20"><mixed-citation xmlns:xlink="http://www.w3.org/1999/xlink" xlink:type="simple"><person-group><name name-style="western"><surname>Bitter</surname><given-names>G</given-names></name></person-group> (<year>1912a</year>) <italic><tp:taxon-name><tp:taxon-name-part taxon-name-part-type="genus">Solana</tp:taxon-name-part></tp:taxon-name></italic> nova vel minus cognita II. VIII. Weltere sudamerikanische <italic><tp:taxon-name><tp:taxon-name-part taxon-name-part-type="genus">Morellae</tp:taxon-name-part></tp:taxon-name></italic>. Repertorium Species Novarum Regni Vegetabilium 11(1–3): 1–9. <ext-link xlink:type="simple" ext-link-type="doi" xlink:href="10.1002/fedr.19120110103">https://doi.org/10.1002/fedr.19120110103</ext-link></mixed-citation></ref><ref id="B21"><mixed-citation xmlns:xlink="http://www.w3.org/1999/xlink" xlink:type="simple"><person-group><name name-style="western"><surname>Bitter</surname><given-names>G</given-names></name></person-group> (<year>1912b</year>) <italic><tp:taxon-name><tp:taxon-name-part taxon-name-part-type="genus">Solana</tp:taxon-name-part></tp:taxon-name></italic> nova vel minus cognita III. IX. Weltere sudamerikanische <italic><tp:taxon-name><tp:taxon-name-part taxon-name-part-type="genus">Morellae</tp:taxon-name-part></tp:taxon-name></italic>. Repertorium Species Novarum Regni Vegetabilium 11(9–15): 202–230. <ext-link xlink:type="simple" ext-link-type="doi" xlink:href="10.1002/fedr.19120110917">https://doi.org/10.1002/fedr.19120110917</ext-link></mixed-citation></ref><ref id="B22"><mixed-citation xmlns:xlink="http://www.w3.org/1999/xlink" xlink:type="simple"><person-group><name name-style="western"><surname>Bitter</surname><given-names>G</given-names></name></person-group> (<year>1913</year>) <article-title><italic><tp:taxon-name><tp:taxon-name-part taxon-name-part-type="genus">Solana</tp:taxon-name-part></tp:taxon-name></italic> nova vel minus cognita X. XXVII. Morellae nova vel criticae.</article-title><source>Repertorium Species Novarum Regni Vegetabilium</source><volume>12</volume>: <fpage>76</fpage>–<lpage>89</lpage>. <ext-link xlink:type="simple" ext-link-type="doi" xlink:href="10.1002/fedr.19130120905">https://doi.org/10.1002/fedr.19130120905</ext-link></mixed-citation></ref><ref id="B245"><mixed-citation xmlns:xlink="http://www.w3.org/1999/xlink" xlink:type="simple"><institution xlink:type="simple">USDA</institution> (<year>2017</year>) Germplasm Resources Information Network. <ext-link xlink:type="simple" ext-link-type="uri" xlink:href="https://www.ars-grin.gov/">https://www.ars-grin.gov/</ext-link> [accessed 22 November 2017]</mixed-citation></ref><ref id="B87"><mixed-citation xmlns:xlink="http://www.w3.org/1999/xlink" xlink:type="simple"><person-group><name name-style="western"><surname>Fairchild</surname><given-names>D</given-names></name></person-group> (<year>1912</year>) <article-title>Seeds and plants imported during the period from October 1 to December 31, 1911: Inventory No. 29; Nos. 31939–32368.</article-title><source>Bulletin</source><volume>261</volume>: <fpage>1</fpage>–<lpage>60</lpage>. [United States Department of Agriculture Bureau of Plant Industry]</mixed-citation></ref><ref id="B244"><mixed-citation xmlns:xlink="http://www.w3.org/1999/xlink" xlink:type="simple"><person-group><name name-style="western"><surname>Turland</surname><given-names>NJ</given-names></name><name name-style="western"><surname>Wiersema</surname><given-names>JH</given-names></name><name name-style="western"><surname>Barrie</surname><given-names>FR</given-names></name><name name-style="western"><surname>Greuter</surname><given-names>W</given-names></name><name name-style="western"><surname>Hawksworth</surname><given-names>DL</given-names></name><name name-style="western"><surname>Herendeen</surname><given-names>PS</given-names></name><name name-style="western"><surname>Knapp</surname><given-names>S</given-names></name><name name-style="western"><surname>Kusber</surname><given-names>W-H</given-names></name><name name-style="western"><surname>Li</surname><given-names>D-Z</given-names></name><name name-style="western"><surname>Marhold</surname><given-names>K</given-names></name><name name-style="western"><surname>May</surname><given-names>TW</given-names></name><name name-style="western"><surname>McNeill</surname><given-names>J</given-names></name><name name-style="western"><surname>Monro</surname><given-names>AM</given-names></name><name name-style="western"><surname>Prado</surname><given-names>J</given-names></name><name name-style="western"><surname>Price</surname><given-names>MJ</given-names></name><name name-style="western"><surname>Smith</surname><given-names>GF</given-names></name></person-group> (<year>2018</year>) International Code of Nomenclature for algae, fungi, and plants (Shenzhen Code) adopted by the Nineteenth International Botanical Congress, Shenzhen, China, July 2017. Regnum Vegetabile 159. Koelz Botanical Books, Gläshutten. <ext-link xlink:type="simple" ext-link-type="doi" xlink:href="10.12705/Code.2018">https://doi.org/10.12705/Code.2018</ext-link></mixed-citation></ref></ref-list></tp:taxon-treatment>
