# Supplementary material for: A revision of the Morelloid Clade of Solanum L. (Solanaceae) in North and Central America and the Caribbean
Source: PhytoKeys. 2019 May 30;123:1–144. doi: 10.3897/phytokeys.123.31738 (PMC6554266; doi:10.3897/phytokeys.123.31738)
Supplement: XML Treatment for Solanum nigrum [file phytokeys.123.31738-treatment10.xml]

<!DOCTYPE tp:taxon-treatment
  PUBLIC "-//TaxonX//DTD Taxonomic Treatment Publishing DTD v0 20100105//EN" "tax-treatment-NSO.dtd">
<tp:taxon-treatment xmlns:tp="http://www.plazi.org/taxpub"><tp:treatment-meta><kwd-group><label>Taxon classification</label><kwd><named-content xmlns:xlink="http://www.w3.org/1999/xlink" content-type="kingdom">Plantae</named-content></kwd><kwd><named-content xmlns:xlink="http://www.w3.org/1999/xlink" content-type="order">Solanales</named-content></kwd><kwd><named-content xmlns:xlink="http://www.w3.org/1999/xlink" content-type="family">Solanaceae</named-content></kwd></kwd-group><mixed-citation publication-type="journal"><person-group><name><surname>Knapp</surname><given-names>Sandra</given-names></name><name><surname>Barboza</surname><given-names>Gloria E.</given-names></name><name><surname>Bohs</surname><given-names>Lynn</given-names></name><name><surname>Särkinen</surname><given-names>Tiina</given-names></name></person-group><article-title>A revision of the Morelloid Clade of <italic><tp:taxon-name><tp:taxon-name-part taxon-name-part-type="genus" reg="Solanum">Solanum</tp:taxon-name-part></tp:taxon-name></italic> L. (<tp:taxon-name><tp:taxon-name-part taxon-name-part-type="genus" reg="Solanaceae">Solanaceae</tp:taxon-name-part></tp:taxon-name>) in North and Central America and the Caribbean</article-title><source>PhytoKeys</source><day>30</day><month>5</month><year>2019</year><volume>123</volume><fpage>1</fpage><lpage>144</lpage><pub-id pub-id-type="doi">10.3897/phytokeys.123.31738</pub-id></mixed-citation></tp:treatment-meta><tp:nomenclature><label>10.</label><tp:taxon-name>
                  <tp:taxon-name-part taxon-name-part-type="genus" reg="Solanum">Solanum</tp:taxon-name-part>
                  <tp:taxon-name-part taxon-name-part-type="species" reg="nigrum">nigrum</tp:taxon-name-part>
                </tp:taxon-name><tp:taxon-authority>L., Sp. Pl. 1: 186. 1753</tp:taxon-authority><xref ref-type="fig" rid="F30">Figures 30</xref><xref ref-type="fig" rid="F31">, 31</xref><!--PageBreak --><tp:nomenclature-citation-list><tp:nomenclature-citation><tp:taxon-name>
                      <tp:taxon-name-part taxon-name-part-type="genus" reg="Solanum">Solanum</tp:taxon-name-part>
                      <tp:taxon-name-part taxon-name-part-type="species" reg="peregrinum">peregrinum</tp:taxon-name-part>
                    </tp:taxon-name><comment>E.P.Bicknell, Bull. Torrey Bot. Club 42: 332. 1915. Type. United States of America. Massachusetts: Nantucket County, Nantucket street, <italic>E.P. Bricknell 7719</italic> (holotype: NY [NY00138955]; isotype: NY [NY00073847]). </comment></tp:nomenclature-citation></tp:nomenclature-citation-list></tp:nomenclature><tp:treatment-sec sec-type="material" id="SECID0ESMBO"><title>Type.<sup><xref ref-type="fn" rid="en3">3</xref></sup></title><p>“Habitat in Orbis totius cultis” [sheet marked with Θ, meaning central part of Asia = Middle East], <italic>Without collector s.n.</italic> (lectotype, designated by <xref ref-type="bibr" rid="B111">Henderson 1974</xref>, pg. 19: LINN [LINN 248-18]).</p></tp:treatment-sec><tp:treatment-sec sec-type="description" id="SECID0E5MBO"><title>Description.</title><p>Annual or short-lived perennial herbs to 1.0 m tall, branching 10–30 cm from the base. Stems terete to sharply angled and ridged, green, the ridges often spinescent, not markedly hollow; new growth sparsely to densely pubescent with simple, spreading, uniseriate 1–6-celled trichomes 0.5–0.6 mm long, these eglandular and/or glandular; older stems glabrescent, the trichome bases persisting as pseudospines. Sympodial units difoliate, the leaves not geminate. Leaves simple, 3.8–7.2(–14.5) cm long, 2.5–5.0(–9.5) cm wide, broadly ovate, green; adaxial surface sparsely pubescent with spreading, simple, uniseriate trichomes like those on stem evenly scattered along veins and lamina; abaxial surface more densely pubescent along veins and sparsely along lamina with eglandular and/or glandular trichomes like those of the stems; major veins 5–7 pairs; base obtuse to truncate, somewhat attenuate; margins sinuate-dentate, especially in the lower 2/3, to occasionally entire or deeply toothed; apex acute; petioles 0.5–3.0 cm long, pubescent with simple uniseriate glandular and eglandular trichomes like those of the stems. Inflorescences 0.8–2.0 cm long, lateral, internodal, unbranched (occasionally forked), with (3-)4–10 flowers spaced along the rhachis, pubescent with spreading simple uniseriate trichomes like those on stem; peduncle 0.5–1.5 cm long, straight; pedicels 3–5 mm long, 0.2–0.3 mm in diameter at the base and 0.2–0.3 mm at the apex, spreading, articulated at the base; pedicel scars spaced 0.3–0.7 mm apart. Buds subglobose, the corolla approximately halfway exserted from the calyx before anthesis. Flowers 5-merous, all perfect. Calyx tube 0.8–1.0 mm long, the lobes 0.5–0.8 mm long, 0.6–0.8 mm wide, triangular with acute or somewhat rounded apices, pubescent with spreading simple uniseriate eglandular and glandular trichomes like those of the pedicels. Corolla 10–12 mm in diameter, white with a yellow-green central portion near the base, stellate, lobed 1/2 to 2/3 of the way to the base, the lobes 4.0–5.0 mm long, 2.0–2.5 mm wide, strongly reflexed at anthesis, later spreading, densely papillate-pubescent abaxially with simple uniseriate eglandular trichomes. Stamens equal; filament tube very short to minute; free portion of the filaments 0.5–0.7 mm long, adaxially pubescent with spreading uniseriate simple trichomes; anthers 1.8–2.5 mm long, 0.8–1.0 mm wide, ellipsoid, very slightly wider at base, yellow, poricidal at the tips, the pores lengthening to slits with age and drying. Ovary globose, glabrous; style 2.5–<!--PageBreak -->3.5 mm long, densely pubescent with tangled 2–3-celled simple uniseriate trichomes in the lower half where included in the anther cone, exserted 0–1 mm beyond anther cone; stigma capitate, minutely papillate, green in live plants. Fruit a globose berry, 6–10 mm in diameter, purple-black or green to yellowish green at maturity, opaque, the surface <!--PageBreak -->of the pericarp matte or slightly shiny; fruiting pedicels 10–12 mm long, 0.4–0.5 mm in diameter at the base, 1.0–1.1 mm in diameter at the apex, generally spreading to occasionally recurved, spaced 1.0–2.0 mm apart, dropping with mature fruits, usually not persistent but occasionally remaining on the rhachis; fruiting calyx not accrescent, tube 0.7–1.5 mm long, the lobes 1.0–2.0 mm long, spreading to reflexed in fruit. Seeds (15-)20–40 per berry, 1.8–2.0 mm long, 1.5–1.6 mm wide, flattened and tear-drop shaped with a subapical hilum, yellow, the surfaces minutely pitted, the testal cells pentagonal in outline. Stone cells absent (North America and Europe) but usually 2(-8) per berry in other areas (Asia), ca. 0.5 mm in diameter, brown. Chromosome number: <italic>2n</italic>=6×=72 (for vouchers and references see <xref ref-type="bibr" rid="B204">Särkinen et al. 2018</xref>).</p><fig id="F30" position="float" orientation="portrait"><label>Figure 30.</label><caption><p><italic><tp:taxon-name><tp:taxon-name-part taxon-name-part-type="genus" reg="Solanum">Solanum</tp:taxon-name-part><tp:taxon-name-part taxon-name-part-type="species" reg="nigrum">nigrum</tp:taxon-name-part></tp:taxon-name></italic> L. <bold>A</bold> Habit <bold>B</bold> flower (<bold>A ,B</bold><italic>Symon 5449</italic> [ADW 35964]). Drawing by M.L. Szent-Ivany, first published in <xref ref-type="bibr" rid="B236">Symon (1981)</xref>, courtesy of the Board of the Botanic Gardens and State Herbarium (Adelaide, South Australia), reproduced with permission (previously also published in “PhytoKeys 106”).</p></caption><graphic xmlns:xlink="http://www.w3.org/1999/xlink" xlink:href="phytokeys-123-001-g030.jpg" position="float" orientation="portrait" xlink:type="simple" id="oo_305329.jpg"/></fig><fig id="F31" position="float" orientation="portrait"><label>Figure 31.</label><caption><p><italic><tp:taxon-name><tp:taxon-name-part taxon-name-part-type="genus" reg="Solanum">Solanum</tp:taxon-name-part><tp:taxon-name-part taxon-name-part-type="species" reg="nigrum">nigrum</tp:taxon-name-part></tp:taxon-name></italic> L. <bold>A</bold> Habit <bold>B</bold> inflorescence (dense indumentum) <bold>C</bold> inflorescence (sparse indumentum) <bold>D</bold> fully mature full-black berries, calyx lobes remaining appressed or slightly spreading (<bold>A</bold> Nijmegen acc. 824750016 <bold>B</bold> Nijmegen acc. A34750479 <bold>C</bold> Nijmegen accession 824750029A <bold>D</bold> Nijmegen accession A44750150). Photos by S. Knapp (previously published in “PhytoKeys 106”).</p></caption><graphic xmlns:xlink="http://www.w3.org/1999/xlink" xlink:href="phytokeys-123-001-g031.jpg" position="float" orientation="portrait" xlink:type="simple" id="oo_305330.jpg"/></fig></tp:treatment-sec><tp:treatment-sec sec-type="distribution" id="SECID0EHXBO"><title>Distribution.</title><p>(Figure <xref ref-type="fig" rid="F32">32</xref>) <italic><tp:taxon-name><tp:taxon-name-part taxon-name-part-type="genus" reg="Solanum">Solanum</tp:taxon-name-part><tp:taxon-name-part taxon-name-part-type="species" reg="nigrum">nigrum</tp:taxon-name-part></tp:taxon-name></italic> is native to Eurasia and has been sporadically introduced and locally naturalised in temperate North America. It is possible that populations from eastern and western areas have different origins (see below).</p><fig id="F32" position="float" orientation="portrait"><label>Figure 32.</label><caption><p>Distribution of <italic><tp:taxon-name><tp:taxon-name-part taxon-name-part-type="genus" reg="Solanum">Solanum</tp:taxon-name-part><tp:taxon-name-part taxon-name-part-type="species" reg="nigrum">nigrum</tp:taxon-name-part></tp:taxon-name></italic> L.</p></caption><graphic xmlns:xlink="http://www.w3.org/1999/xlink" xlink:href="phytokeys-123-001-g032.jpg" position="float" orientation="portrait" xlink:type="simple" id="oo_305331.jpg"/></fig></tp:treatment-sec><tp:treatment-sec sec-type="ecology" id="SECID0EYZBO"><title>Ecology.</title><p>The species is found in disturbed areas between 0–2,200 m elevation in its native range, but around cities and cultivated fields from sea level to 700 m in North America.</p></tp:treatment-sec><tp:treatment-sec sec-type="Common names" id="SECID0EK1BO"><title>Common names.</title><p>Canada. Black nightshade, morelle noire (<xref ref-type="bibr" rid="B4">Alex et al. 1980</xref>; <xref ref-type="bibr" rid="B14">Bassett and Munro 1985</xref>). United States of America. Black nightshade (many sources).</p><!--PageBreak --></tp:treatment-sec><tp:treatment-sec sec-type="Uses" id="SECID0EZ1BO"><title>Uses.</title><p>None recorded for the region (see <xref ref-type="bibr" rid="B204">Särkinen et al. 2018</xref> for uses in its native range).</p></tp:treatment-sec><tp:treatment-sec sec-type="Preliminary conservation status (IUCN 2017)" id="SECID0ED2BO"><title>Preliminary conservation status (<xref ref-type="bibr" rid="B115">IUCN 2017</xref>).</title><p>Least Concern (<abbrev xmlns:xlink="http://www.w3.org/1999/xlink" xlink:title="Least Concern" id="ABBRID0EO2BO" xlink:type="simple">LC</abbrev>). See <xref ref-type="bibr" rid="B204">Särkinen et al. 2018</xref>.</p></tp:treatment-sec><tp:treatment-sec sec-type="discussion" id="SECID0EW2BO"><title>Discussion.</title><p><italic><tp:taxon-name><tp:taxon-name-part taxon-name-part-type="genus" reg="Solanum">Solanum</tp:taxon-name-part><tp:taxon-name-part taxon-name-part-type="species" reg="nigrum">nigrum</tp:taxon-name-part></tp:taxon-name></italic> is probably introduced in temperate North America; populations on the eastern seaboard best match European populations in overall morphology. Populations from the western coast (e.g., British Colombia) are morphologically more similar to Eurasian plants and it is possible that they are the result either of introductions from that region over the Pacific or are relictual native plants that came across the Bering Straits during warm periods in the Quaternary (e.g., <xref ref-type="bibr" rid="B65">DeChaine 2008</xref>; <xref ref-type="bibr" rid="B114">Ickert-Bond et al. 2009</xref>). Molecular population genetic analysis of these populations has not been done but should shed some light on the status of <italic><tp:taxon-name><tp:taxon-name-part taxon-name-part-type="genus" reg="Solanum">S.</tp:taxon-name-part><tp:taxon-name-part taxon-name-part-type="species" reg="nigrum">nigrum</tp:taxon-name-part></tp:taxon-name></italic> in North America.</p><p><italic><tp:taxon-name><tp:taxon-name-part taxon-name-part-type="genus" reg="Solanum">Solanum</tp:taxon-name-part><tp:taxon-name-part taxon-name-part-type="species" reg="nigrum">nigrum</tp:taxon-name-part></tp:taxon-name></italic> can be distinguished from other North American species (e.g., <italic><tp:taxon-name><tp:taxon-name-part taxon-name-part-type="genus" reg="Solanum">S.</tp:taxon-name-part><tp:taxon-name-part taxon-name-part-type="species" reg="americanum">americanum</tp:taxon-name-part></tp:taxon-name>, <tp:taxon-name><tp:taxon-name-part taxon-name-part-type="genus" reg="Solanum">S.</tp:taxon-name-part><tp:taxon-name-part taxon-name-part-type="species" reg="douglasii">douglasii</tp:taxon-name-part></tp:taxon-name></italic>, <italic><tp:taxon-name><tp:taxon-name-part taxon-name-part-type="genus" reg="Solanum">S.</tp:taxon-name-part><tp:taxon-name-part taxon-name-part-type="species" reg="emulans">emulans</tp:taxon-name-part></tp:taxon-name></italic>, <italic><tp:taxon-name><tp:taxon-name-part taxon-name-part-type="genus" reg="Solanum">S.</tp:taxon-name-part><tp:taxon-name-part taxon-name-part-type="species" reg="interius">interius</tp:taxon-name-part></tp:taxon-name></italic>, <italic><tp:taxon-name><tp:taxon-name-part taxon-name-part-type="genus" reg="Solanum">S.</tp:taxon-name-part><tp:taxon-name-part taxon-name-part-type="species" reg="nigrescens">nigrescens</tp:taxon-name-part></tp:taxon-name></italic>) in the character combination of thicker peduncles and pedicels, larger seeds and fruits lacking stone cells. It has longer anthers (2.5–3 mm) than <italic><tp:taxon-name><tp:taxon-name-part taxon-name-part-type="genus" reg="Solanum">S.</tp:taxon-name-part><tp:taxon-name-part taxon-name-part-type="species" reg="emulans">emulans</tp:taxon-name-part></tp:taxon-name></italic> and <italic><tp:taxon-name><tp:taxon-name-part taxon-name-part-type="genus" reg="Solanum">S.</tp:taxon-name-part><tp:taxon-name-part taxon-name-part-type="species" reg="americanum">americanum</tp:taxon-name-part></tp:taxon-name></italic>, both of which have tiny anthers ca. 1.5 mm long. Like <italic><tp:taxon-name><tp:taxon-name-part taxon-name-part-type="genus" reg="Solanum">S.</tp:taxon-name-part><tp:taxon-name-part taxon-name-part-type="species" reg="nigrescens">nigrescens</tp:taxon-name-part></tp:taxon-name></italic>, it has inflorescences with the flowers spaced along the rhachis, but <italic><tp:taxon-name><tp:taxon-name-part taxon-name-part-type="genus" reg="Solanum">S.</tp:taxon-name-part><tp:taxon-name-part taxon-name-part-type="species" reg="nigrescens">nigrescens</tp:taxon-name-part></tp:taxon-name></italic> has prominent stone cells in the berries and smaller seeds. <italic><tp:taxon-name><tp:taxon-name-part taxon-name-part-type="genus" reg="Solanum">Solanum</tp:taxon-name-part><tp:taxon-name-part taxon-name-part-type="species" reg="interius">interius</tp:taxon-name-part></tp:taxon-name></italic> has similarly large seeds but has fewer flowers per inflorescence and distinctive basal flower pedicel position (articulation above the join with the rhachis).</p><p>Michael Nee (pers. comm.) has observed its spread and increase in the New York City area over the last decade; it is possible that more collections will be made throughout North America in the coming years.</p><p>For typification details of the many synonyms of <italic><tp:taxon-name><tp:taxon-name-part taxon-name-part-type="genus" reg="Solanum">S.</tp:taxon-name-part><tp:taxon-name-part taxon-name-part-type="species" reg="nigrum">nigrum</tp:taxon-name-part></tp:taxon-name></italic> see <xref ref-type="bibr" rid="B204">Särkinen et al. (2018)</xref>.</p></tp:treatment-sec><tp:treatment-sec sec-type="material" id="SECID0E2DCO"><title>Specimens examined.</title><p>See Suppl. materials <xref ref-type="supplementary-material" rid="S1">1</xref> and <xref ref-type="supplementary-material" rid="S3">3</xref>.</p><!--PageBreak --></tp:treatment-sec><tp:treatment-sec><!--Section generated to contain objects referenced in tp:taxon-treatment.--><supplementary-material xmlns:xlink="http://www.w3.org/1999/xlink" id="S1" position="float" orientation="portrait" xlink:type="simple"><label>Supplementary material 1</label><p>Specimens cited in pdf format (traditional format; only specimens from the region cited)</p><p>Data type: PDF file</p><media xlink:href="phytokeys-123-001-s001.pdf" mimetype="application" mime-subtype="pdf" position="float" orientation="portrait" xlink:type="simple" id="oo_305356.pdf"/><permissions><license xlink:type="simple"><license-p>This dataset is made available under the Open Database License (http://opendatacommons.org/licenses/odbl/1.0/). The Open Database License (ODbL) is a license agreement intended to allow users to freely share, modify, and use this Dataset while maintaining this same freedom for others, provided that the original source and author(s) are credited.</license-p></license></permissions><attrib specific-use="authors">Sandra Knapp, Gloria E. Barboza, Lynn Bohs, Tiina Särkinen</attrib></supplementary-material><supplementary-material xmlns:xlink="http://www.w3.org/1999/xlink" id="S3" position="float" orientation="portrait" xlink:type="simple"><label>Supplementary material 3</label><p>Searchable CSV file of all specimens examined for this treatment, including Old World and South America</p><p>Data type: CSV file</p><media xlink:href="phytokeys-123-001-s003.csv" mimetype="text" mime-subtype="csv" position="float" orientation="portrait" xlink:type="simple" id="oo_305358.csv"/><permissions><license xlink:type="simple"><license-p>This dataset is made available under the Open Database License (http://opendatacommons.org/licenses/odbl/1.0/). The Open Database License (ODbL) is a license agreement intended to allow users to freely share, modify, and use this Dataset while maintaining this same freedom for others, provided that the original source and author(s) are credited.</license-p></license></permissions><attrib specific-use="authors">Sandra Knapp, Gloria E. Barboza, Lynn Bohs, Tiina Särkinen</attrib></supplementary-material><fn-group><fn id="en3"><p>Types based on American specimens only, for full synonymy see Särkinen et al. (2018: 92–96)</p></fn></fn-group></tp:treatment-sec><ref-list><ref id="B236"><mixed-citation xmlns:xlink="http://www.w3.org/1999/xlink" xlink:type="simple"><person-group><name name-style="western"><surname>Symon</surname><given-names>DE</given-names></name></person-group> (<year>1981</year>) <article-title>A revision of the genus <italic><tp:taxon-name><tp:taxon-name-part taxon-name-part-type="genus">Solanum</tp:taxon-name-part></tp:taxon-name></italic> in Australia.</article-title><source>Journal of the Adelaide Botanic Gardens</source><volume>4</volume>: <fpage>1</fpage>–<lpage>367</lpage>.</mixed-citation></ref><ref id="B111"><mixed-citation xmlns:xlink="http://www.w3.org/1999/xlink" xlink:type="simple"><person-group><name name-style="western"><surname>Henderson</surname><given-names>RJF</given-names></name></person-group> (<year>1974</year>) <article-title><italic><tp:taxon-name><tp:taxon-name-part taxon-name-part-type="genus">Solanum</tp:taxon-name-part><tp:taxon-name-part taxon-name-part-type="species">nigrum</tp:taxon-name-part></tp:taxon-name></italic> L. (<tp:taxon-name><tp:taxon-name-part taxon-name-part-type="genus">Solanaceae</tp:taxon-name-part></tp:taxon-name>) and related species in Australia.</article-title><source>Contributions from the Queensland Herbarium</source><volume>16</volume>: <fpage>1</fpage>–<lpage>78</lpage>.</mixed-citation></ref><ref id="B204"><mixed-citation xmlns:xlink="http://www.w3.org/1999/xlink" xlink:type="simple"><person-group><name name-style="western"><surname>Särkinen</surname><given-names>T</given-names></name><name name-style="western"><surname>Poczai</surname><given-names>P</given-names></name><name name-style="western"><surname>Barboza</surname><given-names>GE</given-names></name><name name-style="western"><surname>van der Weerden</surname><given-names>GM</given-names></name><name name-style="western"><surname>Baden</surname><given-names>M</given-names></name><name name-style="western"><surname>Knapp</surname><given-names>S</given-names></name></person-group> (<year>2018</year>) <article-title>A revision of the Old World black nightshades (Morelloid clade of <italic><tp:taxon-name><tp:taxon-name-part taxon-name-part-type="genus">Solanum</tp:taxon-name-part></tp:taxon-name></italic> L., <tp:taxon-name><tp:taxon-name-part taxon-name-part-type="genus">Solanaceae</tp:taxon-name-part></tp:taxon-name>).</article-title><source>PhytoKeys</source><volume>106</volume>: <fpage>1</fpage>–<lpage>223</lpage>. <ext-link xlink:type="simple" ext-link-type="doi" xlink:href="10.3897/phytokeys.106.21991">https://doi.org/10.3897/phytokeys.106.21991</ext-link></mixed-citation></ref><ref id="B4"><mixed-citation xmlns:xlink="http://www.w3.org/1999/xlink" xlink:type="simple"><person-group><name name-style="western"><surname>Alex</surname><given-names>JF</given-names></name><name name-style="western"><surname>Cayoutte</surname><given-names>R</given-names></name><name name-style="western"><surname>Mulligan</surname><given-names>GA</given-names></name></person-group> (<year>1980</year>) Common and botanical names of weeds in Canada/Noms populaire et scientifiques des plantes nuisables du Canada. Ontario Publication 1397. Canadian Department of Agriculture, Ottawa.</mixed-citation></ref><ref id="B14"><mixed-citation xmlns:xlink="http://www.w3.org/1999/xlink" xlink:type="simple"><person-group><name name-style="western"><surname>Bassett</surname><given-names>IJ</given-names></name><name name-style="western"><surname>Munro</surname><given-names>DB</given-names></name></person-group> (<year>1985</year>) <article-title>The biology of Canadian weeds 67. <italic><tp:taxon-name><tp:taxon-name-part taxon-name-part-type="genus">Solanum</tp:taxon-name-part><tp:taxon-name-part taxon-name-part-type="species">ptycanthum</tp:taxon-name-part></tp:taxon-name></italic> Dun., <italic><tp:taxon-name><tp:taxon-name-part taxon-name-part-type="genus">S.</tp:taxon-name-part><tp:taxon-name-part taxon-name-part-type="species">nigrum</tp:taxon-name-part></tp:taxon-name></italic> L. and <italic><tp:taxon-name><tp:taxon-name-part taxon-name-part-type="genus">S.</tp:taxon-name-part><tp:taxon-name-part taxon-name-part-type="species">sarrachoides</tp:taxon-name-part></tp:taxon-name></italic> Sendt.</article-title><source>Canadian Journal of Plant Science</source><volume>65</volume>(<issue>2</issue>): <fpage>401</fpage>–<lpage>414</lpage>. <ext-link xlink:type="simple" ext-link-type="doi" xlink:href="10.4141/cjps85-055">https://doi.org/10.4141/cjps85-055</ext-link></mixed-citation></ref><ref id="B115"><mixed-citation xmlns:xlink="http://www.w3.org/1999/xlink" xlink:type="simple"><institution xlink:type="simple">IUCN</institution> (<year>2017</year>) Guidelines for Using the IUCN Red List Categories and Criteria. Version 13. Prepared by the Standards and Petitions Subcommittee. <ext-link xlink:type="simple" ext-link-type="uri" xlink:href="http://www.iucnredlist.org/documents/RedListGuidelines.pdf">http://www.iucnredlist.org/documents/RedListGuidelines.pdf</ext-link></mixed-citation></ref><ref id="B65"><mixed-citation xmlns:xlink="http://www.w3.org/1999/xlink" xlink:type="simple"><person-group><name name-style="western"><surname>DeChaine</surname><given-names>E</given-names></name></person-group> (<year>2008</year>) <article-title>A bridge or a barrier? Beringia’s influence on the distribution and diversity of tundra plants.</article-title><source>Plant Ecology &amp; Diversity</source><volume>1</volume>(<issue>2</issue>): <fpage>197</fpage>–<lpage>207</lpage>. <ext-link xlink:type="simple" ext-link-type="doi" xlink:href="10.1080/17550870802328660">https://doi.org/10.1080/17550870802328660</ext-link></mixed-citation></ref><ref id="B114"><mixed-citation xmlns:xlink="http://www.w3.org/1999/xlink" xlink:type="simple"><person-group><name name-style="western"><surname>Ickert-Bond</surname><given-names>SM</given-names></name><name name-style="western"><surname>Murray</surname><given-names>DF</given-names></name><name name-style="western"><surname>DeChaine</surname><given-names>E</given-names></name></person-group> (<year>2009</year>) <article-title>Contrasting patterns of plant distribution in Beringia.</article-title><source>Alaska Park Science</source><volume>8</volume>(<issue>2</issue>): <fpage>26</fpage>–<lpage>32</lpage>.</mixed-citation></ref></ref-list></tp:taxon-treatment>
