# Supplementary material for: A revision of the Morelloid Clade of Solanum L. (Solanaceae) in North and Central America and the Caribbean
Source: PhytoKeys. 2019 May 30;123:1–144. doi: 10.3897/phytokeys.123.31738 (PMC6554266; doi:10.3897/phytokeys.123.31738)
Supplement: XML Treatment for Solanum nitidibaccatum [file phytokeys.123.31738-treatment11.xml]

<!DOCTYPE tp:taxon-treatment
  PUBLIC "-//TaxonX//DTD Taxonomic Treatment Publishing DTD v0 20100105//EN" "tax-treatment-NSO.dtd">
<tp:taxon-treatment xmlns:tp="http://www.plazi.org/taxpub"><tp:treatment-meta><kwd-group><label>Taxon classification</label><kwd><named-content xmlns:xlink="http://www.w3.org/1999/xlink" content-type="kingdom">Plantae</named-content></kwd><kwd><named-content xmlns:xlink="http://www.w3.org/1999/xlink" content-type="order">Solanales</named-content></kwd><kwd><named-content xmlns:xlink="http://www.w3.org/1999/xlink" content-type="family">Solanaceae</named-content></kwd></kwd-group><mixed-citation publication-type="journal"><person-group><name><surname>Knapp</surname><given-names>Sandra</given-names></name><name><surname>Barboza</surname><given-names>Gloria E.</given-names></name><name><surname>Bohs</surname><given-names>Lynn</given-names></name><name><surname>Särkinen</surname><given-names>Tiina</given-names></name></person-group><article-title>A revision of the Morelloid Clade of <italic><tp:taxon-name><tp:taxon-name-part taxon-name-part-type="genus" reg="Solanum">Solanum</tp:taxon-name-part></tp:taxon-name></italic> L. (<tp:taxon-name><tp:taxon-name-part taxon-name-part-type="genus" reg="Solanaceae">Solanaceae</tp:taxon-name-part></tp:taxon-name>) in North and Central America and the Caribbean</article-title><source>PhytoKeys</source><day>30</day><month>5</month><year>2019</year><volume>123</volume><fpage>1</fpage><lpage>144</lpage><pub-id pub-id-type="doi">10.3897/phytokeys.123.31738</pub-id></mixed-citation></tp:treatment-meta><tp:nomenclature><label>11.</label><tp:taxon-name>
                  <tp:taxon-name-part taxon-name-part-type="genus" reg="Solanum">Solanum</tp:taxon-name-part>
                  <tp:taxon-name-part taxon-name-part-type="species" reg="nitidibaccatum">nitidibaccatum</tp:taxon-name-part>
                </tp:taxon-name><tp:taxon-authority>Bitter, Repert. Spec. Nov. Regni Veg. 11: 208. 1912</tp:taxon-authority><xref ref-type="fig" rid="F33">Figures 33</xref><xref ref-type="fig" rid="F34">, 34</xref><tp:nomenclature-citation-list><tp:nomenclature-citation><tp:taxon-name>
                      <tp:taxon-name-part taxon-name-part-type="genus" reg="Solanum">Solanum</tp:taxon-name-part>
                      <tp:taxon-name-part taxon-name-part-type="species" reg="styleanum">styleanum</tp:taxon-name-part>
                    </tp:taxon-name><comment>Dunal, Prodr. [A. P. de Candolle] 13(1): 44. 1852. Type. Chile. Sin. loc., <italic>J. Styles s.n.</italic> (holotype: G-DC [G00144016]). </comment></tp:nomenclature-citation><tp:nomenclature-citation><tp:taxon-name>
                      <tp:taxon-name-part taxon-name-part-type="genus" reg="Bosleria">Bosleria</tp:taxon-name-part>
                      <tp:taxon-name-part taxon-name-part-type="species" reg="nevadensis">nevadensis</tp:taxon-name-part>
                    </tp:taxon-name><comment>A.Nelson, Proc. Biol. Soc. Washington 18(30): 175. 1905. Type. United States of America. Nevada: Washoe County, Pyramid Lake, 9 Jun 1903, <italic>G.H. True s.n.</italic> (holotype: RM [RM0004387]). </comment></tp:nomenclature-citation><tp:nomenclature-citation><tp:taxon-name>
                      <tp:taxon-name-part taxon-name-part-type="genus" reg="Solanum">Solanum</tp:taxon-name-part>
                      <tp:taxon-name-part taxon-name-part-type="species" reg="patagonicum">patagonicum</tp:taxon-name-part>
                    </tp:taxon-name><comment>C.V.Morton, Revis. Argentine Sp. <tp:taxon-name><tp:taxon-name-part taxon-name-part-type="genus" reg="Solanum">Solanum</tp:taxon-name-part></tp:taxon-name> 146. 1976. Type. Chile. Región XII (Magallanes): Río Paine, 100m, 15 Jan 1931, <italic>A. Donat 415</italic> (holotype: BM [BM000617673]; isotypes: BA, BAF, GH [GH00077732], K, SI [SI003331, SI003332], US [US00027733, acc. # 2639758]). </comment></tp:nomenclature-citation><tp:nomenclature-citation><tp:taxon-name>
                      <tp:taxon-name-part taxon-name-part-type="genus" reg="Solanum">Solanum</tp:taxon-name-part>
                      <tp:taxon-name-part taxon-name-part-type="species" reg="physalifolium">physalifolium</tp:taxon-name-part>
                      <tp:taxon-name-part taxon-name-part-type="authority">Rusby</tp:taxon-name-part>
                      <tp:taxon-name-part taxon-name-part-type="infraspecific-rank">var.</tp:taxon-name-part>
                      <tp:taxon-name-part taxon-name-part-type="variety" reg="nitidibaccatum">nitidibaccatum</tp:taxon-name-part>
                    </tp:taxon-name><comment>(Bitter) Edmonds, Bot. J. Linn. Soc. 92: 27. 1986. Type. Based on <tp:taxon-name><tp:taxon-name-part taxon-name-part-type="genus" reg="Solanum">Solanum</tp:taxon-name-part><tp:taxon-name-part taxon-name-part-type="species" reg="nitidibaccatum">nitidibaccatum</tp:taxon-name-part></tp:taxon-name> Bitter </comment></tp:nomenclature-citation></tp:nomenclature-citation-list></tp:nomenclature><tp:treatment-sec sec-type="material" id="SECID0EJJCO"><title>Type.<sup><xref ref-type="fn" rid="en4">4</xref></sup></title><p>Chile. Sin. loc., 1829, <italic>E.F. Poeppig s.n.</italic> (lectotype, designated by <xref ref-type="bibr" rid="B83">Edmonds 1986</xref>, pg. 27: W [acc. # 0004151]; isolectotype: F [v0073346F, acc. # 875221]).</p></tp:treatment-sec><tp:treatment-sec sec-type="description" id="SECID0EVJCO"><title>Description.</title><p>Annual herbs to 20 cm tall, prostrate and spreading to 30 cm in diameter or more. Stems terete, green, not markedly hollow; new growth densely viscid-pubescent with translucent simple, uniseriate 2–8(10)-celled spreading trichomes 1.5–2.0 mm long with a glandular apical cell; older stems glabrescent. Sympodial units difoliate, the leaves not geminate. Leaves simple, 2.0–5.5(–9.5) cm long, 1.5–5.0 (–6.5) cm wide, ovate to broadly ovate, rarely elliptic; adaxial surface sparsely pubescent with spreading 2–4-celled translucent, simple, uniseriate gland-tipped trichomes like those of the stem, these denser along the veins; abaxial surface more evenly densely pubescent on the lamina and veins; major veins 3–6 pairs, not clearly evident abaxially; base attenuate to cuneate, at times asymmetric, decurrent on the petiole; margins entire or sinuate-dentate; apex acute to obtuse; petioles 0.5–2.7(–4.5) cm long, sparsely pubescent with simple uniseriate glandular trichomes like those of the stems and leaves. Inflorescences 1.0–2.0 cm long, lateral, generally internodal but in new growth appearing leaf-opposed, unbranched, with 4–8(-10) flowers clustered at the tip (sub-umbelliform) or spread along a short rhachis, sparsely pubescent with spreading trichomes like those on stems and leaves; peduncle 0.6–1.3 cm long; pedicels 4–12 mm long, 0.1–0.2 mm in diameter at the base and 0.2–0.4 mm in diameter at the apex, straight and spreading, articulated at the base; pedicel scars spaced 0.3–1 mm apart. Buds subglobose, the corolla only slightly exserted from the calyx tube before anthesis. Flowers 5-merous, all perfect. Calyx tube 1–2 mm long, conical, the lobes 1.7–2.5 mm long, less than 1 mm wide, triangular with acute to obtuse apices, sparsely pubescent with 1–4-celled glandular trichomes like those of the pedicels. Corolla 4–6 mm in diameter, white with a yellow-green central eye with black “V” or “U” shaped edges in the lobe sinuses, rotate-stellate, lobed 1/3 of the way to the base, the lobes 2.3–3.2 mm long, 2.5–3.7 mm wide, spreading at anthesis, sparsely papillate-pubescent abaxially with 1–4-celled simple uniseriate trichomes, especially along tips and midvein. Stamens equal; filament tube minute; free portion of the filaments 1.5–2.0 mm long, adaxially sparsely pubescent with tangled uniseriate 4–6-celled simple trichomes; anthers 1.0–1.4 mm long, 0.5–0.8 mm wide, ellipsoid, yellow, poricidal at the tips, the pores lengthening to slits with age and drying. Ovary globose, glabrous; style 2.5–3.0 mm long, densely pubescent with 2–3-celled simple uniseriate trichomes in the lower half where included in the anther cone, exserted 0.2–1.0 mm beyond the anther cone; stigma capitate, minutely papillate, green in live plants. Fruit a globose berry, 4–13 mm in diameter, brownish green and marbled with white (this not easily visible in herbarium specimens) at maturity, translucent, the surface of the pericarp usually shiny; fruiting pedicels 4–13 mm long, ca. 0.2 mm in diameter at the base, spaced 1–3 mm apart, reflexed and slightly curving, dropping with mature fruits, not persistent; fruit<!--PageBreak -->ing calyx accrescent, becoming papery in mature fruit, the tube ca. 3mm long, the lobes 2.5–3.5(–4.0) mm long and 3–4 mm wide, appressed against the berry, but the berry clearly visible. Seeds 13–24 per berry, 2.0–2.2 mm long, 1.2–1.4 mm wide, flattened and tear-drop shaped with a subapical hilum, brown, the surfaces minutely pitted, the testal cells pentagonal in outline. Stone cells usually (1-)2–3 per berry, occasionally absent, ca. 0.5 mm in diameter. Chromosome number: 2<italic>n</italic>=2×=24 (see <xref ref-type="bibr" rid="B204">Särkinen et al. 2018</xref>).</p><fig id="F33" position="float" orientation="portrait"><label>Figure 33.</label><caption><p><italic><tp:taxon-name><tp:taxon-name-part taxon-name-part-type="genus" reg="Solanum">Solanum</tp:taxon-name-part><tp:taxon-name-part taxon-name-part-type="species" reg="nitidibaccatum">nitidibaccatum</tp:taxon-name-part></tp:taxon-name></italic> Bitter. <bold>A</bold> Habit <bold>B</bold> fruiting habit <bold>C</bold> fruiting habit showing leaf variation <bold>D</bold> detail of adaxial leaf surface <bold>E</bold> detail of abaxial leaf surface <bold>F</bold> bud <bold>G</bold> dissected flower <bold>H</bold> fruit (<bold>A, C, F</bold><italic>Henning 14</italic>; <bold>B, D–E, H</bold><italic>Blake 186</italic>; <bold>C</bold><italic>Arnow 740</italic>). Drawing by R. Wise (previously published in “PhytoKeys 106”).</p></caption><graphic xmlns:xlink="http://www.w3.org/1999/xlink" xlink:href="phytokeys-123-001-g033.jpg" position="float" orientation="portrait" xlink:type="simple" id="oo_305332.jpg"/></fig><fig id="F34" position="float" orientation="portrait"><label>Figure 34.</label><caption><p><italic><tp:taxon-name><tp:taxon-name-part taxon-name-part-type="genus" reg="Solanum">Solanum</tp:taxon-name-part><tp:taxon-name-part taxon-name-part-type="species" reg="nitidibaccatum">nitidibaccatum</tp:taxon-name-part></tp:taxon-name></italic> Bitter. <bold>A</bold> Habit <bold>B</bold> young inflorescence with flower buds <bold>C</bold> flowers at anthesis <bold>D</bold> maturing fruits (<bold>A–D</bold><italic>Särkinen et al. 4076</italic>). Photos by T. Särkinen (previously published in “PhytoKeys 106”).</p></caption><graphic xmlns:xlink="http://www.w3.org/1999/xlink" xlink:href="phytokeys-123-001-g034.jpg" position="float" orientation="portrait" xlink:type="simple" id="oo_305333.jpg"/></fig></tp:treatment-sec><tp:treatment-sec sec-type="distribution" id="SECID0E3TCO"><title>Distribution.</title><p>(Figure <xref ref-type="fig" rid="F35">35</xref>) <italic><tp:taxon-name><tp:taxon-name-part taxon-name-part-type="genus" reg="Solanum">Solanum</tp:taxon-name-part><tp:taxon-name-part taxon-name-part-type="species" reg="nitidibaccatum">nitidibaccatum</tp:taxon-name-part></tp:taxon-name></italic> has an amphitropical distribution in temperate South America and temperate western North America, including northern Baja California. A single collection (<italic>Hammel et al. 6964</italic>) is known from the high elevation regions of Chiriquí, Panama (<xref ref-type="bibr" rid="B56">D’Arcy 1987</xref>). <italic><tp:taxon-name><tp:taxon-name-part taxon-name-part-type="genus" reg="Solanum">Solanum</tp:taxon-name-part><tp:taxon-name-part taxon-name-part-type="species" reg="nitidibaccatum">nitidibaccatum</tp:taxon-name-part></tp:taxon-name></italic> has often been recorded as adventive in North America, but the large number of early herbarium collections far from ports of entry suggest it is native (see also <italic><tp:taxon-name><tp:taxon-name-part taxon-name-part-type="genus" reg="Solanum">S.</tp:taxon-name-part><tp:taxon-name-part taxon-name-part-type="species" reg="triflorum">triflorum</tp:taxon-name-part></tp:taxon-name></italic>) at least from the Rocky Mountains westwards.</p><fig id="F35" position="float" orientation="portrait"><label>Figure 35.</label><caption><p>Distribution of <italic><tp:taxon-name><tp:taxon-name-part taxon-name-part-type="genus" reg="Solanum">Solanum</tp:taxon-name-part><tp:taxon-name-part taxon-name-part-type="species" reg="nitidibaccatum">nitidibaccatum</tp:taxon-name-part></tp:taxon-name></italic> Bitter.</p></caption><graphic xmlns:xlink="http://www.w3.org/1999/xlink" xlink:href="phytokeys-123-001-g035.jpg" position="float" orientation="portrait" xlink:type="simple" id="oo_305334.jpg"/></fig></tp:treatment-sec><tp:treatment-sec sec-type="ecology" id="SECID0ERWCO"><title>Ecology.</title><p><italic><tp:taxon-name><tp:taxon-name-part taxon-name-part-type="genus" reg="Solanum">Solanum</tp:taxon-name-part><tp:taxon-name-part taxon-name-part-type="species" reg="nitidibaccatum">nitidibaccatum</tp:taxon-name-part></tp:taxon-name></italic> is a disturbance loving species, usually found growing along roadsides in the shade of trees and shrubs, and in rocky and sandy soil between (0-)1,200 and 2,500 m elevation. It is a common weed of agriculture and is often found growing in sandy soil in seasonal washes (arroyos).</p></tp:treatment-sec><tp:treatment-sec sec-type="Common names" id="SECID0E5YCO"><title>Common names.</title><p>Canada. Hairy nightshade, morelle poilu (<xref ref-type="bibr" rid="B4">Alex et al. 1980</xref>, as <italic><tp:taxon-name><tp:taxon-name-part taxon-name-part-type="genus" reg="Solanum">S.</tp:taxon-name-part><tp:taxon-name-part taxon-name-part-type="species" reg="sarrachoides">sarrachoides</tp:taxon-name-part></tp:taxon-name></italic>). United States of America. Ground-cherry nightshade (<xref ref-type="bibr" rid="B169">NatureServe 2017</xref>, as <italic><tp:taxon-name><tp:taxon-name-part taxon-name-part-type="genus" reg="Solanum">S.</tp:taxon-name-part><tp:taxon-name-part taxon-name-part-type="species" reg="physalifolium">physalifolium</tp:taxon-name-part></tp:taxon-name></italic>), Hairy nightshade (<xref ref-type="bibr" rid="B163">Mohlenbrock 2014</xref>), Hoe nightshade (<xref ref-type="bibr" rid="B181">USDA Plants 2017</xref>, as <italic><tp:taxon-name><tp:taxon-name-part taxon-name-part-type="genus" reg="Solanum">S.</tp:taxon-name-part><tp:taxon-name-part taxon-name-part-type="species" reg="physalifolium">physalifolium</tp:taxon-name-part></tp:taxon-name></italic>), “ah-dye-ee na-tizuah” (Paiute, <xref ref-type="bibr" rid="B243">Train et al. 1941</xref>, as <italic><tp:taxon-name><tp:taxon-name-part taxon-name-part-type="genus" reg="Solanum">S.</tp:taxon-name-part><tp:taxon-name-part taxon-name-part-type="species" reg="villosum">villosum</tp:taxon-name-part></tp:taxon-name></italic>).</p></tp:treatment-sec><tp:treatment-sec sec-type="Uses" id="SECID0EE2CO"><title>Uses.</title><p>The fruit were used either ripe or in a decoction as a cure for diarrhoea by the Paiute people of Nevada (<xref ref-type="bibr" rid="B243">Train et al. 1941</xref>, as <italic><tp:taxon-name><tp:taxon-name-part taxon-name-part-type="genus" reg="Solanum">S.</tp:taxon-name-part><tp:taxon-name-part taxon-name-part-type="species" reg="villosum">villosum</tp:taxon-name-part></tp:taxon-name></italic>); leaves and berries were soaked in water and applied to watermelon seeds to ensure a good crop by the Navajo (<xref ref-type="bibr" rid="B162">Moerman 1998</xref>, as <italic><tp:taxon-name><tp:taxon-name-part taxon-name-part-type="genus" reg="Solanum">S.</tp:taxon-name-part><tp:taxon-name-part taxon-name-part-type="species" reg="physalifolium">physalifolium</tp:taxon-name-part></tp:taxon-name></italic>). <xref ref-type="bibr" rid="B243">Train et al. (1941)</xref> state that the Paiute people of Nevada “used a tea made from the berries when traveling in areas where the water was not potable”.</p></tp:treatment-sec><tp:treatment-sec sec-type="Preliminary conservation status (IUCN 2017)" id="SECID0EE4CO"><title>Preliminary conservation status (<xref ref-type="bibr" rid="B115">IUCN 2017</xref>).</title><p>Least Concern (<abbrev xmlns:xlink="http://www.w3.org/1999/xlink" xlink:title="Least Concern" id="ABBRID0EP4CO" xlink:type="simple">LC</abbrev>). <italic><tp:taxon-name><tp:taxon-name-part taxon-name-part-type="genus" reg="Solanum">Solanum</tp:taxon-name-part><tp:taxon-name-part taxon-name-part-type="species" reg="nitidibaccatum">nitidibaccatum</tp:taxon-name-part></tp:taxon-name></italic> is widespread and weedy especially in the southwestern United States of America and the Great Plains; it also occurs in southern South America. For <abbrev xmlns:xlink="http://www.w3.org/1999/xlink" xlink:title="Extent of Occurrence" id="ABBRID0EW5CO" xlink:type="simple">EOO</abbrev> see Table <xref ref-type="table" rid="T6">6</xref>.</p></tp:treatment-sec><tp:treatment-sec sec-type="discussion" id="SECID0E55CO"><title>Discussion.</title><p><italic><tp:taxon-name><tp:taxon-name-part taxon-name-part-type="genus" reg="Solanum">Solanum</tp:taxon-name-part><tp:taxon-name-part taxon-name-part-type="species" reg="nitidibaccatum">nitidibaccatum</tp:taxon-name-part></tp:taxon-name></italic> is morphologically similar to and has been treated as <italic><tp:taxon-name><tp:taxon-name-part taxon-name-part-type="genus" reg="Solanum">S.</tp:taxon-name-part><tp:taxon-name-part taxon-name-part-type="species" reg="sarrachoides">sarrachoides</tp:taxon-name-part></tp:taxon-name></italic> in most previous treatments of North American morelloids (e.g., <xref ref-type="bibr" rid="B207">Schilling 1981</xref>; <xref ref-type="bibr" rid="B208">Schilling and Heiser 1979</xref>); it is also often identified as <italic><tp:taxon-name><tp:taxon-name-part taxon-name-part-type="genus" reg="Solanum">S.</tp:taxon-name-part><tp:taxon-name-part taxon-name-part-type="species" reg="physalifolium">physalifolium</tp:taxon-name-part></tp:taxon-name></italic> Rusby. <xref ref-type="bibr" rid="B83">Edmonds (1986)</xref> showed that <italic><tp:taxon-name><tp:taxon-name-part taxon-name-part-type="genus" reg="Solanum">S.</tp:taxon-name-part><tp:taxon-name-part taxon-name-part-type="species" reg="nitidibaccatum">nitidibaccatum</tp:taxon-name-part></tp:taxon-name></italic> and <italic><tp:taxon-name><tp:taxon-name-part taxon-name-part-type="genus" reg="Solanum">S.</tp:taxon-name-part><tp:taxon-name-part taxon-name-part-type="species" reg="sarrachoides">sarrachoides</tp:taxon-name-part></tp:taxon-name></italic> were distinct morphologically, and phylogenetic results (<xref ref-type="bibr" rid="B203">Särkinen et al. 2015b</xref>) confirm this; molecular sequence data also show these two taxa are not closely related despite their overall similarity. <italic><tp:taxon-name><tp:taxon-name-part taxon-name-part-type="genus" reg="Solanum">Solanum</tp:taxon-name-part><tp:taxon-name-part taxon-name-part-type="species" reg="nitidibaccatum">nitidibaccatum</tp:taxon-name-part></tp:taxon-name></italic> has also sometimes been treated at subspecific rank within <italic><tp:taxon-name><tp:taxon-name-part taxon-name-part-type="genus" reg="Solanum">S.</tp:taxon-name-part><tp:taxon-name-part taxon-name-part-type="species" reg="physalifolium">physalifolium</tp:taxon-name-part></tp:taxon-name></italic>, an Andean endemic (see <xref ref-type="bibr" rid="B200">Särkinen and Knapp 2016</xref>), but the species are distinct although preliminary data suggest they are closely related (see <xref ref-type="bibr" rid="B200">Särkinen and Knapp 2016</xref>). <italic><tp:taxon-name><tp:taxon-name-part taxon-name-part-type="genus" reg="Solanum">Solanum</tp:taxon-name-part><tp:taxon-name-part taxon-name-part-type="species" reg="nitidibaccatum">nitidibaccatum</tp:taxon-name-part></tp:taxon-name></italic> is usually thought to be native to the southeastern parts of South America, from which it has <!--PageBreak -->been introduced extensively to other parts of the world where it has become a prolific and successful weed of disturbed sites. The species is locally abundant throughout North America (<xref ref-type="bibr" rid="B174">Ogg et al.1981</xref>) and is perhaps native there west of the Rockies (see Distribution above).</p><p><italic><tp:taxon-name><tp:taxon-name-part taxon-name-part-type="genus" reg="Solanum">Solanum</tp:taxon-name-part><tp:taxon-name-part taxon-name-part-type="species" reg="nitidibaccatum">nitidibaccatum</tp:taxon-name-part></tp:taxon-name></italic> can be distinguished from <italic><tp:taxon-name><tp:taxon-name-part taxon-name-part-type="genus" reg="Solanum">S.</tp:taxon-name-part><tp:taxon-name-part taxon-name-part-type="species" reg="sarrachoides">sarrachoides</tp:taxon-name-part></tp:taxon-name></italic> in its shorter, plumper anthers, the blackish purple markings in the centre of the corolla on the margins of the central star, and in its fruits that are shiny at maturity, marbled with white (not usually visible on herbarium sheets) and not completely enclosed in the accrescent calyx. In addition, the mature inflorescences of <italic><tp:taxon-name><tp:taxon-name-part taxon-name-part-type="genus" reg="Solanum">S.</tp:taxon-name-part><tp:taxon-name-part taxon-name-part-type="species" reg="nitidibaccatum">nitidibaccatum</tp:taxon-name-part></tp:taxon-name></italic> are always internodal while those of <italic><tp:taxon-name><tp:taxon-name-part taxon-name-part-type="genus" reg="Solanum">S.</tp:taxon-name-part><tp:taxon-name-part taxon-name-part-type="species" reg="sarrachoides">sarrachoides</tp:taxon-name-part></tp:taxon-name></italic> are usually leaf-opposed.</p><p>Details of typification of the synonyms of <italic><tp:taxon-name><tp:taxon-name-part taxon-name-part-type="genus" reg="Solanum">S.</tp:taxon-name-part><tp:taxon-name-part taxon-name-part-type="species" reg="nitidibaccatum">nitidibaccatum</tp:taxon-name-part></tp:taxon-name></italic> can be found in <xref ref-type="bibr" rid="B12">Barboza et al. (2013)</xref> and <xref ref-type="bibr" rid="B204">Särkinen et al. (2018)</xref>.</p></tp:treatment-sec><tp:treatment-sec sec-type="material" id="SECID0E4HDO"><title>Specimens examined.</title><p>See Suppl. materials <xref ref-type="supplementary-material" rid="S1">1</xref> and <xref ref-type="supplementary-material" rid="S3">3</xref>.</p></tp:treatment-sec><tp:treatment-sec><!--Section generated to contain objects referenced in tp:taxon-treatment.--><table-wrap id="T6" position="float" orientation="portrait"><label>Table 6.</label><caption><p>Preliminary conservation assessments for morelloid species from the Caribbean and North and Central America. For details see Materials and Methods and individual species treatments. Preliminary assessments are based on <abbrev xmlns:xlink="http://www.w3.org/1999/xlink" xlink:title="Extent of Occurrence" id="ABBRID0E1WGK" xlink:type="simple">EOO</abbrev> only (see Materials and Methods) and have been calculated for worldwide ranges for each species. The <abbrev xmlns:xlink="http://www.w3.org/1999/xlink" xlink:title="Extent of Occurrence" id="ABBRID0EWXGK" xlink:type="simple">EOO</abbrev> and conservation status of species known to be solely cultivated, introduced or adventive in the region has been assessed in <xref ref-type="bibr" rid="B204">Särkinen et al. (2018)</xref>.</p></caption><table id="TID0E6YAI" rules="all"><tbody><tr><th rowspan="1" colspan="1">Species</th><th rowspan="1" colspan="1">Preliminary conservation assessment (<xref ref-type="bibr" rid="B115">IUCN 2017</xref>)</th><th rowspan="1" colspan="1"><abbrev xmlns:xlink="http://www.w3.org/1999/xlink" xlink:title="Extent of Occurrence" id="ABBRID0E5YGK" xlink:type="simple">EOO</abbrev> (km<sup>2</sup>) [worldwide range]</th></tr><tr><td rowspan="1" colspan="1"><italic><tp:taxon-name><tp:taxon-name-part taxon-name-part-type="genus" reg="Solanum">Solanum</tp:taxon-name-part><tp:taxon-name-part taxon-name-part-type="species" reg="americanum">americanum</tp:taxon-name-part></tp:taxon-name></italic> Mill.</td><td rowspan="1" colspan="1">
                <abbrev xmlns:xlink="http://www.w3.org/1999/xlink" xlink:title="Least Concern" id="ABBRID0EYZGK" xlink:type="simple">LC</abbrev>
              </td><td rowspan="1" colspan="1">444,094,992</td></tr><tr><td rowspan="1" colspan="1"><italic><tp:taxon-name><tp:taxon-name-part taxon-name-part-type="genus" reg="Solanum">Solanum</tp:taxon-name-part><tp:taxon-name-part taxon-name-part-type="species" reg="chenopodioides">chenopodioides</tp:taxon-name-part></tp:taxon-name></italic> Lam.</td><td rowspan="1" colspan="1">
                <abbrev xmlns:xlink="http://www.w3.org/1999/xlink" xlink:title="Least Concern" id="ABBRID0ET1GK" xlink:type="simple">LC</abbrev>
              </td><td rowspan="1" colspan="1">77,207,558</td></tr><tr><td rowspan="1" colspan="1"><italic><tp:taxon-name><tp:taxon-name-part taxon-name-part-type="genus" reg="Solanum">Solanum</tp:taxon-name-part><tp:taxon-name-part taxon-name-part-type="species" reg="corymbosum">corymbosum</tp:taxon-name-part></tp:taxon-name></italic> Jacq.</td><td rowspan="1" colspan="1">
                <abbrev xmlns:xlink="http://www.w3.org/1999/xlink" xlink:title="Least Concern" id="ABBRID0EO2GK" xlink:type="simple">LC</abbrev>
              </td><td rowspan="1" colspan="1">1,621,244 (all); 148,300 (Mexico and Central America only)</td></tr><tr><td rowspan="1" colspan="1"><italic><tp:taxon-name><tp:taxon-name-part taxon-name-part-type="genus" reg="Solanum">Solanum</tp:taxon-name-part><tp:taxon-name-part taxon-name-part-type="species" reg="douglasii">douglasii</tp:taxon-name-part></tp:taxon-name></italic> Dunal</td><td rowspan="1" colspan="1">
                <abbrev xmlns:xlink="http://www.w3.org/1999/xlink" xlink:title="Least Concern" id="ABBRID0EW3GK" xlink:type="simple">LC</abbrev>
              </td><td rowspan="1" colspan="1">6,419,607</td></tr><tr><td rowspan="1" colspan="1"><italic><tp:taxon-name><tp:taxon-name-part taxon-name-part-type="genus" reg="Solanum">Solanum</tp:taxon-name-part><tp:taxon-name-part taxon-name-part-type="species" reg="emulans">emulans</tp:taxon-name-part></tp:taxon-name></italic> Raf.</td><td rowspan="1" colspan="1">
                <abbrev xmlns:xlink="http://www.w3.org/1999/xlink" xlink:title="Least Concern" id="ABBRID0ER4GK" xlink:type="simple">LC</abbrev>
              </td><td rowspan="1" colspan="1">5,394,300</td></tr><tr><td rowspan="1" colspan="1"><italic><tp:taxon-name><tp:taxon-name-part taxon-name-part-type="genus" reg="Solanum">Solanum</tp:taxon-name-part><tp:taxon-name-part taxon-name-part-type="species" reg="furcatum">furcatum</tp:taxon-name-part></tp:taxon-name></italic> Dunal</td><td rowspan="1" colspan="1">
                <abbrev xmlns:xlink="http://www.w3.org/1999/xlink" xlink:title="Least Concern" id="ABBRID0EM5GK" xlink:type="simple">LC</abbrev>
              </td><td rowspan="1" colspan="1">209,035,647 (North America only 4,169 – EN)</td></tr><tr><td rowspan="1" colspan="1"><italic><tp:taxon-name><tp:taxon-name-part taxon-name-part-type="genus" reg="Solanum">Solanum</tp:taxon-name-part><tp:taxon-name-part taxon-name-part-type="species" reg="interius">interius</tp:taxon-name-part></tp:taxon-name></italic> Rydb.</td><td rowspan="1" colspan="1">
                <abbrev xmlns:xlink="http://www.w3.org/1999/xlink" xlink:title="Least Concern" id="ABBRID0EH6GK" xlink:type="simple">LC</abbrev>
              </td><td rowspan="1" colspan="1">4,506,327</td></tr><tr><td rowspan="1" colspan="1"><italic><tp:taxon-name><tp:taxon-name-part taxon-name-part-type="genus" reg="Solanum">Solanum</tp:taxon-name-part><tp:taxon-name-part taxon-name-part-type="species" reg="macrotonum">macrotonum</tp:taxon-name-part></tp:taxon-name></italic> Bitter</td><td rowspan="1" colspan="1">
                <abbrev xmlns:xlink="http://www.w3.org/1999/xlink" xlink:title="Least Concern" id="ABBRID0ECAHK" xlink:type="simple">LC</abbrev>
              </td><td rowspan="1" colspan="1">3,804,650</td></tr><tr><td rowspan="1" colspan="1"><italic><tp:taxon-name><tp:taxon-name-part taxon-name-part-type="genus" reg="Solanum">Solanum</tp:taxon-name-part><tp:taxon-name-part taxon-name-part-type="species" reg="nigrescens">nigrescens</tp:taxon-name-part></tp:taxon-name></italic> M.Martens &amp; Galeotti</td><td rowspan="1" colspan="1">
                <abbrev xmlns:xlink="http://www.w3.org/1999/xlink" xlink:title="Least Concern" id="ABBRID0E4AHK" xlink:type="simple">LC</abbrev>
              </td><td rowspan="1" colspan="1">15,340,166</td></tr><tr><td rowspan="1" colspan="1"><italic><tp:taxon-name><tp:taxon-name-part taxon-name-part-type="genus" reg="Solanum">Solanum</tp:taxon-name-part><tp:taxon-name-part taxon-name-part-type="species" reg="nigrum">nigrum</tp:taxon-name-part></tp:taxon-name></italic> L.</td><td rowspan="1" colspan="1">
                <abbrev xmlns:xlink="http://www.w3.org/1999/xlink" xlink:title="Least Concern" id="ABBRID0EYBHK" xlink:type="simple">LC</abbrev>
              </td><td rowspan="1" colspan="1">78,076,619</td></tr><tr><td rowspan="1" colspan="1"><italic><tp:taxon-name><tp:taxon-name-part taxon-name-part-type="genus" reg="Solanum">Solanum</tp:taxon-name-part><tp:taxon-name-part taxon-name-part-type="species" reg="nitidibaccatum">nitidibaccatum</tp:taxon-name-part></tp:taxon-name></italic> Bitter</td><td rowspan="1" colspan="1">
                <abbrev xmlns:xlink="http://www.w3.org/1999/xlink" xlink:title="Least Concern" id="ABBRID0ETCHK" xlink:type="simple">LC</abbrev>
              </td><td rowspan="1" colspan="1">See <xref ref-type="bibr" rid="B204">Särkinen et al. 2018</xref></td></tr><tr><td rowspan="1" colspan="1"><italic><tp:taxon-name><tp:taxon-name-part taxon-name-part-type="genus" reg="Solanum">Solanum</tp:taxon-name-part><tp:taxon-name-part taxon-name-part-type="species" reg="pruinosum">pruinosum</tp:taxon-name-part></tp:taxon-name></italic> Bitter</td><td rowspan="1" colspan="1">
                <abbrev xmlns:xlink="http://www.w3.org/1999/xlink" xlink:title="Least Concern" id="ABBRID0ESDHK" xlink:type="simple">LC</abbrev>
              </td><td rowspan="1" colspan="1">294,305</td></tr><tr><td rowspan="1" colspan="1"><italic><tp:taxon-name><tp:taxon-name-part taxon-name-part-type="genus" reg="Solanum">Solanum</tp:taxon-name-part><tp:taxon-name-part taxon-name-part-type="species" reg="pseudogracile">pseudogracile</tp:taxon-name-part></tp:taxon-name></italic> Heiser</td><td rowspan="1" colspan="1">
                <abbrev xmlns:xlink="http://www.w3.org/1999/xlink" xlink:title="Least Concern" id="ABBRID0ENEHK" xlink:type="simple">LC</abbrev>
              </td><td rowspan="1" colspan="1">1,048,309</td></tr><tr><td rowspan="1" colspan="1"><italic><tp:taxon-name><tp:taxon-name-part taxon-name-part-type="genus" reg="Solanum">Solanum</tp:taxon-name-part><tp:taxon-name-part taxon-name-part-type="species" reg="retroflexum">retroflexum</tp:taxon-name-part></tp:taxon-name></italic> Dunal</td><td rowspan="1" colspan="1">
                <abbrev xmlns:xlink="http://www.w3.org/1999/xlink" xlink:title="Least Concern" id="ABBRID0EIFHK" xlink:type="simple">LC</abbrev>
              </td><td rowspan="1" colspan="1">See <xref ref-type="bibr" rid="B204">Särkinen et al. 2018</xref></td></tr><tr><td rowspan="1" colspan="1"><italic><tp:taxon-name><tp:taxon-name-part taxon-name-part-type="genus" reg="Solanum">Solanum</tp:taxon-name-part><tp:taxon-name-part taxon-name-part-type="species" reg="sarrachoides">sarrachoides</tp:taxon-name-part></tp:taxon-name></italic> Sendtn.</td><td rowspan="1" colspan="1">
                <abbrev xmlns:xlink="http://www.w3.org/1999/xlink" xlink:title="Least Concern" id="ABBRID0EHGHK" xlink:type="simple">LC</abbrev>
              </td><td rowspan="1" colspan="1">100,440,077</td></tr><tr><td rowspan="1" colspan="1"><italic><tp:taxon-name><tp:taxon-name-part taxon-name-part-type="genus" reg="Solanum">Solanum</tp:taxon-name-part><tp:taxon-name-part taxon-name-part-type="species" reg="scabrum">scabrum</tp:taxon-name-part></tp:taxon-name></italic> Mill.</td><td rowspan="1" colspan="1">
                <abbrev xmlns:xlink="http://www.w3.org/1999/xlink" xlink:title="Least Concern" id="ABBRID0ECHHK" xlink:type="simple">LC</abbrev>
              </td><td rowspan="1" colspan="1">See <xref ref-type="bibr" rid="B204">Särkinen et al. 2018</xref></td></tr><tr><td rowspan="1" colspan="1"><italic><tp:taxon-name><tp:taxon-name-part taxon-name-part-type="genus" reg="Solanum">Solanum</tp:taxon-name-part><tp:taxon-name-part taxon-name-part-type="species" reg="triflorum">triflorum</tp:taxon-name-part></tp:taxon-name></italic> Nutt.</td><td rowspan="1" colspan="1">
                <abbrev xmlns:xlink="http://www.w3.org/1999/xlink" xlink:title="Least Concern" id="ABBRID0EBIHK" xlink:type="simple">LC</abbrev>
              </td><td rowspan="1" colspan="1">91,711,478</td></tr><tr><td rowspan="1" colspan="1"><italic><tp:taxon-name><tp:taxon-name-part taxon-name-part-type="genus" reg="Solanum">Solanum</tp:taxon-name-part><tp:taxon-name-part taxon-name-part-type="species" reg="villosum">villosum</tp:taxon-name-part></tp:taxon-name></italic> Mill.</td><td rowspan="1" colspan="1">
                <abbrev xmlns:xlink="http://www.w3.org/1999/xlink" xlink:title="Least Concern" id="ABBRID0E3IHK" xlink:type="simple">LC</abbrev>
              </td><td rowspan="1" colspan="1">See <xref ref-type="bibr" rid="B204">Särkinen et al. 2018</xref></td></tr></tbody></table></table-wrap><supplementary-material xmlns:xlink="http://www.w3.org/1999/xlink" id="S1" position="float" orientation="portrait" xlink:type="simple"><label>Supplementary material 1</label><p>Specimens cited in pdf format (traditional format; only specimens from the region cited)</p><p>Data type: PDF file</p><media xlink:href="phytokeys-123-001-s001.pdf" mimetype="application" mime-subtype="pdf" position="float" orientation="portrait" xlink:type="simple" id="oo_305356.pdf"/><permissions><license xlink:type="simple"><license-p>This dataset is made available under the Open Database License (http://opendatacommons.org/licenses/odbl/1.0/). The Open Database License (ODbL) is a license agreement intended to allow users to freely share, modify, and use this Dataset while maintaining this same freedom for others, provided that the original source and author(s) are credited.</license-p></license></permissions><attrib specific-use="authors">Sandra Knapp, Gloria E. Barboza, Lynn Bohs, Tiina Särkinen</attrib></supplementary-material><supplementary-material xmlns:xlink="http://www.w3.org/1999/xlink" id="S3" position="float" orientation="portrait" xlink:type="simple"><label>Supplementary material 3</label><p>Searchable CSV file of all specimens examined for this treatment, including Old World and South America</p><p>Data type: CSV file</p><media xlink:href="phytokeys-123-001-s003.csv" mimetype="text" mime-subtype="csv" position="float" orientation="portrait" xlink:type="simple" id="oo_305358.csv"/><permissions><license xlink:type="simple"><license-p>This dataset is made available under the Open Database License (http://opendatacommons.org/licenses/odbl/1.0/). The Open Database License (ODbL) is a license agreement intended to allow users to freely share, modify, and use this Dataset while maintaining this same freedom for others, provided that the original source and author(s) are credited.</license-p></license></permissions><attrib specific-use="authors">Sandra Knapp, Gloria E. Barboza, Lynn Bohs, Tiina Särkinen</attrib></supplementary-material><fn-group><fn id="en4"><p>Types based on American specimens only, for full synonymy see Särkinen et al. (2018: 105–106)</p></fn></fn-group></tp:treatment-sec><ref-list><ref id="B83"><mixed-citation xmlns:xlink="http://www.w3.org/1999/xlink" xlink:type="simple"><person-group><name name-style="western"><surname>Edmonds</surname><given-names>JM</given-names></name></person-group> (<year>1986</year>) <article-title>Biosystematics of <italic><tp:taxon-name><tp:taxon-name-part taxon-name-part-type="genus">Solanum</tp:taxon-name-part><tp:taxon-name-part taxon-name-part-type="species">sarrachoides</tp:taxon-name-part></tp:taxon-name></italic> Sendtn. and <italic><tp:taxon-name><tp:taxon-name-part taxon-name-part-type="genus">S.</tp:taxon-name-part><tp:taxon-name-part taxon-name-part-type="species">physalifolium</tp:taxon-name-part></tp:taxon-name></italic> Rusby (<italic><tp:taxon-name><tp:taxon-name-part taxon-name-part-type="genus">S.</tp:taxon-name-part><tp:taxon-name-part taxon-name-part-type="species">nitidibaccatum</tp:taxon-name-part></tp:taxon-name></italic> Bitter).</article-title><source>Botanical Journal of the Linnean Society</source><volume>92</volume>(<issue>1</issue>): <fpage>1</fpage>–<lpage>38</lpage>. <ext-link xlink:type="simple" ext-link-type="doi" xlink:href="10.1111/j.1095-8339.1986.tb01425.x">https://doi.org/10.1111/j.1095-8339.1986.tb01425.x</ext-link></mixed-citation></ref><ref id="B204"><mixed-citation xmlns:xlink="http://www.w3.org/1999/xlink" xlink:type="simple"><person-group><name name-style="western"><surname>Särkinen</surname><given-names>T</given-names></name><name name-style="western"><surname>Poczai</surname><given-names>P</given-names></name><name name-style="western"><surname>Barboza</surname><given-names>GE</given-names></name><name name-style="western"><surname>van der Weerden</surname><given-names>GM</given-names></name><name name-style="western"><surname>Baden</surname><given-names>M</given-names></name><name name-style="western"><surname>Knapp</surname><given-names>S</given-names></name></person-group> (<year>2018</year>) <article-title>A revision of the Old World black nightshades (Morelloid clade of <italic><tp:taxon-name><tp:taxon-name-part taxon-name-part-type="genus">Solanum</tp:taxon-name-part></tp:taxon-name></italic> L., <tp:taxon-name><tp:taxon-name-part taxon-name-part-type="genus">Solanaceae</tp:taxon-name-part></tp:taxon-name>).</article-title><source>PhytoKeys</source><volume>106</volume>: <fpage>1</fpage>–<lpage>223</lpage>. <ext-link xlink:type="simple" ext-link-type="doi" xlink:href="10.3897/phytokeys.106.21991">https://doi.org/10.3897/phytokeys.106.21991</ext-link></mixed-citation></ref><ref id="B56"><mixed-citation xmlns:xlink="http://www.w3.org/1999/xlink" xlink:type="simple"><person-group><name name-style="western"><surname>D’Arcy</surname><given-names>WG</given-names></name></person-group> (<year>1987</year>) Flora of Panama. Checklist and Index. Monographs in Systematic Botany from the Missouri Botanical Garden 17. Missouri Botanical Garden Press, St. Louis. <ext-link xlink:type="simple" ext-link-type="doi" xlink:href="10.5962/bhl.title.153180">https://doi.org/10.5962/bhl.title.153180</ext-link></mixed-citation></ref><ref id="B4"><mixed-citation xmlns:xlink="http://www.w3.org/1999/xlink" xlink:type="simple"><person-group><name name-style="western"><surname>Alex</surname><given-names>JF</given-names></name><name name-style="western"><surname>Cayoutte</surname><given-names>R</given-names></name><name name-style="western"><surname>Mulligan</surname><given-names>GA</given-names></name></person-group> (<year>1980</year>) Common and botanical names of weeds in Canada/Noms populaire et scientifiques des plantes nuisables du Canada. Ontario Publication 1397. Canadian Department of Agriculture, Ottawa.</mixed-citation></ref><ref id="B169"><mixed-citation xmlns:xlink="http://www.w3.org/1999/xlink" xlink:type="simple"><institution xlink:type="simple">NatureServe</institution> (<year>2017</year>) NatureServe Explorer. An online encyclopedia of life [web application] Version 7.1. NatureServe, Arlington [available <ext-link xlink:type="simple" ext-link-type="uri" xlink:href="http://explorer.matureserve.org">http://explorer.matureserve.org</ext-link>, accessed 26 Nov 2017]</mixed-citation></ref><ref id="B163"><mixed-citation xmlns:xlink="http://www.w3.org/1999/xlink" xlink:type="simple"><person-group><name name-style="western"><surname>Mohlenbrock</surname><given-names>RH</given-names></name></person-group> (<year>2014</year>) Vascular flora of Illinois: a field guide. 4<sup>th</sup> edition. Southern Illinois University Press, Carbondale.</mixed-citation></ref><ref id="B181"><mixed-citation xmlns:xlink="http://www.w3.org/1999/xlink" xlink:type="simple"><institution xlink:type="simple">USDA Plants</institution> (<year>2017</year>) USDA- NCRS The PLANTS Database National Plant Data Team, Greensboro [<ext-link xlink:type="simple" ext-link-type="uri" xlink:href="http://plants.usda.gov">http://plants.usda.gov</ext-link>, accessed 26 November 2017].</mixed-citation></ref><ref id="B243"><mixed-citation xmlns:xlink="http://www.w3.org/1999/xlink" xlink:type="simple"><person-group><name name-style="western"><surname>Train</surname><given-names>P</given-names></name><name name-style="western"><surname>Henrichs</surname><given-names>JR</given-names></name><name name-style="western"><surname>Archer</surname><given-names>WA</given-names></name></person-group> (<year>1941</year>) Medicinal uses of plants by Indian tribes of Nevada. Bureau of Plant Industry, USDA, Washington DC. <ext-link xlink:type="simple" ext-link-type="doi" xlink:href="10.5962/bhl.title.81104">https://doi.org/10.5962/bhl.title.81104</ext-link></mixed-citation></ref><ref id="B162"><mixed-citation xmlns:xlink="http://www.w3.org/1999/xlink" xlink:type="simple"><person-group><name name-style="western"><surname>Moerman</surname><given-names>DE</given-names></name></person-group> (<year>1998</year>) Native American ethnobotany. Timber, Press, Portland.</mixed-citation></ref><ref id="B115"><mixed-citation xmlns:xlink="http://www.w3.org/1999/xlink" xlink:type="simple"><institution xlink:type="simple">IUCN</institution> (<year>2017</year>) Guidelines for Using the IUCN Red List Categories and Criteria. Version 13. Prepared by the Standards and Petitions Subcommittee. <ext-link xlink:type="simple" ext-link-type="uri" xlink:href="http://www.iucnredlist.org/documents/RedListGuidelines.pdf">http://www.iucnredlist.org/documents/RedListGuidelines.pdf</ext-link></mixed-citation></ref><ref id="B207"><mixed-citation xmlns:xlink="http://www.w3.org/1999/xlink" xlink:type="simple"><person-group><name name-style="western"><surname>Schilling</surname><given-names>EE</given-names></name></person-group> (<year>1981</year>) <article-title>Systematics of <tp:taxon-name><tp:taxon-name-part taxon-name-part-type="genus">Solanum</tp:taxon-name-part><tp:taxon-name-part taxon-name-part-type="infraspecific-rank">sect.</tp:taxon-name-part><tp:taxon-name-part taxon-name-part-type="section">Solanum</tp:taxon-name-part></tp:taxon-name> (<tp:taxon-name><tp:taxon-name-part taxon-name-part-type="genus">Solanaceae</tp:taxon-name-part></tp:taxon-name>) in North America.</article-title><source>Systematic Botany</source><volume>6</volume>(<issue>2</issue>): <fpage>172</fpage>–<lpage>185</lpage>. <ext-link xlink:type="simple" ext-link-type="doi" xlink:href="10.2307/2418547">https://doi.org/10.2307/2418547</ext-link></mixed-citation></ref><ref id="B208"><mixed-citation xmlns:xlink="http://www.w3.org/1999/xlink" xlink:type="simple"><person-group><name name-style="western"><surname>Schilling</surname><given-names>Jr EE</given-names></name><name name-style="western"><surname>Heiser</surname><given-names>Jr CB</given-names></name></person-group> (<year>1979</year>) <article-title>Crossing relationships among diploid species of the <italic><tp:taxon-name><tp:taxon-name-part taxon-name-part-type="genus">Solanum</tp:taxon-name-part><tp:taxon-name-part taxon-name-part-type="species">nigrum</tp:taxon-name-part></tp:taxon-name></italic> complex in North America.</article-title><source>American Journal of Botany</source><volume>66</volume>(<issue>6</issue>): <fpage>709</fpage>–<lpage>716</lpage>. <ext-link xlink:type="simple" ext-link-type="doi" xlink:href="10.1002/j.1537-2197.1979.tb06275.x">https://doi.org/10.1002/j.1537-2197.1979.tb06275.x</ext-link></mixed-citation></ref><ref id="B203"><mixed-citation xmlns:xlink="http://www.w3.org/1999/xlink" xlink:type="simple"><person-group><name name-style="western"><surname>Särkinen</surname><given-names>T</given-names></name><name name-style="western"><surname>Barboza</surname><given-names>GE</given-names></name><name name-style="western"><surname>Knapp</surname><given-names>S</given-names></name></person-group> (<year>2015b</year>) True Black nightshades: Phylogeny and delimitation of the Morelloid clade of <italic><tp:taxon-name><tp:taxon-name-part taxon-name-part-type="genus">Solanum.</tp:taxon-name-part></tp:taxon-name></italic> Taxon 64(5): 945–958. <ext-link xlink:type="simple" ext-link-type="doi" xlink:href="10.12705/645.5">https://doi.org/10.12705/645.5</ext-link></mixed-citation></ref><ref id="B200"><mixed-citation xmlns:xlink="http://www.w3.org/1999/xlink" xlink:type="simple"><person-group><name name-style="western"><surname>Särkinen</surname><given-names>T</given-names></name><name name-style="western"><surname>Knapp</surname><given-names>S</given-names></name></person-group> (<year>2016</year>) <article-title>Two new non-spiny <italic><tp:taxon-name><tp:taxon-name-part taxon-name-part-type="genus">Solanum</tp:taxon-name-part></tp:taxon-name></italic> (<tp:taxon-name><tp:taxon-name-part taxon-name-part-type="genus">Solanaceae</tp:taxon-name-part></tp:taxon-name>) from the Gran Chaco Americano and a key for the herbaceous glandular-pubescent solanums from the region.</article-title><source>PhytoKeys</source><volume>74</volume>: <fpage>19</fpage>–<lpage>33</lpage>. <ext-link xlink:type="simple" ext-link-type="doi" xlink:href="10.3897/phytokeys.74.10159">https://doi.org/10.3897/phytokeys.74.10159</ext-link></mixed-citation></ref><ref id="B174"><mixed-citation xmlns:xlink="http://www.w3.org/1999/xlink" xlink:type="simple"><person-group><name name-style="western"><surname>Ogg</surname><given-names>Jr AG</given-names></name><name name-style="western"><surname>Rogers</surname><given-names>BS</given-names></name><name name-style="western"><surname>Schilling</surname><given-names>EE</given-names></name></person-group> (<year>1981</year>) <article-title>Characterization of black nightshade (<italic><tp:taxon-name><tp:taxon-name-part taxon-name-part-type="genus">Solanum</tp:taxon-name-part><tp:taxon-name-part taxon-name-part-type="species">nigrum</tp:taxon-name-part></tp:taxon-name></italic>) and related species in the United States.</article-title><source>Weed Science</source><volume>29</volume>: <fpage>27</fpage>–<lpage>32</lpage>.</mixed-citation></ref><ref id="B12"><mixed-citation xmlns:xlink="http://www.w3.org/1999/xlink" xlink:type="simple"><person-group><name name-style="western"><surname>Barboza</surname><given-names>GE</given-names></name><name name-style="western"><surname>Knapp</surname><given-names>S</given-names></name><name name-style="western"><surname>Särkinen</surname><given-names>T</given-names></name></person-group> (<year>2013</year>) Grupo VII. Moreloide. In Anton AM, Zuloaga FO (Eds), Barboza GE (coord.) Flora Argentina vol. 13, <tp:taxon-name><tp:taxon-name-part taxon-name-part-type="genus">Solanaceae</tp:taxon-name-part></tp:taxon-name>. IBODA-IMBIV, CONICET: Buenos Aires &amp; Córdoba, Argentina, 231–264.</mixed-citation></ref></ref-list></tp:taxon-treatment>
