# Supplementary material for: A revision of the Morelloid Clade of Solanum L. (Solanaceae) in North and Central America and the Caribbean
Source: PhytoKeys. 2019 May 30;123:1–144. doi: 10.3897/phytokeys.123.31738 (PMC6554266; doi:10.3897/phytokeys.123.31738)
Supplement: XML Treatment for Solanum retroflexum [file phytokeys.123.31738-treatment14.xml]

<!DOCTYPE tp:taxon-treatment
  PUBLIC "-//TaxonX//DTD Taxonomic Treatment Publishing DTD v0 20100105//EN" "tax-treatment-NSO.dtd">
<tp:taxon-treatment xmlns:tp="http://www.plazi.org/taxpub"><tp:treatment-meta><kwd-group><label>Taxon classification</label><kwd><named-content xmlns:xlink="http://www.w3.org/1999/xlink" content-type="kingdom">Plantae</named-content></kwd><kwd><named-content xmlns:xlink="http://www.w3.org/1999/xlink" content-type="order">Solanales</named-content></kwd><kwd><named-content xmlns:xlink="http://www.w3.org/1999/xlink" content-type="family">Solanaceae</named-content></kwd></kwd-group><mixed-citation publication-type="journal"><person-group><name><surname>Knapp</surname><given-names>Sandra</given-names></name><name><surname>Barboza</surname><given-names>Gloria E.</given-names></name><name><surname>Bohs</surname><given-names>Lynn</given-names></name><name><surname>Särkinen</surname><given-names>Tiina</given-names></name></person-group><article-title>A revision of the Morelloid Clade of <italic><tp:taxon-name><tp:taxon-name-part taxon-name-part-type="genus" reg="Solanum">Solanum</tp:taxon-name-part></tp:taxon-name></italic> L. (<tp:taxon-name><tp:taxon-name-part taxon-name-part-type="genus" reg="Solanaceae">Solanaceae</tp:taxon-name-part></tp:taxon-name>) in North and Central America and the Caribbean</article-title><source>PhytoKeys</source><day>30</day><month>5</month><year>2019</year><volume>123</volume><fpage>1</fpage><lpage>144</lpage><pub-id pub-id-type="doi">10.3897/phytokeys.123.31738</pub-id></mixed-citation></tp:treatment-meta><tp:nomenclature><label>14.</label><tp:taxon-name>
                  <tp:taxon-name-part taxon-name-part-type="genus" reg="Solanum">Solanum</tp:taxon-name-part>
                  <tp:taxon-name-part taxon-name-part-type="species" reg="retroflexum">retroflexum</tp:taxon-name-part>
                </tp:taxon-name><tp:taxon-authority>Dunal, Prodr. [A. P. de Candolle] 13(1): 50. 1852</tp:taxon-authority><xref ref-type="fig" rid="F42">Figures 42</xref><xref ref-type="fig" rid="F43">, 43</xref><!--PageBreak --><!--PageBreak --></tp:nomenclature><tp:treatment-sec sec-type="material" id="SECID0EGAFO"><title>Type.<sup><xref ref-type="fn" rid="en5">5</xref></sup></title><p>South Africa. Eastern Cape: Graaff Reinet (“Graafeynet”), 3000–4000 ft, 1838, <italic>J.F. Drège 7864b</italic> (lectotype designated by <xref ref-type="bibr" rid="B204">Särkinen et al. 2018</xref>, pg. 134: G-DC [G00144331]; isolectotypes: K [K000414172], S [acc. # S-G-5707]).</p><!--PageBreak --></tp:treatment-sec><tp:treatment-sec sec-type="description" id="SECID0ETAFO"><title>Description.</title><p>Annual to perennial herbs to 0.6 m tall, often woody at the base. Stems terete or ridged, 0.3–0.6 cm in diameter, green to yellowish-brown, prostrate or erect, the lowermost lateral branches usually spreading, if stems ridged the ridges sometimes spinescent, not markedly hollow; new growth sparsely to densely pubescent with glandular and/or eglandular simple spreading uniseriate 1–5(–8)-celled trichomes 0.1–0.8 mm long; older stems glabrescent, straw coloured. Sympodial units difoliate, the leaves <!--PageBreak -->not geminate. Leaves simple, (0.5–) 1.5–7.5 cm long, 1.5–5.5 cm wide, rhomboidal to lanceolate, slightly discolorous; adaxial surface green sparsely to densely pubescent with simple uniseriate trichomes like those on stem evenly spread along lamina and veins; abaxial surface slightly paler, more densely pubescent along veins and lamina; major veins 3–7 pairs, pairs not strictly opposite, not prominent; base truncate then abruptly attenuate along the petiole; margins shallowly toothed, the teeth rounded; apex acute, the tip sometimes rounded; petioles (0.5-) 1.5–3.5 cm long, sparsely to densely pubescent with simple uniseriate trichomes like those of the stems. Inflorescences 1.8–3.0 cm long, internodal, unbranched, with 3–7 flowers clustered towards the tip of the rhachis (sub-umbelliform), sparsely to densely pubescent with glandular and /or eglandular simple uniseriate trichomes like those on stems; peduncle 1.5–3.5 cm long, erect, green; pedicels 1.0–1.5 cm long, 0.3–0.6 mm in diameter at the base, 0.4–0.6 mm in diameter at the apex, recurving but not fully reflexed, pubescent like the peduncle, becoming woody, green or yellow-brown, articulated at the base; pedicel scars spaced 0–0.5 mm apart. Buds globose, the corolla 1/3 exserted from the calyx before anthesis. Flowers 5-merous, all perfect. Calyx tube 1.0–1.7 mm long, campanulate, the lobes equal, 1.0–1.5 mm long, less than 1 mm wide, oblong with rounded tips, green, sparsely pubescent with simple uniseriate trichomes like of the inflorescence. Corolla 11–16 mm <!--PageBreak -->in diameter, white, with a yellow basal star, stellate, lobed to 1/2–2/3 towards the base, the lobes 5.0–6.0 mm long, 2.5–2.7 mm wide, spreading to reflexed, densely papillate-pubescent abaxially with simple uniseriate trichomes, these denser on tips and margins. Stamens equal; filament tube minute; free portion of the filaments 1.2–1.5 mm long, glabrous or adaxially pubescent with tangled 6–8-celled simple uniseriate trichomes; anthers 1.3–1.8(-2.0) mm long, 1.0–1.5 mm wide, ellipsoid, yellow, poricidal at the tips, the pores lengthening to slits with age and drying, the connective becoming brownish in dry material. Ovary rounded, glabrous; style 1.9–2.2 mm long, slightly curved, pubescent with simple uniseriate trichomes 0.2–0.5 mm long in the basal 1/3 where included in the anther cone, exserted 0.5–1.5 mm beyond anther cone; stigma capitate, the surface minutely papillate. Fruit a globose to ellipsoid berry, 6–10 mm in diameter, purple-black at maturity, opaque, the pericarp thin, matte with a glaucous cast; fruiting pedicels 10–15 mm long, 0.4–0.6 mm in diameter at the base, 1.0–1.2 mm in diameter at the apex, becoming woody, recurving to deflexed, pale green to yellow-brown, persistent, spaced 0–0.5 mm apart, not falling with the fruit, remaining on the plant and persistent on older inflorescences; fruiting calyx not accrescent, the tube 1.0–1.5 mm long, the lobes 1.5–2.0 mm long, strongly reflexed. Seeds (5–)12–35 per berry, 1.3–1.5 mm long, 1.6–1.8 mm wide, flattened and tear-drop shaped with a subapical hilum, yellow to brown, the surfaces minutely pitted, the testal cells rectangular to pentagonal in outline. Stone cells absent. Chromosome number: <italic>2n</italic>=4×=48 (see <xref ref-type="bibr" rid="B204">Särkinen et al. 2018</xref>).</p><fig id="F42" position="float" orientation="portrait"><label>Figure 42.</label><caption><p><italic><tp:taxon-name><tp:taxon-name-part taxon-name-part-type="genus" reg="Solanum">Solanum</tp:taxon-name-part><tp:taxon-name-part taxon-name-part-type="species" reg="retroflexum">retroflexum</tp:taxon-name-part></tp:taxon-name></italic> Dunal. <bold>A</bold> Habit <bold>B</bold> flower. Drawing by M.L. Szent-Ivany, first published in <xref ref-type="bibr" rid="B236">Symon (1981)</xref>, courtesy of the Board of the Botanic Gardens and State Herbarium (Adelaide, South Australia), reproduced with permission (previously also published in “PhytoKeys 106”).</p></caption><graphic xmlns:xlink="http://www.w3.org/1999/xlink" xlink:href="phytokeys-123-001-g042.jpg" position="float" orientation="portrait" xlink:type="simple" id="oo_305341.jpg"/></fig><fig id="F43" position="float" orientation="portrait"><label>Figure 43.</label><caption><p><italic><tp:taxon-name><tp:taxon-name-part taxon-name-part-type="genus" reg="Solanum">Solanum</tp:taxon-name-part><tp:taxon-name-part taxon-name-part-type="species" reg="retroflexum">retroflexum</tp:taxon-name-part></tp:taxon-name></italic> Dunal. <bold>A</bold> Habit <bold>B</bold> glandular indumentum present in some individuals <bold>C</bold> flowers <bold>D</bold> mature, slightly ellipsoid matte black-purple fruits with reflexed calyx lobes (<bold>A, C</bold> Nijmegen accession A1450022 <bold>B</bold> Nijmegen accession 944750163 <bold>C</bold> Nijmegen accession A14750023 <bold>D</bold> Nijmegen accession A14750025). Photos by S. Knapp and G. van der Weerden (previously published in “PhytoKeys 106”).</p></caption><graphic xmlns:xlink="http://www.w3.org/1999/xlink" xlink:href="phytokeys-123-001-g043.jpg" position="float" orientation="portrait" xlink:type="simple" id="oo_305342.jpg"/></fig></tp:treatment-sec><tp:treatment-sec sec-type="distribution" id="SECID0E4JFO"><title>Distribution.</title><p>(Figure <xref ref-type="fig" rid="F44">44</xref>) <italic><tp:taxon-name><tp:taxon-name-part taxon-name-part-type="genus" reg="Solanum">Solanum</tp:taxon-name-part><tp:taxon-name-part taxon-name-part-type="species" reg="retroflexum">retroflexum</tp:taxon-name-part></tp:taxon-name></italic> is native to southern Africa but introduced to North America as a garden plant. In North America it is mostly cultivated.</p><fig id="F44" position="float" orientation="portrait"><label>Figure 44.</label><caption><p>Distribution of <italic><tp:taxon-name><tp:taxon-name-part taxon-name-part-type="genus" reg="Solanum">Solanum</tp:taxon-name-part><tp:taxon-name-part taxon-name-part-type="species" reg="retroflexum">retroflexum</tp:taxon-name-part></tp:taxon-name></italic> Dunal (specimens mapped are both cultivated and adventive).</p></caption><graphic xmlns:xlink="http://www.w3.org/1999/xlink" xlink:href="phytokeys-123-001-g044.jpg" position="float" orientation="portrait" xlink:type="simple" id="oo_305343.jpg"/></fig></tp:treatment-sec><tp:treatment-sec sec-type="ecology" id="SECID0EWLFO"><title>Ecology.</title><p>A cultivated plant or a rare adventive in flower beds and other cultivated areas.</p></tp:treatment-sec><tp:treatment-sec sec-type="Common names" id="SECID0EIMFO"><title>Common names.</title><p>United States of America. Sunberry (<xref ref-type="bibr" rid="B207">Schilling 1981</xref>), Wonderberry (see <xref ref-type="bibr" rid="B107">Heiser 1969</xref>).</p></tp:treatment-sec><tp:treatment-sec sec-type="Uses" id="SECID0EWMFO"><title>Uses.</title><p>In its native South Africa, the berries are used for jam or as a fruit (<xref ref-type="bibr" rid="B107">Heiser 1969</xref>, <xref ref-type="bibr" rid="B204">Särkinen et al. 2018</xref>); its cultivation by Luther Burbank was also as a jam fruit (<xref ref-type="bibr" rid="B107">Heiser 1969</xref>).</p></tp:treatment-sec><tp:treatment-sec sec-type="Preliminary conservation status (IUCN 2017)" id="SECID0EINFO"><title>Preliminary conservation status (<xref ref-type="bibr" rid="B115">IUCN 2017</xref>).</title><p>Least Concern (<abbrev xmlns:xlink="http://www.w3.org/1999/xlink" xlink:title="Least Concern" id="ABBRID0ETNFO" xlink:type="simple">LC</abbrev>). <italic><tp:taxon-name><tp:taxon-name-part taxon-name-part-type="genus" reg="Solanum">Solanum</tp:taxon-name-part><tp:taxon-name-part taxon-name-part-type="species" reg="retroflexum">retroflexum</tp:taxon-name-part></tp:taxon-name></italic> is a rare adventive species in North America; for conservation status in its native range see <xref ref-type="bibr" rid="B204">Särkinen et al. (2018)</xref>.</p></tp:treatment-sec><tp:treatment-sec sec-type="discussion" id="SECID0EGOFO"><title>Discussion.</title><p>In its native range <italic><tp:taxon-name><tp:taxon-name-part taxon-name-part-type="genus" reg="Solanum">S.</tp:taxon-name-part><tp:taxon-name-part taxon-name-part-type="species" reg="retroflexum">retroflexum</tp:taxon-name-part></tp:taxon-name></italic> is a species that shows great variation in its indumentum, the trichomes varying from eglandular to glandular and the leaves from nearly glabrous to densely pubescent. In the geographic region treated here, it has only been collected sporadically from cultivation and appears not to escape or naturalise. The species can be distinguished from other morelloids in North America based on a character combination of inflorescences with 1–4 flowers, filaments 1.2–1.5 mm long, strongly reflexed calyx lobes in fruit, and matte purple berries that lack stone cells and drop without the pedicels. <italic><tp:taxon-name><tp:taxon-name-part taxon-name-part-type="genus" reg="Solanum">Solanum</tp:taxon-name-part><tp:taxon-name-part taxon-name-part-type="species" reg="americanum">americanum</tp:taxon-name-part></tp:taxon-name></italic> has similar small anthers and persistent pedicels, but the berries are very shiny and contain stone cells.</p><p><italic><tp:taxon-name><tp:taxon-name-part taxon-name-part-type="genus" reg="Solanum">Solanum</tp:taxon-name-part><tp:taxon-name-part taxon-name-part-type="species" reg="retroflexum">retroflexum</tp:taxon-name-part></tp:taxon-name></italic> is a tetraploid of uncertain parentage (see discussion in <xref ref-type="bibr" rid="B204">Särkinen et al. 2018</xref>). The berries are used in a local jam industry in South Africa (<xref ref-type="bibr" rid="B249">Viljoen 2011</xref>) and this is the species introduced as the “wonderberry” by Luther Burbank in the 1930s (<xref ref-type="bibr" rid="B107">Heiser 1969</xref>). The story of the mystery surrounding the identity of Burbank’s <!--PageBreak -->“wonderberry” is told in detail in <xref ref-type="bibr" rid="B107">Heiser (1969)</xref>; it was variously considered a fraud or a case of mistaken identity. Burbank contended he had created the “wonderberry” through hybridisation of “<tp:taxon-name><tp:taxon-name-part taxon-name-part-type="genus" reg="Solanum">S.</tp:taxon-name-part><tp:taxon-name-part taxon-name-part-type="species" reg="guineense">guineense</tp:taxon-name-part></tp:taxon-name>” (= <italic><tp:taxon-name><tp:taxon-name-part taxon-name-part-type="genus" reg="Solanum">S.</tp:taxon-name-part><tp:taxon-name-part taxon-name-part-type="species" reg="scabrum">scabrum</tp:taxon-name-part></tp:taxon-name></italic>) and “<tp:taxon-name><tp:taxon-name-part taxon-name-part-type="genus" reg="Solanum">S.</tp:taxon-name-part><tp:taxon-name-part taxon-name-part-type="species" reg="villosum">villosum</tp:taxon-name-part></tp:taxon-name>” (probably = <italic><tp:taxon-name><tp:taxon-name-part taxon-name-part-type="genus" reg="Solanum">S.</tp:taxon-name-part><tp:taxon-name-part taxon-name-part-type="species" reg="nitidibaccatum">nitidibaccatum</tp:taxon-name-part></tp:taxon-name></italic>). Various correspondents (see <xref ref-type="bibr" rid="B107">Heiser 1969</xref>) suggested it was actually the “garden huckleberry” (<italic><tp:taxon-name><tp:taxon-name-part taxon-name-part-type="genus" reg="Solanum">S.</tp:taxon-name-part><tp:taxon-name-part taxon-name-part-type="species" reg="scabrum">scabrum</tp:taxon-name-part></tp:taxon-name></italic>) or one of the native black nightshades from North America. <xref ref-type="bibr" rid="B228">Stebbins and Paddock (1949)</xref> suggested that the true identity of the “wonderberry” was <italic><tp:taxon-name><tp:taxon-name-part taxon-name-part-type="genus" reg="Solanum">S.</tp:taxon-name-part><tp:taxon-name-part taxon-name-part-type="species" reg="nigrum">nigrum</tp:taxon-name-part></tp:taxon-name></italic>, a species occasionally found in agricultural fields in the western United States. Examination of specimens grown from the original seeds sold by John Childs, the sole distributor of Burbank’s “wonderberry”, have shown that these were plants of <italic><tp:taxon-name><tp:taxon-name-part taxon-name-part-type="genus" reg="Solanum">S.</tp:taxon-name-part><tp:taxon-name-part taxon-name-part-type="species" reg="retroflexum">retroflexum</tp:taxon-name-part></tp:taxon-name></italic>, but how Burbank came to grow them is still not known. Typification details for the synonyms of <italic><tp:taxon-name><tp:taxon-name-part taxon-name-part-type="genus" reg="Solanum">S.</tp:taxon-name-part><tp:taxon-name-part taxon-name-part-type="species" reg="retroflexum">retroflexum</tp:taxon-name-part></tp:taxon-name></italic> can be found in <xref ref-type="bibr" rid="B204">Särkinen et al. (2018)</xref>.</p></tp:treatment-sec><tp:treatment-sec sec-type="material" id="SECID0ELWFO"><title>Specimens examined.</title><p>See Suppl. materials <xref ref-type="supplementary-material" rid="S1">1</xref> and <xref ref-type="supplementary-material" rid="S3">3</xref>.</p></tp:treatment-sec><tp:treatment-sec><!--Section generated to contain objects referenced in tp:taxon-treatment.--><supplementary-material xmlns:xlink="http://www.w3.org/1999/xlink" id="S1" position="float" orientation="portrait" xlink:type="simple"><label>Supplementary material 1</label><p>Specimens cited in pdf format (traditional format; only specimens from the region cited)</p><p>Data type: PDF file</p><media xlink:href="phytokeys-123-001-s001.pdf" mimetype="application" mime-subtype="pdf" position="float" orientation="portrait" xlink:type="simple" id="oo_305356.pdf"/><permissions><license xlink:type="simple"><license-p>This dataset is made available under the Open Database License (http://opendatacommons.org/licenses/odbl/1.0/). The Open Database License (ODbL) is a license agreement intended to allow users to freely share, modify, and use this Dataset while maintaining this same freedom for others, provided that the original source and author(s) are credited.</license-p></license></permissions><attrib specific-use="authors">Sandra Knapp, Gloria E. Barboza, Lynn Bohs, Tiina Särkinen</attrib></supplementary-material><supplementary-material xmlns:xlink="http://www.w3.org/1999/xlink" id="S3" position="float" orientation="portrait" xlink:type="simple"><label>Supplementary material 3</label><p>Searchable CSV file of all specimens examined for this treatment, including Old World and South America</p><p>Data type: CSV file</p><media xlink:href="phytokeys-123-001-s003.csv" mimetype="text" mime-subtype="csv" position="float" orientation="portrait" xlink:type="simple" id="oo_305358.csv"/><permissions><license xlink:type="simple"><license-p>This dataset is made available under the Open Database License (http://opendatacommons.org/licenses/odbl/1.0/). The Open Database License (ODbL) is a license agreement intended to allow users to freely share, modify, and use this Dataset while maintaining this same freedom for others, provided that the original source and author(s) are credited.</license-p></license></permissions><attrib specific-use="authors">Sandra Knapp, Gloria E. Barboza, Lynn Bohs, Tiina Särkinen</attrib></supplementary-material><fn-group><fn id="en5"><p>Types based on American specimens only, for full synonymy see Särkinen et al. (2018: 133–134)</p></fn></fn-group></tp:treatment-sec><ref-list><ref id="B236"><mixed-citation xmlns:xlink="http://www.w3.org/1999/xlink" xlink:type="simple"><person-group><name name-style="western"><surname>Symon</surname><given-names>DE</given-names></name></person-group> (<year>1981</year>) <article-title>A revision of the genus <italic><tp:taxon-name><tp:taxon-name-part taxon-name-part-type="genus">Solanum</tp:taxon-name-part></tp:taxon-name></italic> in Australia.</article-title><source>Journal of the Adelaide Botanic Gardens</source><volume>4</volume>: <fpage>1</fpage>–<lpage>367</lpage>.</mixed-citation></ref><ref id="B204"><mixed-citation xmlns:xlink="http://www.w3.org/1999/xlink" xlink:type="simple"><person-group><name name-style="western"><surname>Särkinen</surname><given-names>T</given-names></name><name name-style="western"><surname>Poczai</surname><given-names>P</given-names></name><name name-style="western"><surname>Barboza</surname><given-names>GE</given-names></name><name name-style="western"><surname>van der Weerden</surname><given-names>GM</given-names></name><name name-style="western"><surname>Baden</surname><given-names>M</given-names></name><name name-style="western"><surname>Knapp</surname><given-names>S</given-names></name></person-group> (<year>2018</year>) <article-title>A revision of the Old World black nightshades (Morelloid clade of <italic><tp:taxon-name><tp:taxon-name-part taxon-name-part-type="genus">Solanum</tp:taxon-name-part></tp:taxon-name></italic> L., <tp:taxon-name><tp:taxon-name-part taxon-name-part-type="genus">Solanaceae</tp:taxon-name-part></tp:taxon-name>).</article-title><source>PhytoKeys</source><volume>106</volume>: <fpage>1</fpage>–<lpage>223</lpage>. <ext-link xlink:type="simple" ext-link-type="doi" xlink:href="10.3897/phytokeys.106.21991">https://doi.org/10.3897/phytokeys.106.21991</ext-link></mixed-citation></ref><ref id="B207"><mixed-citation xmlns:xlink="http://www.w3.org/1999/xlink" xlink:type="simple"><person-group><name name-style="western"><surname>Schilling</surname><given-names>EE</given-names></name></person-group> (<year>1981</year>) <article-title>Systematics of <tp:taxon-name><tp:taxon-name-part taxon-name-part-type="genus">Solanum</tp:taxon-name-part><tp:taxon-name-part taxon-name-part-type="infraspecific-rank">sect.</tp:taxon-name-part><tp:taxon-name-part taxon-name-part-type="section">Solanum</tp:taxon-name-part></tp:taxon-name> (<tp:taxon-name><tp:taxon-name-part taxon-name-part-type="genus">Solanaceae</tp:taxon-name-part></tp:taxon-name>) in North America.</article-title><source>Systematic Botany</source><volume>6</volume>(<issue>2</issue>): <fpage>172</fpage>–<lpage>185</lpage>. <ext-link xlink:type="simple" ext-link-type="doi" xlink:href="10.2307/2418547">https://doi.org/10.2307/2418547</ext-link></mixed-citation></ref><ref id="B107"><mixed-citation xmlns:xlink="http://www.w3.org/1999/xlink" xlink:type="simple"><person-group><name name-style="western"><surname>Heiser</surname><given-names>CB</given-names></name></person-group> (<year>1969</year>) Nightshades, the paradoxical plants. WH Freeman, San Francisco.</mixed-citation></ref><ref id="B115"><mixed-citation xmlns:xlink="http://www.w3.org/1999/xlink" xlink:type="simple"><institution xlink:type="simple">IUCN</institution> (<year>2017</year>) Guidelines for Using the IUCN Red List Categories and Criteria. Version 13. Prepared by the Standards and Petitions Subcommittee. <ext-link xlink:type="simple" ext-link-type="uri" xlink:href="http://www.iucnredlist.org/documents/RedListGuidelines.pdf">http://www.iucnredlist.org/documents/RedListGuidelines.pdf</ext-link></mixed-citation></ref><ref id="B249"><mixed-citation xmlns:xlink="http://www.w3.org/1999/xlink" xlink:type="simple"><person-group><name name-style="western"><surname>Viljoen</surname><given-names>E</given-names></name></person-group> (<year>2011</year>) Morphology and genetic relationships in members of the <italic><tp:taxon-name><tp:taxon-name-part taxon-name-part-type="genus">Solanum</tp:taxon-name-part><tp:taxon-name-part taxon-name-part-type="species">nigrum</tp:taxon-name-part></tp:taxon-name></italic> L. complex used for jam production in the Highveld of South Africa. MSc thesis, Biotechnology, University of Pretoria, Pretoria, 1–242.</mixed-citation></ref><ref id="B228"><mixed-citation xmlns:xlink="http://www.w3.org/1999/xlink" xlink:type="simple"><person-group><name name-style="western"><surname>Stebbins</surname><given-names>GL</given-names></name><name name-style="western"><surname>Paddock</surname><given-names>EF</given-names></name></person-group> (<year>1949</year>) <article-title>The <italic><tp:taxon-name><tp:taxon-name-part taxon-name-part-type="genus">Solanum</tp:taxon-name-part><tp:taxon-name-part taxon-name-part-type="species">nigrum</tp:taxon-name-part></tp:taxon-name></italic> complex in Pacific North America.</article-title><source>Madrono</source><volume>10</volume>: <fpage>70</fpage>–<lpage>81</lpage>.</mixed-citation></ref></ref-list></tp:taxon-treatment>
