# Supplementary material for: A revision of the Morelloid Clade of Solanum L. (Solanaceae) in North and Central America and the Caribbean
Source: PhytoKeys. 2019 May 30;123:1–144. doi: 10.3897/phytokeys.123.31738 (PMC6554266; doi:10.3897/phytokeys.123.31738)
Supplement: XML Treatment for Solanum sarrachoides [file phytokeys.123.31738-treatment15.xml]

<!DOCTYPE tp:taxon-treatment
  PUBLIC "-//TaxonX//DTD Taxonomic Treatment Publishing DTD v0 20100105//EN" "tax-treatment-NSO.dtd">
<tp:taxon-treatment xmlns:tp="http://www.plazi.org/taxpub"><tp:treatment-meta><kwd-group><label>Taxon classification</label><kwd><named-content xmlns:xlink="http://www.w3.org/1999/xlink" content-type="kingdom">Plantae</named-content></kwd><kwd><named-content xmlns:xlink="http://www.w3.org/1999/xlink" content-type="order">Solanales</named-content></kwd><kwd><named-content xmlns:xlink="http://www.w3.org/1999/xlink" content-type="family">Solanaceae</named-content></kwd></kwd-group><mixed-citation publication-type="journal"><person-group><name><surname>Knapp</surname><given-names>Sandra</given-names></name><name><surname>Barboza</surname><given-names>Gloria E.</given-names></name><name><surname>Bohs</surname><given-names>Lynn</given-names></name><name><surname>Särkinen</surname><given-names>Tiina</given-names></name></person-group><article-title>A revision of the Morelloid Clade of <italic><tp:taxon-name><tp:taxon-name-part taxon-name-part-type="genus" reg="Solanum">Solanum</tp:taxon-name-part></tp:taxon-name></italic> L. (<tp:taxon-name><tp:taxon-name-part taxon-name-part-type="genus" reg="Solanaceae">Solanaceae</tp:taxon-name-part></tp:taxon-name>) in North and Central America and the Caribbean</article-title><source>PhytoKeys</source><day>30</day><month>5</month><year>2019</year><volume>123</volume><fpage>1</fpage><lpage>144</lpage><pub-id pub-id-type="doi">10.3897/phytokeys.123.31738</pub-id></mixed-citation></tp:treatment-meta><tp:nomenclature><label>15.</label><tp:taxon-name>
                  <tp:taxon-name-part taxon-name-part-type="genus" reg="Solanum">Solanum</tp:taxon-name-part>
                  <tp:taxon-name-part taxon-name-part-type="species" reg="sarrachoides">sarrachoides</tp:taxon-name-part>
                </tp:taxon-name><tp:taxon-authority>Sendtn., Fl. Bras. (Martius) 10: 18, tab. 1, fig. 1–8. 1846</tp:taxon-authority><xref ref-type="fig" rid="F45">Figures 45</xref><xref ref-type="fig" rid="F46">, 46</xref><tp:nomenclature-citation-list><tp:nomenclature-citation><tp:taxon-name>
                      <tp:taxon-name-part taxon-name-part-type="genus" reg="Solanum">Solanum</tp:taxon-name-part>
                      <tp:taxon-name-part taxon-name-part-type="species" reg="sarachidium">sarachidium</tp:taxon-name-part>
                    </tp:taxon-name><comment>Bitter, Repert. Spec. Nov. Regni Veg. 11: 211. 1912. Type. Paraguay. Gran Chaco: Loma Clavel, Nov 1903, <italic>T. Rojas 2493</italic> (lectotype, designated by <xref ref-type="bibr" rid="B83">Edmonds 1986</xref>, pg. 17: BM [BM000087577]; isolectotype: G [G00306752]). </comment></tp:nomenclature-citation><tp:nomenclature-citation><tp:taxon-name>
                      <tp:taxon-name-part taxon-name-part-type="genus" reg="Solanum">Solanum</tp:taxon-name-part>
                      <tp:taxon-name-part taxon-name-part-type="species" reg="sarrachoides">sarrachoides</tp:taxon-name-part>
                      <tp:taxon-name-part taxon-name-part-type="authority">Sendtn.</tp:taxon-name-part>
                      <tp:taxon-name-part taxon-name-part-type="infraspecific-rank">var.</tp:taxon-name-part>
                      <tp:taxon-name-part taxon-name-part-type="variety" reg="sarachidium">sarachidium</tp:taxon-name-part>
                    </tp:taxon-name><comment>(Bitter) C.V.Morton, Revis. Argentine Sp. <tp:taxon-name><tp:taxon-name-part taxon-name-part-type="genus" reg="Solanum">Solanum</tp:taxon-name-part></tp:taxon-name> 122. 1976. Type. Based on <tp:taxon-name><tp:taxon-name-part taxon-name-part-type="genus" reg="Solanum">Solanum</tp:taxon-name-part><tp:taxon-name-part taxon-name-part-type="species" reg="sarachidium">sarachidium</tp:taxon-name-part></tp:taxon-name> Bitter </comment></tp:nomenclature-citation></tp:nomenclature-citation-list></tp:nomenclature><tp:treatment-sec sec-type="material" id="SECID0E31FO"><title>Type.<sup><xref ref-type="fn" rid="en6">6</xref></sup></title><p>Brazil. “Brasilia australis”, <italic>F. Sellow s.n.</italic> (lectotype, designated by <xref ref-type="bibr" rid="B83">Edmonds 1986</xref>, pg. 16: P [P00371162]).</p></tp:treatment-sec><tp:treatment-sec sec-type="description" id="SECID0EI2FO"><title>Description.</title><p>Annual herbs to 70 cm tall, usually smaller (but very rarely to 1 m), spreading and decumbent with age. Stems terete, green, generally erect, branching and later spreading, not markedly hollow; new growth densely viscid-pubescent with simple, uniseriate, spreading trichomes with a glandular apical cell, the trichomes of two lengths, 1–4-celled trichomes to 0.5 mm long and 5–14-celled trichomes to 2.0 mm long; older stems glabrescent. Sympodial units difoliate, the leaves not geminate. Leaves simple, 3.0–7.5 cm long, 3.0–6.0 cm wide, broadly ovate; adaxial and abaxial surfaces sparsely to densely pubescent with spreading, simple, uniseriate glandular trichomes like those of the stem, evenly distributed on lamina and veins; major veins 3–4 pairs; base truncate to cordate, sometimes asymmetric; margins entire or regularly sinuate-dentate; apex acute; petioles 0.5–3.2 cm long, sparsely pubescent with trichomes like those of the stem and leaves. Inflorescences 0.7–1.7 cm long, lateral, usually leaf-opposed but occasionally internodal (always very near the node), unbranched, with 2–5(6–7) flowers clustered at the tip (sub-umbelliform), sparsely pubescent with spreading trichomes like those of the stems; peduncle 0.7–1.0 cm long; pedicels 5–7 mm long, 0.1–0.2 mm in diameter at the base, 0.3–0.4 mm in diameter at the apex, straight and spreading, articulated at the base; <!--PageBreak -->pedicel scars spaced ca. 0(-1) mm apart. Buds globose, the corolla only slightly exserted from the calyx tube before anthesis, almost completely included within the calyx lobes and only the tip of the corolla showing. Flowers 5-merous, all perfect. Calyx tube 0.5–1.0 mm long, the lobes 1.5–2.0 mm long, 1.3–1.5 mm wide, lanceolate to narrowly ovate with acute apices, sparsely pubescent with 1–4-celled spreading glandular trichomes like those on the pedicels but shorter. Corolla 5–8 mm in diameter, white with a yellow-green central eye, pentagonal-stellate, lobed 1/2–1/3 of the way to the base, the lobes 3.0–4.5 mm long, 5.0–7.0 mm wide, spreading at anthesis, sparsely papillate-pubescent abaxially with glandular 1–4-celled simple uniseriate trichomes and eglandular papillae, these denser along margins, tips and midvein. Stamens equal; filament tube minute; free portion of the filaments 1.0–1.5 mm long, adaxially sparsely pubescent with tangled uniseriate 4–6-celled simple trichomes; anthers 1.2–2.0 mm long, 0.4–0.8 mm wide, ellipsoid, yellow, poricidal at the tips, the pores lengthening to slits with age and drying. Ovary globose, glabrous; style 3.0–3.5 mm long, densely pubescent with 2–3-celled simple uniseriate trichomes in the lower 1/2–2/3 where included in the anther cone, not usually exserted beyond the anther cone; stigma capitate, minutely papillate, green in live plants. Fruit a globose berry, 6–9 mm in diameter, green-brownish grey at maturity, opaque, the surface of the pericarp usually matte; fruiting pedicels 5–9 mm long, 0.2–0.3 mm in diameter at the base, spaced 0–1 mm apart, reflexed, dropping with mature fruits, not persistent; fruiting calyx accrescent, becoming papery in mature fruit, the tube 3–4 mm long, the lobes 5.5–8.0 mm long and 3.5–4.0 mm wide, the tips slightly reflexed or spreading. Seeds (23-)59–69(-93) per berry, 1.3–1.7 mm long, 1.0–1.5 mm wide, flattened and tear-drop shaped with a subapical hilum, pale yellow, the surfaces minutely pitted, the testal cells pentagonal in outline. Stone cells 4–6 per berry, (0.5) 0.8–1 mm in diameter. Chromosome number: 2<italic>n</italic>=2×=24 (see <xref ref-type="bibr" rid="B204">Särkinen et al. 2018</xref>).</p><fig id="F45" position="float" orientation="portrait"><label>Figure 45.</label><caption><p><italic><tp:taxon-name><tp:taxon-name-part taxon-name-part-type="genus" reg="Solanum">Solanum</tp:taxon-name-part><tp:taxon-name-part taxon-name-part-type="species" reg="sarrachoides">sarrachoides</tp:taxon-name-part></tp:taxon-name></italic> Sendtn. <bold>A</bold> Habit <bold>B</bold> detail of adaxial leaf surface <bold>C</bold> detail of abaxial leaf surface <bold>D</bold> bud <bold>E</bold> flower <bold>F</bold> fruiting habit <bold>G</bold> maturing fruit (<bold>A–E</bold><italic>Macoun s.n.</italic>; <bold>F, G</bold><italic>Ahles 55038</italic>). Drawing by R. Wise (previously published in “PhytoKeys 106”).</p></caption><graphic xmlns:xlink="http://www.w3.org/1999/xlink" xlink:href="phytokeys-123-001-g045.jpg" position="float" orientation="portrait" xlink:type="simple" id="oo_305344.jpg"/></fig><fig id="F46" position="float" orientation="portrait"><label>Figure 46.</label><caption><p><italic><tp:taxon-name><tp:taxon-name-part taxon-name-part-type="genus" reg="Solanum">Solanum</tp:taxon-name-part><tp:taxon-name-part taxon-name-part-type="species" reg="sarrachoides">sarrachoides</tp:taxon-name-part></tp:taxon-name></italic> Sendtn. <bold>A</bold> Habit <bold>B</bold> inflorescence <bold>C</bold> flowers at full anthesis <bold>D</bold> developing fruits (unvouchered photos). Photos by D.G. Smith, S. Martín de la Vega, and B.W. Wells Association (previously published in “PhytoKeys 106”).</p></caption><graphic xmlns:xlink="http://www.w3.org/1999/xlink" xlink:href="phytokeys-123-001-g046.jpg" position="float" orientation="portrait" xlink:type="simple" id="oo_305345.jpg"/></fig></tp:treatment-sec><tp:treatment-sec sec-type="distribution" id="SECID0EUFGO"><title>Distribution.</title><p>(Figure <xref ref-type="fig" rid="F47">47</xref>) <italic><tp:taxon-name><tp:taxon-name-part taxon-name-part-type="genus" reg="Solanum">Solanum</tp:taxon-name-part><tp:taxon-name-part taxon-name-part-type="species" reg="sarrachoides">sarrachoides</tp:taxon-name-part></tp:taxon-name></italic> is native to southern South America, and is sporadically introduced to North America, where it is much less common than the morphologically similar <italic><tp:taxon-name><tp:taxon-name-part taxon-name-part-type="genus" reg="Solanum">S.</tp:taxon-name-part><tp:taxon-name-part taxon-name-part-type="species" reg="nitidibaccatum">nitidibaccatum</tp:taxon-name-part></tp:taxon-name></italic>.</p><fig id="F47" position="float" orientation="portrait"><label>Figure 47.</label><caption><p>Distribution of <italic><tp:taxon-name><tp:taxon-name-part taxon-name-part-type="genus" reg="Solanum">Solanum</tp:taxon-name-part><tp:taxon-name-part taxon-name-part-type="species" reg="sarrachoides">sarrachoides</tp:taxon-name-part></tp:taxon-name></italic> Sendtn.</p></caption><graphic xmlns:xlink="http://www.w3.org/1999/xlink" xlink:href="phytokeys-123-001-g047.jpg" position="float" orientation="portrait" xlink:type="simple" id="oo_305346.jpg"/></fig></tp:treatment-sec><tp:treatment-sec sec-type="ecology" id="SECID0EYHGO"><title>Ecology.</title><p>Sporadically occurs as a weed of cultivation 0–500 m elevation in urban areas, along riversides, and other disturbed areas (agriculture). <italic><tp:taxon-name><tp:taxon-name-part taxon-name-part-type="genus" reg="Solanum">Solanum</tp:taxon-name-part><tp:taxon-name-part taxon-name-part-type="species" reg="sarrachoides">sarrachoides</tp:taxon-name-part></tp:taxon-name></italic> is less common than <italic><tp:taxon-name><tp:taxon-name-part taxon-name-part-type="genus" reg="Solanum">S.</tp:taxon-name-part><tp:taxon-name-part taxon-name-part-type="species" reg="nitidibaccatum">nitidibaccatum</tp:taxon-name-part></tp:taxon-name></italic> as a weed of agriculture.</p></tp:treatment-sec><tp:treatment-sec sec-type="Common names" id="SECID0EAJGO"><title>Common names.</title><p>Canada and United States of America. Hairy nightshade (many sources, but unclear if individual accounts are referring to <italic><tp:taxon-name><tp:taxon-name-part taxon-name-part-type="genus" reg="Solanum">S.</tp:taxon-name-part><tp:taxon-name-part taxon-name-part-type="species" reg="sarrachoides">sarrachoides</tp:taxon-name-part></tp:taxon-name></italic> or <italic><tp:taxon-name><tp:taxon-name-part taxon-name-part-type="genus" reg="Solanum">S.</tp:taxon-name-part><tp:taxon-name-part taxon-name-part-type="species" reg="nitidibaccatum">nitidibaccatum</tp:taxon-name-part></tp:taxon-name></italic>).</p></tp:treatment-sec><tp:treatment-sec sec-type="Uses" id="SECID0EIKGO"><title>Uses.</title><p>None recorded.</p></tp:treatment-sec><tp:treatment-sec sec-type="Preliminary conservation status (IUCN 2017)" id="SECID0ENKGO"><title>Preliminary conservation status (<xref ref-type="bibr" rid="B115">IUCN 2017</xref>).</title><p>Least Concern (<abbrev xmlns:xlink="http://www.w3.org/1999/xlink" xlink:title="Least Concern" id="ABBRID0EYKGO" xlink:type="simple">LC</abbrev>). <italic><tp:taxon-name><tp:taxon-name-part taxon-name-part-type="genus" reg="Solanum">Solanum</tp:taxon-name-part><tp:taxon-name-part taxon-name-part-type="species" reg="sarrachoides">sarrachoides</tp:taxon-name-part></tp:taxon-name></italic> is introduced and weedy in the United States; it also occurs in southern South America. For <abbrev xmlns:xlink="http://www.w3.org/1999/xlink" xlink:title="Extent of Occurrence" id="ABBRID0ETLGO" xlink:type="simple">EOO</abbrev> see Table <xref ref-type="table" rid="T6">6</xref>.</p></tp:treatment-sec><tp:treatment-sec sec-type="discussion" id="SECID0E2LGO"><title>Discussion.</title><p>Many accounts of North American black nightshades have treated as <italic><tp:taxon-name><tp:taxon-name-part taxon-name-part-type="genus" reg="Solanum">Solanum</tp:taxon-name-part><tp:taxon-name-part taxon-name-part-type="species" reg="sarrachoides">sarrachoides</tp:taxon-name-part></tp:taxon-name></italic> the species whose correct name is <italic><tp:taxon-name><tp:taxon-name-part taxon-name-part-type="genus" reg="Solanum">S.</tp:taxon-name-part><tp:taxon-name-part taxon-name-part-type="species" reg="nitidibaccatum">nitidibaccatum</tp:taxon-name-part></tp:taxon-name></italic> (e.g., <xref ref-type="bibr" rid="B228">Stebbins and Paddock 1949</xref>; <xref ref-type="bibr" rid="B208">Schilling and Heiser 1979</xref>; <xref ref-type="bibr" rid="B207">Schilling 1981</xref>). Records of <italic><tp:taxon-name><tp:taxon-name-part taxon-name-part-type="genus" reg="Solanum">S.</tp:taxon-name-part><tp:taxon-name-part taxon-name-part-type="species" reg="sarrachoides">sarrachoides</tp:taxon-name-part></tp:taxon-name></italic> in the North American literature should therefore be dealt with care due to common misidentification of voucher material. The two taxa can be distinguished based using the following suite of characters: <italic><tp:taxon-name><tp:taxon-name-part taxon-name-part-type="genus" reg="Solanum">S.</tp:taxon-name-part><tp:taxon-name-part taxon-name-part-type="species" reg="sarrachoides">sarrachoides</tp:taxon-name-part></tp:taxon-name></italic> has generally truncate leaf bases, leaf-opposed <!--PageBreak -->mature inflorescences that are umbellate to sub-umbellate with fewer flowers (2–5), shorter calyx lobes 1.0–1.4 mm long, and a corolla with yellow-green central eye. <italic><tp:taxon-name><tp:taxon-name-part taxon-name-part-type="genus" reg="Solanum">Solanum</tp:taxon-name-part><tp:taxon-name-part taxon-name-part-type="species" reg="nitidibaccatum">nitidibaccatum</tp:taxon-name-part></tp:taxon-name></italic> has cuneate leaf bases, usually internodal mature inflorescences that are racemose with more flowers (4–8), longer calyx lobes 1.8–2.5 mm long, and corolla with black-purple edged central eye. The accrescent calyx almost completely encloses the matte-surfaced mature berry in <italic><tp:taxon-name><tp:taxon-name-part taxon-name-part-type="genus" reg="Solanum">S.</tp:taxon-name-part><tp:taxon-name-part taxon-name-part-type="species" reg="sarrachoides">sarrachoides</tp:taxon-name-part></tp:taxon-name></italic>, while the shiny, marbled berry of <italic><tp:taxon-name><tp:taxon-name-part taxon-name-part-type="genus" reg="Solanum">S.</tp:taxon-name-part><tp:taxon-name-part taxon-name-part-type="species" reg="nitidibaccatum">nitidibaccatum</tp:taxon-name-part></tp:taxon-name></italic> is always ca. halfway exserted from the calyx lobes. <italic><tp:taxon-name><tp:taxon-name-part taxon-name-part-type="genus" reg="Solanum">Solanum</tp:taxon-name-part><tp:taxon-name-part taxon-name-part-type="species" reg="sarrachoides">sarrachoides</tp:taxon-name-part></tp:taxon-name></italic> usually has more stone cells in each berry (4–6) than does <italic><tp:taxon-name><tp:taxon-name-part taxon-name-part-type="genus" reg="Solanum">S.</tp:taxon-name-part><tp:taxon-name-part taxon-name-part-type="species" reg="nitidibaccatum">nitidibaccatum</tp:taxon-name-part></tp:taxon-name></italic> (1–2, or absent). Though morphologically very similar, preliminary data from both nuclear and plastid DNA sequences suggests the two species are not closely related (T. Särkinen, prelim. data).</p><p>Typification details of the synonyms of <italic><tp:taxon-name><tp:taxon-name-part taxon-name-part-type="genus" reg="Solanum">S.</tp:taxon-name-part><tp:taxon-name-part taxon-name-part-type="species" reg="sarrachoides">sarrachoides</tp:taxon-name-part></tp:taxon-name></italic> can be found in <xref ref-type="bibr" rid="B12">Barboza et al. (2013)</xref> and <xref ref-type="bibr" rid="B204">Särkinen et al. (2018)</xref>.</p></tp:treatment-sec><tp:treatment-sec sec-type="material" id="SECID0EXRGO"><title>Specimens examined.</title><p>See Suppl. materials <xref ref-type="supplementary-material" rid="S1">1</xref> and <xref ref-type="supplementary-material" rid="S3">3</xref>.</p></tp:treatment-sec><tp:treatment-sec><!--Section generated to contain objects referenced in tp:taxon-treatment.--><table-wrap id="T6" position="float" orientation="portrait"><label>Table 6.</label><caption><p>Preliminary conservation assessments for morelloid species from the Caribbean and North and Central America. For details see Materials and Methods and individual species treatments. Preliminary assessments are based on <abbrev xmlns:xlink="http://www.w3.org/1999/xlink" xlink:title="Extent of Occurrence" id="ABBRID0E1WGK" xlink:type="simple">EOO</abbrev> only (see Materials and Methods) and have been calculated for worldwide ranges for each species. The <abbrev xmlns:xlink="http://www.w3.org/1999/xlink" xlink:title="Extent of Occurrence" id="ABBRID0EWXGK" xlink:type="simple">EOO</abbrev> and conservation status of species known to be solely cultivated, introduced or adventive in the region has been assessed in <xref ref-type="bibr" rid="B204">Särkinen et al. (2018)</xref>.</p></caption><table id="TID0E6YAI" rules="all"><tbody><tr><th rowspan="1" colspan="1">Species</th><th rowspan="1" colspan="1">Preliminary conservation assessment (<xref ref-type="bibr" rid="B115">IUCN 2017</xref>)</th><th rowspan="1" colspan="1"><abbrev xmlns:xlink="http://www.w3.org/1999/xlink" xlink:title="Extent of Occurrence" id="ABBRID0E5YGK" xlink:type="simple">EOO</abbrev> (km<sup>2</sup>) [worldwide range]</th></tr><tr><td rowspan="1" colspan="1"><italic><tp:taxon-name><tp:taxon-name-part taxon-name-part-type="genus" reg="Solanum">Solanum</tp:taxon-name-part><tp:taxon-name-part taxon-name-part-type="species" reg="americanum">americanum</tp:taxon-name-part></tp:taxon-name></italic> Mill.</td><td rowspan="1" colspan="1">
                <abbrev xmlns:xlink="http://www.w3.org/1999/xlink" xlink:title="Least Concern" id="ABBRID0EYZGK" xlink:type="simple">LC</abbrev>
              </td><td rowspan="1" colspan="1">444,094,992</td></tr><tr><td rowspan="1" colspan="1"><italic><tp:taxon-name><tp:taxon-name-part taxon-name-part-type="genus" reg="Solanum">Solanum</tp:taxon-name-part><tp:taxon-name-part taxon-name-part-type="species" reg="chenopodioides">chenopodioides</tp:taxon-name-part></tp:taxon-name></italic> Lam.</td><td rowspan="1" colspan="1">
                <abbrev xmlns:xlink="http://www.w3.org/1999/xlink" xlink:title="Least Concern" id="ABBRID0ET1GK" xlink:type="simple">LC</abbrev>
              </td><td rowspan="1" colspan="1">77,207,558</td></tr><tr><td rowspan="1" colspan="1"><italic><tp:taxon-name><tp:taxon-name-part taxon-name-part-type="genus" reg="Solanum">Solanum</tp:taxon-name-part><tp:taxon-name-part taxon-name-part-type="species" reg="corymbosum">corymbosum</tp:taxon-name-part></tp:taxon-name></italic> Jacq.</td><td rowspan="1" colspan="1">
                <abbrev xmlns:xlink="http://www.w3.org/1999/xlink" xlink:title="Least Concern" id="ABBRID0EO2GK" xlink:type="simple">LC</abbrev>
              </td><td rowspan="1" colspan="1">1,621,244 (all); 148,300 (Mexico and Central America only)</td></tr><tr><td rowspan="1" colspan="1"><italic><tp:taxon-name><tp:taxon-name-part taxon-name-part-type="genus" reg="Solanum">Solanum</tp:taxon-name-part><tp:taxon-name-part taxon-name-part-type="species" reg="douglasii">douglasii</tp:taxon-name-part></tp:taxon-name></italic> Dunal</td><td rowspan="1" colspan="1">
                <abbrev xmlns:xlink="http://www.w3.org/1999/xlink" xlink:title="Least Concern" id="ABBRID0EW3GK" xlink:type="simple">LC</abbrev>
              </td><td rowspan="1" colspan="1">6,419,607</td></tr><tr><td rowspan="1" colspan="1"><italic><tp:taxon-name><tp:taxon-name-part taxon-name-part-type="genus" reg="Solanum">Solanum</tp:taxon-name-part><tp:taxon-name-part taxon-name-part-type="species" reg="emulans">emulans</tp:taxon-name-part></tp:taxon-name></italic> Raf.</td><td rowspan="1" colspan="1">
                <abbrev xmlns:xlink="http://www.w3.org/1999/xlink" xlink:title="Least Concern" id="ABBRID0ER4GK" xlink:type="simple">LC</abbrev>
              </td><td rowspan="1" colspan="1">5,394,300</td></tr><tr><td rowspan="1" colspan="1"><italic><tp:taxon-name><tp:taxon-name-part taxon-name-part-type="genus" reg="Solanum">Solanum</tp:taxon-name-part><tp:taxon-name-part taxon-name-part-type="species" reg="furcatum">furcatum</tp:taxon-name-part></tp:taxon-name></italic> Dunal</td><td rowspan="1" colspan="1">
                <abbrev xmlns:xlink="http://www.w3.org/1999/xlink" xlink:title="Least Concern" id="ABBRID0EM5GK" xlink:type="simple">LC</abbrev>
              </td><td rowspan="1" colspan="1">209,035,647 (North America only 4,169 – EN)</td></tr><tr><td rowspan="1" colspan="1"><italic><tp:taxon-name><tp:taxon-name-part taxon-name-part-type="genus" reg="Solanum">Solanum</tp:taxon-name-part><tp:taxon-name-part taxon-name-part-type="species" reg="interius">interius</tp:taxon-name-part></tp:taxon-name></italic> Rydb.</td><td rowspan="1" colspan="1">
                <abbrev xmlns:xlink="http://www.w3.org/1999/xlink" xlink:title="Least Concern" id="ABBRID0EH6GK" xlink:type="simple">LC</abbrev>
              </td><td rowspan="1" colspan="1">4,506,327</td></tr><tr><td rowspan="1" colspan="1"><italic><tp:taxon-name><tp:taxon-name-part taxon-name-part-type="genus" reg="Solanum">Solanum</tp:taxon-name-part><tp:taxon-name-part taxon-name-part-type="species" reg="macrotonum">macrotonum</tp:taxon-name-part></tp:taxon-name></italic> Bitter</td><td rowspan="1" colspan="1">
                <abbrev xmlns:xlink="http://www.w3.org/1999/xlink" xlink:title="Least Concern" id="ABBRID0ECAHK" xlink:type="simple">LC</abbrev>
              </td><td rowspan="1" colspan="1">3,804,650</td></tr><tr><td rowspan="1" colspan="1"><italic><tp:taxon-name><tp:taxon-name-part taxon-name-part-type="genus" reg="Solanum">Solanum</tp:taxon-name-part><tp:taxon-name-part taxon-name-part-type="species" reg="nigrescens">nigrescens</tp:taxon-name-part></tp:taxon-name></italic> M.Martens &amp; Galeotti</td><td rowspan="1" colspan="1">
                <abbrev xmlns:xlink="http://www.w3.org/1999/xlink" xlink:title="Least Concern" id="ABBRID0E4AHK" xlink:type="simple">LC</abbrev>
              </td><td rowspan="1" colspan="1">15,340,166</td></tr><tr><td rowspan="1" colspan="1"><italic><tp:taxon-name><tp:taxon-name-part taxon-name-part-type="genus" reg="Solanum">Solanum</tp:taxon-name-part><tp:taxon-name-part taxon-name-part-type="species" reg="nigrum">nigrum</tp:taxon-name-part></tp:taxon-name></italic> L.</td><td rowspan="1" colspan="1">
                <abbrev xmlns:xlink="http://www.w3.org/1999/xlink" xlink:title="Least Concern" id="ABBRID0EYBHK" xlink:type="simple">LC</abbrev>
              </td><td rowspan="1" colspan="1">78,076,619</td></tr><tr><td rowspan="1" colspan="1"><italic><tp:taxon-name><tp:taxon-name-part taxon-name-part-type="genus" reg="Solanum">Solanum</tp:taxon-name-part><tp:taxon-name-part taxon-name-part-type="species" reg="nitidibaccatum">nitidibaccatum</tp:taxon-name-part></tp:taxon-name></italic> Bitter</td><td rowspan="1" colspan="1">
                <abbrev xmlns:xlink="http://www.w3.org/1999/xlink" xlink:title="Least Concern" id="ABBRID0ETCHK" xlink:type="simple">LC</abbrev>
              </td><td rowspan="1" colspan="1">See <xref ref-type="bibr" rid="B204">Särkinen et al. 2018</xref></td></tr><tr><td rowspan="1" colspan="1"><italic><tp:taxon-name><tp:taxon-name-part taxon-name-part-type="genus" reg="Solanum">Solanum</tp:taxon-name-part><tp:taxon-name-part taxon-name-part-type="species" reg="pruinosum">pruinosum</tp:taxon-name-part></tp:taxon-name></italic> Bitter</td><td rowspan="1" colspan="1">
                <abbrev xmlns:xlink="http://www.w3.org/1999/xlink" xlink:title="Least Concern" id="ABBRID0ESDHK" xlink:type="simple">LC</abbrev>
              </td><td rowspan="1" colspan="1">294,305</td></tr><tr><td rowspan="1" colspan="1"><italic><tp:taxon-name><tp:taxon-name-part taxon-name-part-type="genus" reg="Solanum">Solanum</tp:taxon-name-part><tp:taxon-name-part taxon-name-part-type="species" reg="pseudogracile">pseudogracile</tp:taxon-name-part></tp:taxon-name></italic> Heiser</td><td rowspan="1" colspan="1">
                <abbrev xmlns:xlink="http://www.w3.org/1999/xlink" xlink:title="Least Concern" id="ABBRID0ENEHK" xlink:type="simple">LC</abbrev>
              </td><td rowspan="1" colspan="1">1,048,309</td></tr><tr><td rowspan="1" colspan="1"><italic><tp:taxon-name><tp:taxon-name-part taxon-name-part-type="genus" reg="Solanum">Solanum</tp:taxon-name-part><tp:taxon-name-part taxon-name-part-type="species" reg="retroflexum">retroflexum</tp:taxon-name-part></tp:taxon-name></italic> Dunal</td><td rowspan="1" colspan="1">
                <abbrev xmlns:xlink="http://www.w3.org/1999/xlink" xlink:title="Least Concern" id="ABBRID0EIFHK" xlink:type="simple">LC</abbrev>
              </td><td rowspan="1" colspan="1">See <xref ref-type="bibr" rid="B204">Särkinen et al. 2018</xref></td></tr><tr><td rowspan="1" colspan="1"><italic><tp:taxon-name><tp:taxon-name-part taxon-name-part-type="genus" reg="Solanum">Solanum</tp:taxon-name-part><tp:taxon-name-part taxon-name-part-type="species" reg="sarrachoides">sarrachoides</tp:taxon-name-part></tp:taxon-name></italic> Sendtn.</td><td rowspan="1" colspan="1">
                <abbrev xmlns:xlink="http://www.w3.org/1999/xlink" xlink:title="Least Concern" id="ABBRID0EHGHK" xlink:type="simple">LC</abbrev>
              </td><td rowspan="1" colspan="1">100,440,077</td></tr><tr><td rowspan="1" colspan="1"><italic><tp:taxon-name><tp:taxon-name-part taxon-name-part-type="genus" reg="Solanum">Solanum</tp:taxon-name-part><tp:taxon-name-part taxon-name-part-type="species" reg="scabrum">scabrum</tp:taxon-name-part></tp:taxon-name></italic> Mill.</td><td rowspan="1" colspan="1">
                <abbrev xmlns:xlink="http://www.w3.org/1999/xlink" xlink:title="Least Concern" id="ABBRID0ECHHK" xlink:type="simple">LC</abbrev>
              </td><td rowspan="1" colspan="1">See <xref ref-type="bibr" rid="B204">Särkinen et al. 2018</xref></td></tr><tr><td rowspan="1" colspan="1"><italic><tp:taxon-name><tp:taxon-name-part taxon-name-part-type="genus" reg="Solanum">Solanum</tp:taxon-name-part><tp:taxon-name-part taxon-name-part-type="species" reg="triflorum">triflorum</tp:taxon-name-part></tp:taxon-name></italic> Nutt.</td><td rowspan="1" colspan="1">
                <abbrev xmlns:xlink="http://www.w3.org/1999/xlink" xlink:title="Least Concern" id="ABBRID0EBIHK" xlink:type="simple">LC</abbrev>
              </td><td rowspan="1" colspan="1">91,711,478</td></tr><tr><td rowspan="1" colspan="1"><italic><tp:taxon-name><tp:taxon-name-part taxon-name-part-type="genus" reg="Solanum">Solanum</tp:taxon-name-part><tp:taxon-name-part taxon-name-part-type="species" reg="villosum">villosum</tp:taxon-name-part></tp:taxon-name></italic> Mill.</td><td rowspan="1" colspan="1">
                <abbrev xmlns:xlink="http://www.w3.org/1999/xlink" xlink:title="Least Concern" id="ABBRID0E3IHK" xlink:type="simple">LC</abbrev>
              </td><td rowspan="1" colspan="1">See <xref ref-type="bibr" rid="B204">Särkinen et al. 2018</xref></td></tr></tbody></table></table-wrap><supplementary-material xmlns:xlink="http://www.w3.org/1999/xlink" id="S1" position="float" orientation="portrait" xlink:type="simple"><label>Supplementary material 1</label><p>Specimens cited in pdf format (traditional format; only specimens from the region cited)</p><p>Data type: PDF file</p><media xlink:href="phytokeys-123-001-s001.pdf" mimetype="application" mime-subtype="pdf" position="float" orientation="portrait" xlink:type="simple" id="oo_305356.pdf"/><permissions><license xlink:type="simple"><license-p>This dataset is made available under the Open Database License (http://opendatacommons.org/licenses/odbl/1.0/). The Open Database License (ODbL) is a license agreement intended to allow users to freely share, modify, and use this Dataset while maintaining this same freedom for others, provided that the original source and author(s) are credited.</license-p></license></permissions><attrib specific-use="authors">Sandra Knapp, Gloria E. Barboza, Lynn Bohs, Tiina Särkinen</attrib></supplementary-material><supplementary-material xmlns:xlink="http://www.w3.org/1999/xlink" id="S3" position="float" orientation="portrait" xlink:type="simple"><label>Supplementary material 3</label><p>Searchable CSV file of all specimens examined for this treatment, including Old World and South America</p><p>Data type: CSV file</p><media xlink:href="phytokeys-123-001-s003.csv" mimetype="text" mime-subtype="csv" position="float" orientation="portrait" xlink:type="simple" id="oo_305358.csv"/><permissions><license xlink:type="simple"><license-p>This dataset is made available under the Open Database License (http://opendatacommons.org/licenses/odbl/1.0/). The Open Database License (ODbL) is a license agreement intended to allow users to freely share, modify, and use this Dataset while maintaining this same freedom for others, provided that the original source and author(s) are credited.</license-p></license></permissions><attrib specific-use="authors">Sandra Knapp, Gloria E. Barboza, Lynn Bohs, Tiina Särkinen</attrib></supplementary-material><fn-group><fn id="en6"><p>Types based on American specimens only, for full synonymy see Särkinen et al. (2018: 141)</p></fn></fn-group></tp:treatment-sec><ref-list><ref id="B83"><mixed-citation xmlns:xlink="http://www.w3.org/1999/xlink" xlink:type="simple"><person-group><name name-style="western"><surname>Edmonds</surname><given-names>JM</given-names></name></person-group> (<year>1986</year>) <article-title>Biosystematics of <italic><tp:taxon-name><tp:taxon-name-part taxon-name-part-type="genus">Solanum</tp:taxon-name-part><tp:taxon-name-part taxon-name-part-type="species">sarrachoides</tp:taxon-name-part></tp:taxon-name></italic> Sendtn. and <italic><tp:taxon-name><tp:taxon-name-part taxon-name-part-type="genus">S.</tp:taxon-name-part><tp:taxon-name-part taxon-name-part-type="species">physalifolium</tp:taxon-name-part></tp:taxon-name></italic> Rusby (<italic><tp:taxon-name><tp:taxon-name-part taxon-name-part-type="genus">S.</tp:taxon-name-part><tp:taxon-name-part taxon-name-part-type="species">nitidibaccatum</tp:taxon-name-part></tp:taxon-name></italic> Bitter).</article-title><source>Botanical Journal of the Linnean Society</source><volume>92</volume>(<issue>1</issue>): <fpage>1</fpage>–<lpage>38</lpage>. <ext-link xlink:type="simple" ext-link-type="doi" xlink:href="10.1111/j.1095-8339.1986.tb01425.x">https://doi.org/10.1111/j.1095-8339.1986.tb01425.x</ext-link></mixed-citation></ref><ref id="B204"><mixed-citation xmlns:xlink="http://www.w3.org/1999/xlink" xlink:type="simple"><person-group><name name-style="western"><surname>Särkinen</surname><given-names>T</given-names></name><name name-style="western"><surname>Poczai</surname><given-names>P</given-names></name><name name-style="western"><surname>Barboza</surname><given-names>GE</given-names></name><name name-style="western"><surname>van der Weerden</surname><given-names>GM</given-names></name><name name-style="western"><surname>Baden</surname><given-names>M</given-names></name><name name-style="western"><surname>Knapp</surname><given-names>S</given-names></name></person-group> (<year>2018</year>) <article-title>A revision of the Old World black nightshades (Morelloid clade of <italic><tp:taxon-name><tp:taxon-name-part taxon-name-part-type="genus">Solanum</tp:taxon-name-part></tp:taxon-name></italic> L., <tp:taxon-name><tp:taxon-name-part taxon-name-part-type="genus">Solanaceae</tp:taxon-name-part></tp:taxon-name>).</article-title><source>PhytoKeys</source><volume>106</volume>: <fpage>1</fpage>–<lpage>223</lpage>. <ext-link xlink:type="simple" ext-link-type="doi" xlink:href="10.3897/phytokeys.106.21991">https://doi.org/10.3897/phytokeys.106.21991</ext-link></mixed-citation></ref><ref id="B115"><mixed-citation xmlns:xlink="http://www.w3.org/1999/xlink" xlink:type="simple"><institution xlink:type="simple">IUCN</institution> (<year>2017</year>) Guidelines for Using the IUCN Red List Categories and Criteria. Version 13. Prepared by the Standards and Petitions Subcommittee. <ext-link xlink:type="simple" ext-link-type="uri" xlink:href="http://www.iucnredlist.org/documents/RedListGuidelines.pdf">http://www.iucnredlist.org/documents/RedListGuidelines.pdf</ext-link></mixed-citation></ref><ref id="B228"><mixed-citation xmlns:xlink="http://www.w3.org/1999/xlink" xlink:type="simple"><person-group><name name-style="western"><surname>Stebbins</surname><given-names>GL</given-names></name><name name-style="western"><surname>Paddock</surname><given-names>EF</given-names></name></person-group> (<year>1949</year>) <article-title>The <italic><tp:taxon-name><tp:taxon-name-part taxon-name-part-type="genus">Solanum</tp:taxon-name-part><tp:taxon-name-part taxon-name-part-type="species">nigrum</tp:taxon-name-part></tp:taxon-name></italic> complex in Pacific North America.</article-title><source>Madrono</source><volume>10</volume>: <fpage>70</fpage>–<lpage>81</lpage>.</mixed-citation></ref><ref id="B208"><mixed-citation xmlns:xlink="http://www.w3.org/1999/xlink" xlink:type="simple"><person-group><name name-style="western"><surname>Schilling</surname><given-names>Jr EE</given-names></name><name name-style="western"><surname>Heiser</surname><given-names>Jr CB</given-names></name></person-group> (<year>1979</year>) <article-title>Crossing relationships among diploid species of the <italic><tp:taxon-name><tp:taxon-name-part taxon-name-part-type="genus">Solanum</tp:taxon-name-part><tp:taxon-name-part taxon-name-part-type="species">nigrum</tp:taxon-name-part></tp:taxon-name></italic> complex in North America.</article-title><source>American Journal of Botany</source><volume>66</volume>(<issue>6</issue>): <fpage>709</fpage>–<lpage>716</lpage>. <ext-link xlink:type="simple" ext-link-type="doi" xlink:href="10.1002/j.1537-2197.1979.tb06275.x">https://doi.org/10.1002/j.1537-2197.1979.tb06275.x</ext-link></mixed-citation></ref><ref id="B207"><mixed-citation xmlns:xlink="http://www.w3.org/1999/xlink" xlink:type="simple"><person-group><name name-style="western"><surname>Schilling</surname><given-names>EE</given-names></name></person-group> (<year>1981</year>) <article-title>Systematics of <tp:taxon-name><tp:taxon-name-part taxon-name-part-type="genus">Solanum</tp:taxon-name-part><tp:taxon-name-part taxon-name-part-type="infraspecific-rank">sect.</tp:taxon-name-part><tp:taxon-name-part taxon-name-part-type="section">Solanum</tp:taxon-name-part></tp:taxon-name> (<tp:taxon-name><tp:taxon-name-part taxon-name-part-type="genus">Solanaceae</tp:taxon-name-part></tp:taxon-name>) in North America.</article-title><source>Systematic Botany</source><volume>6</volume>(<issue>2</issue>): <fpage>172</fpage>–<lpage>185</lpage>. <ext-link xlink:type="simple" ext-link-type="doi" xlink:href="10.2307/2418547">https://doi.org/10.2307/2418547</ext-link></mixed-citation></ref><ref id="B12"><mixed-citation xmlns:xlink="http://www.w3.org/1999/xlink" xlink:type="simple"><person-group><name name-style="western"><surname>Barboza</surname><given-names>GE</given-names></name><name name-style="western"><surname>Knapp</surname><given-names>S</given-names></name><name name-style="western"><surname>Särkinen</surname><given-names>T</given-names></name></person-group> (<year>2013</year>) Grupo VII. Moreloide. In Anton AM, Zuloaga FO (Eds), Barboza GE (coord.) Flora Argentina vol. 13, <tp:taxon-name><tp:taxon-name-part taxon-name-part-type="genus">Solanaceae</tp:taxon-name-part></tp:taxon-name>. IBODA-IMBIV, CONICET: Buenos Aires &amp; Córdoba, Argentina, 231–264.</mixed-citation></ref></ref-list></tp:taxon-treatment>
