# Supplementary material for: A revision of the Morelloid Clade of Solanum L. (Solanaceae) in North and Central America and the Caribbean
Source: PhytoKeys. 2019 May 30;123:1–144. doi: 10.3897/phytokeys.123.31738 (PMC6554266; doi:10.3897/phytokeys.123.31738)
Supplement: XML Treatment for Solanum scabrum [file phytokeys.123.31738-treatment16.xml]

<!DOCTYPE tp:taxon-treatment
  PUBLIC "-//TaxonX//DTD Taxonomic Treatment Publishing DTD v0 20100105//EN" "tax-treatment-NSO.dtd">
<tp:taxon-treatment xmlns:tp="http://www.plazi.org/taxpub"><tp:treatment-meta><kwd-group><label>Taxon classification</label><kwd><named-content xmlns:xlink="http://www.w3.org/1999/xlink" content-type="kingdom">Plantae</named-content></kwd><kwd><named-content xmlns:xlink="http://www.w3.org/1999/xlink" content-type="order">Solanales</named-content></kwd><kwd><named-content xmlns:xlink="http://www.w3.org/1999/xlink" content-type="family">Solanaceae</named-content></kwd></kwd-group><mixed-citation publication-type="journal"><person-group><name><surname>Knapp</surname><given-names>Sandra</given-names></name><name><surname>Barboza</surname><given-names>Gloria E.</given-names></name><name><surname>Bohs</surname><given-names>Lynn</given-names></name><name><surname>Särkinen</surname><given-names>Tiina</given-names></name></person-group><article-title>A revision of the Morelloid Clade of <italic><tp:taxon-name><tp:taxon-name-part taxon-name-part-type="genus" reg="Solanum">Solanum</tp:taxon-name-part></tp:taxon-name></italic> L. (<tp:taxon-name><tp:taxon-name-part taxon-name-part-type="genus" reg="Solanaceae">Solanaceae</tp:taxon-name-part></tp:taxon-name>) in North and Central America and the Caribbean</article-title><source>PhytoKeys</source><day>30</day><month>5</month><year>2019</year><volume>123</volume><fpage>1</fpage><lpage>144</lpage><pub-id pub-id-type="doi">10.3897/phytokeys.123.31738</pub-id></mixed-citation></tp:treatment-meta><tp:nomenclature><label>16.</label><tp:taxon-name>
                  <tp:taxon-name-part taxon-name-part-type="genus" reg="Solanum">Solanum</tp:taxon-name-part>
                  <tp:taxon-name-part taxon-name-part-type="species" reg="scabrum">scabrum</tp:taxon-name-part>
                </tp:taxon-name><tp:taxon-authority>Mill., Gard. Dict. ed. 8, no. 6. 1768</tp:taxon-authority><xref ref-type="fig" rid="F48">Figures 48</xref><xref ref-type="fig" rid="F49">, 49</xref><!--PageBreak --><!--PageBreak --><tp:nomenclature-citation-list><tp:nomenclature-citation><tp:taxon-name>
                      <tp:taxon-name-part taxon-name-part-type="genus" reg="Solanum">Solanum</tp:taxon-name-part>
                      <tp:taxon-name-part taxon-name-part-type="species" reg="fistulosum">fistulosum</tp:taxon-name-part>
                    </tp:taxon-name><comment>Dunal, Encycl. [J. Lamarck &amp; al.] Suppl. 3: 749. 1814. Type. “Originaire de l’Isle de France [Mauritius], est cultivée en Amerique [Brazil]”, <italic>Herb. Richard s.n.</italic> (lectotype, designated by <xref ref-type="bibr" rid="B54">D’Arcy 1974a</xref>, pg. 735: P [P00335259]). </comment></tp:nomenclature-citation><tp:nomenclature-citation><tp:taxon-name>
                      <tp:taxon-name-part taxon-name-part-type="genus" reg="Solanum">Solanum</tp:taxon-name-part>
                      <tp:taxon-name-part taxon-name-part-type="species" reg="oleraceum">oleraceum</tp:taxon-name-part>
                      <tp:taxon-name-part taxon-name-part-type="authority">Dunal</tp:taxon-name-part>
                      <tp:taxon-name-part taxon-name-part-type="infraspecific-rank">var.</tp:taxon-name-part>
                      <tp:taxon-name-part taxon-name-part-type="variety" reg="macrocarpum">macrocarpum</tp:taxon-name-part>
                    </tp:taxon-name><comment>Dunal, Prodr. [A. P. de Candolle] 13(1): 50. 1852. <!--PageBreak -->Type. Brazil. Bahia: Ilheus, 1841, <italic>C.F.P. Martius 1255</italic> (lectotype, designated by <xref ref-type="bibr" rid="B75">Edmonds 1972</xref>, pg. 108 [as holotype]: G-DC [G00144295]; isolectotype: P [P00366815]). </comment></tp:nomenclature-citation></tp:nomenclature-citation-list></tp:nomenclature><tp:treatment-sec sec-type="material" id="SECID0E2VGO"><title>Type.<sup><xref ref-type="fn" rid="en7">7</xref></sup></title><p>Cultivated in Chelsea Physic Garden, said in protologue to “grow naturally in North America”, <italic>Herb. Miller s.n.</italic> (lectotype, designated by <xref ref-type="bibr" rid="B111">Henderson 1974</xref>, pg. 61 [as type]: BM [BM000847083]).</p></tp:treatment-sec><tp:treatment-sec sec-type="description" id="SECID0EHWGO"><title>Description.</title><p>Annual or short-lived perennial herbs to 1.5 m tall, often woody at the base. Stems terete, ridged, or winged, green to purple, erect or ascending, if ridged or winged the stems later spinescent, usually somewhat hollow; new growth puberulent with simple spreading uniseriate 2–8-celled eglandular trichomes 0.3–0.8 mm long; older stems glabrescent, with or without prominent pseudospines. Sympodial units difoliate, the leaves usually not geminate, but if leaves paired then one is usually smaller. Leaves simple, 4–15(20) cm long, 3–10(16) cm wide, broadly ovate to elliptic, very variable in size depending on cultivars and growth conditions, green to dark green above to somewhat purple coloured, slightly paler; adaxial and abaxial surfaces glabrous or sparsely pubescent with simple uniseriate trichomes like those on the stem mainly along veins and scattered along lamina; major veins 3–6(–8) pairs, paler green or often purple tinged; base abruptly acute or truncate, narrowly winged onto the petiole; margins entire or rarely shallowly sinuate; apex rounded to acute; petioles 1–5(8) cm long, glabrous or sparsely pubescent with simple uniseriate trichomes like those of the stem. Inflorescences 1–2 (–4) cm long, internodal, unbranched, forked or many times branched (in cultivars), with 4–10(30+) flowers clustered towards the tips (sub-umbelliform) or spread along the rhachis, glabrous or sparsely pubescent with simple uniseriate trichomes like those on the stem; peduncle 1–5(-8) cm long, erect and thick, much thickened at the apex, subwoody, green or purple-tinged; pedicels 0.4–1 cm long, 0.3–0.5 mm in diameter at the base, 0.75–0.9 mm in diameter at the apex and abruptly expanding to the calyx tube, stout, erect and/or spreading, green or purple-tinged, glabrous or minutely pubescent like the peduncle, articulated at the base; pedicel scars tightly clustered near the tip of the rhachis, spaced 0–2 mm apart, sometimes with short stumps ca. 0.5–1.0 mm long. Buds globose to subglobose, the corolla exserted 1/2–1/3 from the calyx tube before anthesis. Flowers 5-merous or occasionally fasciate and 6–7-merous in cultivars, all perfect. Calyx tube 0.9–1.1 mm long, abruptly cup-shaped with a broad base, the lobes slightly unequal, 0.9–1.5 mm long, 0.5–1.5 mm wide, broadly deltate with a rounded tip, green or purple-tinged, glabrous or sparsely pubescent with simple uniseriate trichomes like those of the pedicels, the margins often drying scarious and white. Corolla 7–12 mm in diameter, white, purple-tinged or occasionally lilac to dark purple, with a yellow basal star, stellate, lobed ca. 1/2 of the way to the base, the lobes 2.5–4 mm long, 1.5–3 mm wide, spreading or reflexed, densely papillate on tips and margins. Stamens equal; filament tube very short, to 0.1 mm long; free portion of the filaments 0.5–0.8 mm long, glabrous or pubescent with tangled uniseriate simple trichomes; anthers 2–3 mm long, ellipsoid or slightly tapering towards the tips, yellow, orange or brown, poricidal at the tips, the <!--PageBreak --><!--PageBreak -->pores lengthening to slits with age and drying, the connective often becoming brownish black in dry specimens. Ovary rounded, glabrous; style 2.5–5 mm long, densely pubescent with simple uniseriate trichomes 0.2–0.5 mm long in the basal 1/2 where included in the anther cone, exserted 0–1.5 mm beyond the anther cone; stigma capitate, the surface minutely papillate. Fruit a globose to slightly flattened berry, 10–20 mm in diameter, purplish black at maturity, opaque, the pericarp thick, shiny; fruiting pedicels 7–15(20) mm long, 0.5–1 mm in diameter at the base, 1.1–1.5 mm in diam<!--PageBreak -->eter at the apex, stout, erect and spreading, purple or brown, usually not falling with the fruit, remaining on the plant and often persistent on older inflorescences; fruiting calyx not accrescent, the tube 1.5–2 mm long, usually tearing unevenly, the lobes 2–3 mm long, usually with thicker white margins in dry material, appressed or spreading to slightly reflexed. Seeds (20–)100–150 per berry, 2–2.8 mm long, 1.5–1.8 mm wide, flattened and tear-drop shaped with a subapical hilum, yellow-brown or purple, the surfaces minutely pitted, thin and the embryo clearly visible, the testal cells rectangular to pentagonal in outline. Stone cells absent. Chromosome number: <italic>2n</italic>=6×=72 (see <xref ref-type="bibr" rid="B204">Särkinen et al. 2018</xref>).</p><fig id="F48" position="float" orientation="portrait"><label>Figure 48.</label><caption><p><italic><tp:taxon-name><tp:taxon-name-part taxon-name-part-type="genus" reg="Solanum">Solanum</tp:taxon-name-part><tp:taxon-name-part taxon-name-part-type="species" reg="scabrum">scabrum</tp:taxon-name-part></tp:taxon-name></italic> Mill. <bold>A</bold> Habit of wild form <bold>B</bold> flower of wild form <bold>C</bold> infructescence of wild form <bold>D</bold> habit of cultivated form <bold>E</bold> inflorescence of cultivated form <bold>F</bold> fruit of cultivated form <bold>G</bold> seed (<bold>A–C</bold><italic>Pilz 2108</italic>; D-G <italic>Nee 16088</italic>). Scale bars: 4 cm (<bold>A, D</bold>); 3.3 mm (<bold>B</bold>); 1.5 cm (<bold>C, F</bold>); 7 mm (<bold>E</bold>); 2 mm (<bold>G</bold>). Drawing by L. Smith (previously published in “PhytoKeys 106”).</p></caption><graphic xmlns:xlink="http://www.w3.org/1999/xlink" xlink:href="phytokeys-123-001-g048.jpg" position="float" orientation="portrait" xlink:type="simple" id="oo_305347.jpg"/></fig><fig id="F49" position="float" orientation="portrait"><label>Figure 49.</label><caption><p><italic><tp:taxon-name><tp:taxon-name-part taxon-name-part-type="genus" reg="Solanum">Solanum</tp:taxon-name-part><tp:taxon-name-part taxon-name-part-type="species" reg="scabrum">scabrum</tp:taxon-name-part></tp:taxon-name></italic> Mill. <bold>A</bold> Common habit <bold>B</bold> habit in taller varieties <bold>C</bold> flowers of the larger berried variety at full anthesis <bold>D</bold> fruits of a larger berried variety <bold>E</bold> flowers of the smaller berried variety at full anthesis <bold>F</bold> Fruits of a smaller berried variety (<bold>A</bold> Nijmegen accession BG13 <bold>B</bold> Nijmegen accession A34750072 <bold>C</bold> Nijmegen accession GB22 <bold>D</bold> Nijmegen accession H065 <bold>E</bold> Nijmegen accession A34750067 <bold>F</bold> Nijmegen accession 2010/3). Photos by S. Knapp (previously published in “PhytoKeys 106”).</p></caption><graphic xmlns:xlink="http://www.w3.org/1999/xlink" xlink:href="phytokeys-123-001-g049.jpg" position="float" orientation="portrait" xlink:type="simple" id="oo_305348.jpg"/></fig></tp:treatment-sec><tp:treatment-sec sec-type="distribution" id="SECID0ELBHO"><title>Distribution.</title><p>(Figure <xref ref-type="fig" rid="F50">50</xref>) <italic><tp:taxon-name><tp:taxon-name-part taxon-name-part-type="genus" reg="Solanum">Solanum</tp:taxon-name-part><tp:taxon-name-part taxon-name-part-type="species" reg="scabrum">scabrum</tp:taxon-name-part></tp:taxon-name></italic> is native to tropical Africa; introduced worldwide as a cultivated plant.</p><fig id="F50" position="float" orientation="portrait"><label>Figure 50.</label><caption><p>Distribution of <italic><tp:taxon-name><tp:taxon-name-part taxon-name-part-type="genus" reg="Solanum">Solanum</tp:taxon-name-part><tp:taxon-name-part taxon-name-part-type="species" reg="scabrum">scabrum</tp:taxon-name-part></tp:taxon-name></italic> Mill. (specimens mapped are all cultivated).</p></caption><graphic xmlns:xlink="http://www.w3.org/1999/xlink" xlink:href="phytokeys-123-001-g050.jpg" position="float" orientation="portrait" xlink:type="simple" id="oo_305349.jpg"/></fig></tp:treatment-sec><tp:treatment-sec sec-type="ecology" id="SECID0EYCHO"><title>Ecology.</title><p>In the Americas only known from cultivation, although plants could persist in subtropical areas.</p></tp:treatment-sec><tp:treatment-sec sec-type="Common names" id="SECID0E4CHO"><title>Common names.</title><p>United States of America. Garden huckleberry (<xref ref-type="bibr" rid="B107">Heiser 1969</xref>).</p></tp:treatment-sec><tp:treatment-sec sec-type="Uses" id="SECID0EHDHO"><title>Uses.</title><p>Berries used for jam (in Africa leaves also consumed as spinach).</p></tp:treatment-sec><tp:treatment-sec sec-type="Preliminary conservation status (IUCN 2017)" id="SECID0EMDHO"><title>Preliminary conservation status (<xref ref-type="bibr" rid="B115">IUCN 2017</xref>).</title><p>Least Concern (<abbrev xmlns:xlink="http://www.w3.org/1999/xlink" xlink:title="Least Concern" id="ABBRID0EXDHO" xlink:type="simple">LC</abbrev>). <italic><tp:taxon-name><tp:taxon-name-part taxon-name-part-type="genus" reg="Solanum">Solanum</tp:taxon-name-part><tp:taxon-name-part taxon-name-part-type="species" reg="scabrum">scabrum</tp:taxon-name-part></tp:taxon-name></italic> is only known from cultivation in North America; for conservation status in its native range see <xref ref-type="bibr" rid="B204">Särkinen et al. (2018)</xref>.</p></tp:treatment-sec><tp:treatment-sec sec-type="discussion" id="SECID0EKEHO"><title>Discussion.</title><p><italic><tp:taxon-name><tp:taxon-name-part taxon-name-part-type="genus" reg="Solanum">Solanum</tp:taxon-name-part><tp:taxon-name-part taxon-name-part-type="species" reg="scabrum">scabrum</tp:taxon-name-part></tp:taxon-name></italic> is a species known only from cultivation in North and Central America and the Caribbean. It is the mostly commonly cultivated morelloid species in Africa, and there is used from both its leaves (eaten as spinach) and its fruits. Specimens of <italic><tp:taxon-name><tp:taxon-name-part taxon-name-part-type="genus" reg="Solanum">S.</tp:taxon-name-part><tp:taxon-name-part taxon-name-part-type="species" reg="scabrum">scabrum</tp:taxon-name-part></tp:taxon-name></italic> occasionally have been collected from areas where enslaved people were brought from western Africa (e.g., Bahia, Brazil), so it is possible it could occur in especially the Caribbean.</p><p><italic><tp:taxon-name><tp:taxon-name-part taxon-name-part-type="genus" reg="Solanum">Solanum</tp:taxon-name-part><tp:taxon-name-part taxon-name-part-type="species" reg="scabrum">scabrum</tp:taxon-name-part></tp:taxon-name></italic> can be distinguished from the somewhat similar <italic><tp:taxon-name><tp:taxon-name-part taxon-name-part-type="genus" reg="Solanum">S.</tp:taxon-name-part><tp:taxon-name-part taxon-name-part-type="species" reg="americanum">americanum</tp:taxon-name-part></tp:taxon-name></italic> by the larger anthers (2.5–3.0 mm long versus 0.8–1.5 mm long) that usually dry a dirty brownish tan. In both these species, as well as <italic><tp:taxon-name><tp:taxon-name-part taxon-name-part-type="genus" reg="Solanum">S.</tp:taxon-name-part><tp:taxon-name-part taxon-name-part-type="species" reg="retroflexum">retroflexum</tp:taxon-name-part></tp:taxon-name></italic>, the berries drop off without <!--PageBreak -->the pedicels at maturity, and lack stone cells except in some populations of <italic><tp:taxon-name><tp:taxon-name-part taxon-name-part-type="genus" reg="Solanum">S.</tp:taxon-name-part><tp:taxon-name-part taxon-name-part-type="species" reg="americanum">americanum</tp:taxon-name-part></tp:taxon-name></italic> where up to 4 stone cells have been observed (other populations lacking stone cells completely). Both <italic><tp:taxon-name><tp:taxon-name-part taxon-name-part-type="genus" reg="Solanum">S.</tp:taxon-name-part><tp:taxon-name-part taxon-name-part-type="species" reg="scabrum">scabrum</tp:taxon-name-part></tp:taxon-name></italic> and <italic><tp:taxon-name><tp:taxon-name-part taxon-name-part-type="genus" reg="Solanum">S.</tp:taxon-name-part><tp:taxon-name-part taxon-name-part-type="species" reg="americanum">americanum</tp:taxon-name-part></tp:taxon-name></italic> have purple-black, shiny berries, while <italic><tp:taxon-name><tp:taxon-name-part taxon-name-part-type="genus" reg="Solanum">S.</tp:taxon-name-part><tp:taxon-name-part taxon-name-part-type="species" reg="retroflexum">retroflexum</tp:taxon-name-part></tp:taxon-name></italic> has matte, waxy looking purple berries (with a bloom like blueberries, <xref ref-type="bibr" rid="B107">Heiser 1969</xref>).</p><p>Material seen from North America represents only a fraction of the diversity of <italic><tp:taxon-name><tp:taxon-name-part taxon-name-part-type="genus" reg="Solanum">S.</tp:taxon-name-part><tp:taxon-name-part taxon-name-part-type="species" reg="scabrum">scabrum</tp:taxon-name-part></tp:taxon-name></italic> across its native range in Africa and is largely composed of specimens of large berried cultivars with simple inflorescences. The cultivated plants are sold in the garden trade in United States of America under the names of ‘garden huckleberry’. The origin and identity of this garden plant gained huge interest in the 1960’s (<xref ref-type="bibr" rid="B218">Soria and Heiser 1959</xref>, <xref ref-type="bibr" rid="B219">1961</xref>).</p><p>Typification details for the synonyms of <italic><tp:taxon-name><tp:taxon-name-part taxon-name-part-type="genus" reg="Solanum">S.</tp:taxon-name-part><tp:taxon-name-part taxon-name-part-type="species" reg="scabrum">scabrum</tp:taxon-name-part></tp:taxon-name></italic>, and a complete discussion of its morphological variability in its native range can be found in <xref ref-type="bibr" rid="B204">Särkinen et al. (2018)</xref>.</p></tp:treatment-sec><tp:treatment-sec sec-type="material" id="SECID0ENMHO"><title>Specimens examined.</title><p>See Suppl. materials <xref ref-type="supplementary-material" rid="S1">1</xref> and <xref ref-type="supplementary-material" rid="S3">3</xref>.</p></tp:treatment-sec><tp:treatment-sec><!--Section generated to contain objects referenced in tp:taxon-treatment.--><supplementary-material xmlns:xlink="http://www.w3.org/1999/xlink" id="S1" position="float" orientation="portrait" xlink:type="simple"><label>Supplementary material 1</label><p>Specimens cited in pdf format (traditional format; only specimens from the region cited)</p><p>Data type: PDF file</p><media xlink:href="phytokeys-123-001-s001.pdf" mimetype="application" mime-subtype="pdf" position="float" orientation="portrait" xlink:type="simple" id="oo_305356.pdf"/><permissions><license xlink:type="simple"><license-p>This dataset is made available under the Open Database License (http://opendatacommons.org/licenses/odbl/1.0/). The Open Database License (ODbL) is a license agreement intended to allow users to freely share, modify, and use this Dataset while maintaining this same freedom for others, provided that the original source and author(s) are credited.</license-p></license></permissions><attrib specific-use="authors">Sandra Knapp, Gloria E. Barboza, Lynn Bohs, Tiina Särkinen</attrib></supplementary-material><supplementary-material xmlns:xlink="http://www.w3.org/1999/xlink" id="S3" position="float" orientation="portrait" xlink:type="simple"><label>Supplementary material 3</label><p>Searchable CSV file of all specimens examined for this treatment, including Old World and South America</p><p>Data type: CSV file</p><media xlink:href="phytokeys-123-001-s003.csv" mimetype="text" mime-subtype="csv" position="float" orientation="portrait" xlink:type="simple" id="oo_305358.csv"/><permissions><license xlink:type="simple"><license-p>This dataset is made available under the Open Database License (http://opendatacommons.org/licenses/odbl/1.0/). The Open Database License (ODbL) is a license agreement intended to allow users to freely share, modify, and use this Dataset while maintaining this same freedom for others, provided that the original source and author(s) are credited.</license-p></license></permissions><attrib specific-use="authors">Sandra Knapp, Gloria E. Barboza, Lynn Bohs, Tiina Särkinen</attrib></supplementary-material><fn-group><fn id="en7"><p>Types based on American specimens only, for full synonymy see Särkinen et al. (2018: 146–147)</p></fn></fn-group></tp:treatment-sec><ref-list><ref id="B54"><mixed-citation xmlns:xlink="http://www.w3.org/1999/xlink" xlink:type="simple"><person-group><name name-style="western"><surname>D’Arcy</surname><given-names>WG</given-names></name></person-group> (<year>1974a</year>) <article-title>[1973]) <tp:taxon-name><tp:taxon-name-part taxon-name-part-type="genus">Solanaceae</tp:taxon-name-part></tp:taxon-name>, Flora of Panama. Part 9.</article-title><source>Annals of the Missouri Botanical Garden</source><volume>60</volume>: <fpage>573</fpage>–<lpage>780</lpage>. <ext-link xlink:type="simple" ext-link-type="doi" xlink:href="10.2307/2395139">https://doi.org/10.2307/2395139</ext-link></mixed-citation></ref><ref id="B75"><mixed-citation xmlns:xlink="http://www.w3.org/1999/xlink" xlink:type="simple"><person-group><name name-style="western"><surname>Edmonds</surname><given-names>JM</given-names></name></person-group> (<year>1972</year>) <article-title>A <tp:taxon-name><tp:taxon-name-part taxon-name-part-type="genus"/><tp:taxon-name-part taxon-name-part-type="species">synopsis</tp:taxon-name-part></tp:taxon-name> of the taxonomy of <tp:taxon-name><tp:taxon-name-part taxon-name-part-type="genus">Solanum</tp:taxon-name-part><tp:taxon-name-part taxon-name-part-type="infraspecific-rank">sect.</tp:taxon-name-part><tp:taxon-name-part taxon-name-part-type="section">Solanum</tp:taxon-name-part></tp:taxon-name> (<tp:taxon-name><tp:taxon-name-part taxon-name-part-type="genus">Maurella</tp:taxon-name-part></tp:taxon-name>) in South America.</article-title><source>Kew Bulletin</source><volume>27</volume>(<issue>1</issue>): <fpage>95</fpage>–<lpage>114</lpage>. <ext-link xlink:type="simple" ext-link-type="doi" xlink:href="10.2307/4117874">https://doi.org/10.2307/4117874</ext-link></mixed-citation></ref><ref id="B111"><mixed-citation xmlns:xlink="http://www.w3.org/1999/xlink" xlink:type="simple"><person-group><name name-style="western"><surname>Henderson</surname><given-names>RJF</given-names></name></person-group> (<year>1974</year>) <article-title><italic><tp:taxon-name><tp:taxon-name-part taxon-name-part-type="genus">Solanum</tp:taxon-name-part><tp:taxon-name-part taxon-name-part-type="species">nigrum</tp:taxon-name-part></tp:taxon-name></italic> L. (<tp:taxon-name><tp:taxon-name-part taxon-name-part-type="genus">Solanaceae</tp:taxon-name-part></tp:taxon-name>) and related species in Australia.</article-title><source>Contributions from the Queensland Herbarium</source><volume>16</volume>: <fpage>1</fpage>–<lpage>78</lpage>.</mixed-citation></ref><ref id="B204"><mixed-citation xmlns:xlink="http://www.w3.org/1999/xlink" xlink:type="simple"><person-group><name name-style="western"><surname>Särkinen</surname><given-names>T</given-names></name><name name-style="western"><surname>Poczai</surname><given-names>P</given-names></name><name name-style="western"><surname>Barboza</surname><given-names>GE</given-names></name><name name-style="western"><surname>van der Weerden</surname><given-names>GM</given-names></name><name name-style="western"><surname>Baden</surname><given-names>M</given-names></name><name name-style="western"><surname>Knapp</surname><given-names>S</given-names></name></person-group> (<year>2018</year>) <article-title>A revision of the Old World black nightshades (Morelloid clade of <italic><tp:taxon-name><tp:taxon-name-part taxon-name-part-type="genus">Solanum</tp:taxon-name-part></tp:taxon-name></italic> L., <tp:taxon-name><tp:taxon-name-part taxon-name-part-type="genus">Solanaceae</tp:taxon-name-part></tp:taxon-name>).</article-title><source>PhytoKeys</source><volume>106</volume>: <fpage>1</fpage>–<lpage>223</lpage>. <ext-link xlink:type="simple" ext-link-type="doi" xlink:href="10.3897/phytokeys.106.21991">https://doi.org/10.3897/phytokeys.106.21991</ext-link></mixed-citation></ref><ref id="B107"><mixed-citation xmlns:xlink="http://www.w3.org/1999/xlink" xlink:type="simple"><person-group><name name-style="western"><surname>Heiser</surname><given-names>CB</given-names></name></person-group> (<year>1969</year>) Nightshades, the paradoxical plants. WH Freeman, San Francisco.</mixed-citation></ref><ref id="B115"><mixed-citation xmlns:xlink="http://www.w3.org/1999/xlink" xlink:type="simple"><institution xlink:type="simple">IUCN</institution> (<year>2017</year>) Guidelines for Using the IUCN Red List Categories and Criteria. Version 13. Prepared by the Standards and Petitions Subcommittee. <ext-link xlink:type="simple" ext-link-type="uri" xlink:href="http://www.iucnredlist.org/documents/RedListGuidelines.pdf">http://www.iucnredlist.org/documents/RedListGuidelines.pdf</ext-link></mixed-citation></ref><ref id="B218"><mixed-citation xmlns:xlink="http://www.w3.org/1999/xlink" xlink:type="simple"><person-group><name name-style="western"><surname>Soria</surname><given-names>J</given-names></name><name name-style="western"><surname>Heiser</surname><given-names>CB</given-names></name></person-group> (<year>1959</year>) <article-title>The Garden Huckleberry and the Sunberry.</article-title><source>Baileya</source><volume>7</volume>: <fpage>33</fpage>–<lpage>35</lpage>.</mixed-citation></ref><ref id="B219"><mixed-citation xmlns:xlink="http://www.w3.org/1999/xlink" xlink:type="simple"><person-group><name name-style="western"><surname>Soria</surname><given-names>J</given-names></name><name name-style="western"><surname>Heiser</surname><given-names>CB</given-names></name></person-group> (<year>1961</year>) <article-title>A statistical study of relationships of certain species of the <italic><tp:taxon-name><tp:taxon-name-part taxon-name-part-type="genus">Solanum</tp:taxon-name-part><tp:taxon-name-part taxon-name-part-type="species">nigrum</tp:taxon-name-part></tp:taxon-name></italic> complex.</article-title><source>Economic Botany</source><volume>15</volume>(<issue>3</issue>): <fpage>245</fpage>–<lpage>255</lpage>. <ext-link xlink:type="simple" ext-link-type="doi" xlink:href="10.1007/BF02862165">https://doi.org/10.1007/BF02862165</ext-link></mixed-citation></ref></ref-list></tp:taxon-treatment>
