# Supplementary material for: A revision of the Morelloid Clade of Solanum L. (Solanaceae) in North and Central America and the Caribbean
Source: PhytoKeys. 2019 May 30;123:1–144. doi: 10.3897/phytokeys.123.31738 (PMC6554266; doi:10.3897/phytokeys.123.31738)
Supplement: XML Treatment for Solanum triflorum [file phytokeys.123.31738-treatment17.xml]

<!DOCTYPE tp:taxon-treatment
  PUBLIC "-//TaxonX//DTD Taxonomic Treatment Publishing DTD v0 20100105//EN" "tax-treatment-NSO.dtd">
<tp:taxon-treatment xmlns:tp="http://www.plazi.org/taxpub"><tp:treatment-meta><kwd-group><label>Taxon classification</label><kwd><named-content xmlns:xlink="http://www.w3.org/1999/xlink" content-type="kingdom">Plantae</named-content></kwd><kwd><named-content xmlns:xlink="http://www.w3.org/1999/xlink" content-type="order">Solanales</named-content></kwd><kwd><named-content xmlns:xlink="http://www.w3.org/1999/xlink" content-type="family">Solanaceae</named-content></kwd></kwd-group><mixed-citation publication-type="journal"><person-group><name><surname>Knapp</surname><given-names>Sandra</given-names></name><name><surname>Barboza</surname><given-names>Gloria E.</given-names></name><name><surname>Bohs</surname><given-names>Lynn</given-names></name><name><surname>Särkinen</surname><given-names>Tiina</given-names></name></person-group><article-title>A revision of the Morelloid Clade of <italic><tp:taxon-name><tp:taxon-name-part taxon-name-part-type="genus" reg="Solanum">Solanum</tp:taxon-name-part></tp:taxon-name></italic> L. (<tp:taxon-name><tp:taxon-name-part taxon-name-part-type="genus" reg="Solanaceae">Solanaceae</tp:taxon-name-part></tp:taxon-name>) in North and Central America and the Caribbean</article-title><source>PhytoKeys</source><day>30</day><month>5</month><year>2019</year><volume>123</volume><fpage>1</fpage><lpage>144</lpage><pub-id pub-id-type="doi">10.3897/phytokeys.123.31738</pub-id></mixed-citation></tp:treatment-meta><tp:nomenclature><label>17.</label><tp:taxon-name>
                  <tp:taxon-name-part taxon-name-part-type="genus" reg="Solanum">Solanum</tp:taxon-name-part>
                  <tp:taxon-name-part taxon-name-part-type="species" reg="triflorum">triflorum</tp:taxon-name-part>
                </tp:taxon-name><tp:taxon-authority>Nutt., Gen. N. Amer. Pl. 1: 128. 1818</tp:taxon-authority><xref ref-type="fig" rid="F51">Figure 51</xref><xref ref-type="fig" rid="F52">, 52</xref><tp:nomenclature-citation-list><tp:nomenclature-citation><tp:taxon-name>
                      <tp:taxon-name-part taxon-name-part-type="genus" reg="Solanum">Solanum</tp:taxon-name-part>
                      <tp:taxon-name-part taxon-name-part-type="species" reg="triflorum">triflorum</tp:taxon-name-part>
                      <tp:taxon-name-part taxon-name-part-type="authority">Nutt.</tp:taxon-name-part>
                      <tp:taxon-name-part taxon-name-part-type="infraspecific-rank">var.</tp:taxon-name-part>
                      <tp:taxon-name-part taxon-name-part-type="variety" reg="majus">majus</tp:taxon-name-part>
                    </tp:taxon-name><comment>Hook., Fl. Bor.-Amer. 2: 90. 1837, as “<italic>major</italic>”. Type. Canada. Saskatchewan: “Carleton House Fort, Saskatchewan River”, <italic>J. Richardson s.n.</italic> (lectotype, designated by <xref ref-type="bibr" rid="B204">Särkinen et al. 2018</xref>, pg. 167: BM [BM000934745]; isolectotype: K [K001159656, large plants]). </comment></tp:nomenclature-citation><tp:nomenclature-citation><tp:taxon-name>
                      <tp:taxon-name-part taxon-name-part-type="genus" reg="Solanum">Solanum</tp:taxon-name-part>
                      <tp:taxon-name-part taxon-name-part-type="species" reg="triflorum">triflorum</tp:taxon-name-part>
                      <tp:taxon-name-part taxon-name-part-type="authority">Nutt.</tp:taxon-name-part>
                      <tp:taxon-name-part taxon-name-part-type="infraspecific-rank">var.</tp:taxon-name-part>
                      <tp:taxon-name-part taxon-name-part-type="variety" reg="minus">minus</tp:taxon-name-part>
                    </tp:taxon-name><comment>Hook., Fl. Bor.-Amer. 2: 90. 1837, as “<italic>minor</italic>”. Type. Canada. Saskatchewan: “In the Garden (a weed) of Carleton House Fort, entrance of Badger’s Hole, and Saskatchewan River to Edmonton House [protologue]”, <italic>T. Drummond s.n.</italic> (lectotype, designated by <xref ref-type="bibr" rid="B204">Särkinen et al. 2018</xref>, pg. 167: E [E00526685]; isolectotypes: BM [BM000934744], K [K001159656]). </comment></tp:nomenclature-citation><tp:nomenclature-citation><tp:taxon-name>
                      <tp:taxon-name-part taxon-name-part-type="genus" reg="Solanum">Solanum</tp:taxon-name-part>
                      <tp:taxon-name-part taxon-name-part-type="species" reg="mendocinum">mendocinum</tp:taxon-name-part>
                    </tp:taxon-name><comment>Phil., Anales Univ. Chile 21(2): 403. 1862. Type. Argentina. Mendoza: Mendoza, 1860–1861, <italic>W. Díaz s.n.</italic> (lectotype, designated by <xref ref-type="bibr" rid="B12">Barboza et al. 2013</xref>, pg. 260: SGO [SGO000004580]). </comment></tp:nomenclature-citation><tp:nomenclature-citation><tp:taxon-name>
                      <tp:taxon-name-part taxon-name-part-type="genus" reg="Solanum">Solanum</tp:taxon-name-part>
                      <tp:taxon-name-part taxon-name-part-type="species" reg="calophyllum">calophyllum</tp:taxon-name-part>
                    </tp:taxon-name><comment>Phil., Anales Univ. Chile 21(2): 403. 1862. Type. Argentina. Mendoza: Mendoza, 1860–1861, <italic>R. Philippi s.n.</italic> (lectotype, designated by <xref ref-type="bibr" rid="B204">Särkinen et al. 2018</xref>, pg. 167 [cited as holotype in <xref ref-type="bibr" rid="B12">Barboza et al. 2013</xref>]: SGO [SGO000004552]; isolectotype: G [G00343450]). </comment></tp:nomenclature-citation><tp:nomenclature-citation><tp:taxon-name>
                      <tp:taxon-name-part taxon-name-part-type="genus" reg="Solanum">Solanum</tp:taxon-name-part>
                      <tp:taxon-name-part taxon-name-part-type="species" reg="pyrethrifolium">pyrethrifolium</tp:taxon-name-part>
                    </tp:taxon-name><comment>Griseb., Abh. Königl. Ges. Wiss. Göttingen 24: 250. 1879. Type. Argentina. Tucumán: Lules, Dec 1873, <italic>P. G. Lorentz &amp; G. Hieronymus</italic> 1132 (lectotype, designated by <xref ref-type="bibr" rid="B164">Morton 1976</xref>, pg. 102: CORD [CORD00006111]; isolectotype: GOET [GOET003594]). </comment></tp:nomenclature-citation><tp:nomenclature-citation><tp:taxon-name>
                      <tp:taxon-name-part taxon-name-part-type="genus" reg="Solanum">Solanum</tp:taxon-name-part>
                      <tp:taxon-name-part taxon-name-part-type="species" reg="gaudichaudii">gaudichaudii</tp:taxon-name-part>
                      <tp:taxon-name-part taxon-name-part-type="authority">Dunal</tp:taxon-name-part>
                      <tp:taxon-name-part taxon-name-part-type="infraspecific-rank">var.</tp:taxon-name-part>
                      <tp:taxon-name-part taxon-name-part-type="variety" reg="pyrethrifolium">pyrethrifolium</tp:taxon-name-part>
                    </tp:taxon-name><comment>(Griseb.) Kuntze, Revis. Gen. Pl. 3(3): 226. 1898. Type. Based on <tp:taxon-name><tp:taxon-name-part taxon-name-part-type="genus" reg="Solanum">Solanum</tp:taxon-name-part><tp:taxon-name-part taxon-name-part-type="species" reg="pyrethrifolium">pyrethrifolium</tp:taxon-name-part></tp:taxon-name> Griseb. </comment></tp:nomenclature-citation><tp:nomenclature-citation><tp:taxon-name>
                      <tp:taxon-name-part taxon-name-part-type="genus" reg="Solanum">Solanum</tp:taxon-name-part>
                      <tp:taxon-name-part taxon-name-part-type="species" reg="triflorum">triflorum</tp:taxon-name-part>
                      <tp:taxon-name-part taxon-name-part-type="authority">Nutt.</tp:taxon-name-part>
                      <tp:taxon-name-part taxon-name-part-type="infraspecific-rank">var.</tp:taxon-name-part>
                      <tp:taxon-name-part taxon-name-part-type="variety" reg="calophyllum">calophyllum</tp:taxon-name-part>
                    </tp:taxon-name><comment>(Phil.) Bitter, Abh. Naturwiss. Vereine Bremen 23: 144. 1914. Type. Based on <tp:taxon-name><tp:taxon-name-part taxon-name-part-type="genus" reg="Solanum">Solanum</tp:taxon-name-part><tp:taxon-name-part taxon-name-part-type="species" reg="calophyllum">calophyllum</tp:taxon-name-part></tp:taxon-name> Phil. </comment></tp:nomenclature-citation><tp:nomenclature-citation><tp:taxon-name>
                      <tp:taxon-name-part taxon-name-part-type="genus" reg="Solanum">Solanum</tp:taxon-name-part>
                      <tp:taxon-name-part taxon-name-part-type="species" reg="triflorum">triflorum</tp:taxon-name-part>
                      <tp:taxon-name-part taxon-name-part-type="authority">Nutt.</tp:taxon-name-part>
                      <tp:taxon-name-part taxon-name-part-type="infraspecific-rank">var.</tp:taxon-name-part>
                      <tp:taxon-name-part taxon-name-part-type="variety" reg="pyrethrifolium">pyrethrifolium</tp:taxon-name-part>
                    </tp:taxon-name><comment>(Griseb.) Bitter ex Probst, Mitteil. Naturfor. Gesellsch. Solothurn 9: 41. 1932. Type. Based on <tp:taxon-name><tp:taxon-name-part taxon-name-part-type="genus" reg="Solanum">Solanum</tp:taxon-name-part><tp:taxon-name-part taxon-name-part-type="species" reg="pyrethrifolium">pyrethrifolium</tp:taxon-name-part></tp:taxon-name> Griseb. </comment></tp:nomenclature-citation></tp:nomenclature-citation-list></tp:nomenclature><tp:treatment-sec sec-type="material" id="SECID0EWWHO"><title>Type.<sup><xref ref-type="fn" rid="en8">8</xref></sup></title><p>United States of America. North Dakota: nr. Fort Mandan, <italic>Anon. [Lewis &amp; Clark] s.n.</italic> (lectotype, designated by <xref ref-type="bibr" rid="B12">Barboza et al. 2013</xref>, pg. 260: PH [PH00030496]).</p></tp:treatment-sec><tp:treatment-sec sec-type="description" id="SECID0ECXHO"><title>Description.</title><p>Annual herbs to 40 cm tall, much branched at the base, to 70 cm in diameter. Stems terete, green, decumbent and prostrate, forming adventitious roots at the nodes, not markedly hollow; new growth glabrous to sparsely pubescent with eglandular simple, uniseriate (3-)4–10-celled spreading trichomes 0.5–2.0 mm long, occasionally with a few glandular trichomes with a 1-many-celled apical gland; older stems glabrescent. Sympodial units difoliate or trifoliate, the leaves not geminate. Leaves simple and shallowly lobed to deeply pinnatifid, (0.5-)2.0–4.0(-5.0) cm long, 0.2–2.9 cm wide, narrowly elliptic to oblong or ovate-elliptic, fleshy in texture, green to dark green; adaxial surface glabrous to sparsely pubescent with simple, uniseriate trichomes like those on stem, scattered along lamina and more densely along the veins; abaxial surface more densely pubescent on veins and lamina; major veins 3–6 pairs, not clearly evident abaxially; base cuneate, decurrent on the petiole; sinuate-lobate to deeply pinnatifid to near-pinnate, with 3–6 linear to triangular pairs of lobes; apex acute; petioles (0.5-)1.0–2.0(-2.4) cm long, pubescent with simple uniseriate trichomes like those of the stems. Inflorescences 1.0–2.0 cm long, internodal, unbranched, with 1–5(–6) flowers clustered near the tips (sub-umbelliform), glabrous to sparsely pubescent with spreading trichomes like those of the stems; peduncle 0.8–3.5 cm long, often with apical leafy “bracteoles” (small, leaf-like structures amongst the pedicels); pedicels 3–12 mm long, 0.4–0.5 mm in diameter at the base and 0.4–0.5 mm in diameter at the apex, straight and spreading, articulated at the base; pedicel scars spaced 0(-0.5) mm apart. Buds narrowly ellipsoid or occasionally narrowly ovoid, the corolla exserted 1/5–2/5 from the calyx tube before anthesis. Flowers 5-merous, all perfect. Calyx tube 1.0–1.5 mm long, conical, the lobes 2.5–3.5(–7.0) mm long, 0.8–1.0(–4.0) mm wide, triangular-oblong with acute apices, densely pubescent with simple, uniseriate eglandular trichomes like those of the stem. Corolla 10–14 mm in diameter, white to lilac with a yellow-green central eye with black-purple coloration at the base, deeply stellate, lobed 1/2–3/4 of the way to the base, the lobes 4.0–5.0 mm long, 1.8–2.2 mm wide, reflexed at anthesis, densely pubescent abaxially with short simple uniseriate eglandular trichomes like those on stems and leaves. Stamens equal; filament tube minute; free portion of the filaments 0.6–1.0 mm long, adaxially sparsely pubescent with tangled simple, uniseriate trichomes; anthers 2.8–3.1(–4) mm long, 0.4–0.5 mm wide, narrowly ellipsoid, pale yellow, poricidal at the tips, the pores lengthening to slits with age and drying. Ovary globose, glabrous; style 2.5–3.5 mm long, densely pubescent with 2–3-celled simple uniseriate trichomes to 1/2 from the base, not exserted beyond the <!--PageBreak --><!--PageBreak -->anther cone; stigma capitate, minutely papillate, green in live plants. Fruit a globose berry, 8–10(-20) mm in diameter, dark green at maturity, opaque, the surface of the pericarp usually shiny; fruiting pedicels 12–17 mm long, 0.5–1.0 mm in diameter at the base, 1.0–1.5 mm in diameter at the apex, spaced 0–0.5(–1.0) mm apart, reflexed and becoming woody, dropping with mature fruits, not persistent; fruiting calyx elongating in fruit, but not becoming papery nor covering the entire fruit, the tube 2.5–3.0 mm long, the lobes (4.0-)4.5–5.5(–8.0) mm long and 2.2–3.5 mm wide, strongly reflexed to spreading. Seeds 40–60 per berry, 2.0–2.5 mm long, 1.7–2.0 mm wide, subglobose, yellow, the surfaces minutely pitted, the testal cells pentagonal in outline. Stone cells 13–30, 1.0–1.5 mm in diameter. Chromosome number: 2<italic>n</italic>=2×=24 (South American populations only, see <xref ref-type="bibr" rid="B204">Särkinen et al. 2018</xref>).</p><fig id="F51" position="float" orientation="portrait"><label>Figure 51.</label><caption><p><italic><tp:taxon-name><tp:taxon-name-part taxon-name-part-type="genus" reg="Solanum">Solanum</tp:taxon-name-part><tp:taxon-name-part taxon-name-part-type="species" reg="triflorum">triflorum</tp:taxon-name-part></tp:taxon-name></italic> Nutt. <bold>A</bold> Flowering habit <bold>B</bold> fruiting habit <bold>C</bold> flowering branch <bold>D</bold> detail of adaxial leaf surface <bold>E</bold> detail of adaxial leaf surface <bold>F</bold> bud <bold>G</bold> dissected flower <bold>H</bold> fruit (<bold>A, C, F ,G</bold><italic>Donat 55</italic>; <bold>B, D, E, H</bold><italic>Baker 577</italic>). Drawing by R. Wise (previously published in “PhytoKeys 106”).</p></caption><graphic xmlns:xlink="http://www.w3.org/1999/xlink" xlink:href="phytokeys-123-001-g051.jpg" position="float" orientation="portrait" xlink:type="simple" id="oo_305350.jpg"/></fig><fig id="F52" position="float" orientation="portrait"><label>Figure 52.</label><caption><p><italic><tp:taxon-name><tp:taxon-name-part taxon-name-part-type="genus" reg="Solanum">Solanum</tp:taxon-name-part><tp:taxon-name-part taxon-name-part-type="species" reg="triflorum">triflorum</tp:taxon-name-part></tp:taxon-name></italic> Nutt. <bold>A</bold> Habit <bold>B</bold> flowering habit <bold>C</bold> flower and flower bud <bold>D</bold> flower. (<bold>A, D</bold><italic>Barboza et al. 2345</italic><bold>B, C</bold><italic>Sérsic 5040</italic>). Photos by G. Barboza and A. Sérsic (previously published in “PhytoKeys 106”).</p></caption><graphic xmlns:xlink="http://www.w3.org/1999/xlink" xlink:href="phytokeys-123-001-g052.jpg" position="float" orientation="portrait" xlink:type="simple" id="oo_305351.jpg"/></fig></tp:treatment-sec><tp:treatment-sec sec-type="distribution" id="SECID0EKBIO"><title>Distribution.</title><p>(Figure <xref ref-type="fig" rid="F53">53</xref>) <italic><tp:taxon-name><tp:taxon-name-part taxon-name-part-type="genus" reg="Solanum">Solanum</tp:taxon-name-part><tp:taxon-name-part taxon-name-part-type="species" reg="triflorum">triflorum</tp:taxon-name-part></tp:taxon-name></italic> is native to the Americas with a disjunct (amphitropical) distribution between temperate South and North America. In North America it occurs in the United States of America from New Mexico and California north to Canada. The species has been introduced outside its native range in temperate areas of Europe, South Africa and Australia (see <xref ref-type="bibr" rid="B204">Särkinen et al. 2018</xref>).</p><fig id="F53" position="float" orientation="portrait"><label>Figure 53.</label><caption><p>Distribution of <italic><tp:taxon-name><tp:taxon-name-part taxon-name-part-type="genus" reg="Solanum">Solanum</tp:taxon-name-part><tp:taxon-name-part taxon-name-part-type="species" reg="triflorum">triflorum</tp:taxon-name-part></tp:taxon-name></italic> Nutt.</p></caption><graphic xmlns:xlink="http://www.w3.org/1999/xlink" xlink:href="phytokeys-123-001-g053.jpg" position="float" orientation="portrait" xlink:type="simple" id="oo_305352.jpg"/></fig><!--PageBreak --></tp:treatment-sec><tp:treatment-sec sec-type="ecology" id="SECID0EAEIO"><title>Ecology.</title><p>In temperate and boreal regions <italic><tp:taxon-name><tp:taxon-name-part taxon-name-part-type="genus" reg="Solanum">S.</tp:taxon-name-part><tp:taxon-name-part taxon-name-part-type="species" reg="triflorum">triflorum</tp:taxon-name-part></tp:taxon-name></italic> shows broad ecological lability, growing along road sides, sandy soils, in cultivation, and in salt plains between (0-)700 and 2,900 m elevation.</p></tp:treatment-sec><tp:treatment-sec sec-type="Common names" id="SECID0EVFIO"><title>Common names.</title><p>Canada. Wild tomato (<xref ref-type="bibr" rid="B165">Moss 1983</xref>). United States of America. Cut-leaf nightshade (many sources; <xref ref-type="bibr" rid="B181">USDA Plants 2017</xref>), Husk tomato (<italic>Coombs &amp; Bundy 2456</italic>), Three-flowered nightshade (<xref ref-type="bibr" rid="B177">Peck 1941</xref>).</p></tp:treatment-sec><tp:treatment-sec sec-type="Uses" id="SECID0EJGIO"><title>Uses.</title><p>Berries eaten in times of food shortages and famine (Acoma, Keres, Laguna peoples); fruit boiled and ground for use in a condiment (Zuni people); decoction of the berries taken for diarrhoea (Blackfoot people), stomach aches (Lakota people), used as lotion for sores on horses (Navajo people); planted with watermelons to make them more prolific and ripen earlier (Keres and Navajo peoples)(<xref ref-type="bibr" rid="B162">Moerman 1998</xref> and references therein).</p></tp:treatment-sec><tp:treatment-sec sec-type="Preliminary conservation status (IUCN 2017)" id="SECID0EPIIO"><title>Preliminary conservation status (<xref ref-type="bibr" rid="B115">IUCN 2017</xref>).</title><p>Least Concern (<abbrev xmlns:xlink="http://www.w3.org/1999/xlink" xlink:title="Least Concern" id="ABBRID0E1IIO" xlink:type="simple">LC</abbrev>); <italic><tp:taxon-name><tp:taxon-name-part taxon-name-part-type="genus" reg="Solanum">Solanum</tp:taxon-name-part><tp:taxon-name-part taxon-name-part-type="species" reg="triflorum">triflorum</tp:taxon-name-part></tp:taxon-name></italic> is weedy and common where it occurs (see <xref ref-type="bibr" rid="B204">Särkinen et al. 2018</xref>). For <abbrev xmlns:xlink="http://www.w3.org/1999/xlink" xlink:title="Extent of Occurrence" id="ABBRID0EZJIO" xlink:type="simple">EOO</abbrev> see Table <xref ref-type="table" rid="T6">6</xref>.</p></tp:treatment-sec><tp:treatment-sec sec-type="discussion" id="SECID0EBKIO"><title>Discussion.</title><p><italic><tp:taxon-name><tp:taxon-name-part taxon-name-part-type="genus" reg="Solanum">Solanum</tp:taxon-name-part><tp:taxon-name-part taxon-name-part-type="species" reg="triflorum">triflorum</tp:taxon-name-part></tp:taxon-name></italic> is a distinctive species with a prostrate habit, fleshy, usually pinnatifid, leaves, and deeply stellate flowers with long, thin anthers. The inflorescences usually have a small bracetole at the apex, and berry size varies from small (ca. 10 mm) to very large (ca. 20 mm), but usually a given plant has either small or large berries. Numerous stone cells are found in the berries, sometimes almost outnumbering seeds, and large berries can have as many as 30 stone cells. Pubescence of <italic><tp:taxon-name><tp:taxon-name-part taxon-name-part-type="genus" reg="Solanum">S.</tp:taxon-name-part><tp:taxon-name-part taxon-name-part-type="species" reg="triflorum">triflorum</tp:taxon-name-part></tp:taxon-name></italic> is quite variable (e.g., Subils 1983), and some plants have a few glandular trichomes, but for the most part plants from North America are either glabrous or very sparsely pubescent with spreading and often somewhat tangled simple trichomes.</p><p><italic><tp:taxon-name><tp:taxon-name-part taxon-name-part-type="genus" reg="Solanum">Solanum</tp:taxon-name-part><tp:taxon-name-part taxon-name-part-type="species" reg="triflorum">triflorum</tp:taxon-name-part></tp:taxon-name></italic> has a classic American Amphitropical Distribution (<xref ref-type="bibr" rid="B100">Gray and Hooker 1880</xref>; <xref ref-type="bibr" rid="B186">Raven 1963</xref>; AAD sensu <xref ref-type="bibr" rid="B214">Simpson et al. 2017</xref>), with populations oc<!--PageBreak -->curing in North and South America, but not between (see also <italic><tp:taxon-name><tp:taxon-name-part taxon-name-part-type="genus" reg="Solanum">S.</tp:taxon-name-part><tp:taxon-name-part taxon-name-part-type="species" reg="nitidibaccatum">nitidibaccatum</tp:taxon-name-part></tp:taxon-name></italic>). Because of its weedy nature, it is often assumed to be introduced to North America (e.g., <ext-link xmlns:xlink="http://www.w3.org/1999/xlink" xlink:type="simple" ext-link-type="uri" xlink:href="https://plants.usda.gov/core/profile?symbol=SOTR">https://plants.usda.gov/core/profile?symbol=SOTR</ext-link>), but the amphitropical distribution pattern is found in other <tp:taxon-name><tp:taxon-name-part taxon-name-part-type="genus" reg="Solanaceae">Solanaceae</tp:taxon-name-part></tp:taxon-name> native to both regions such as <italic><tp:taxon-name><tp:taxon-name-part taxon-name-part-type="genus" reg="Lycium">Lycium</tp:taxon-name-part></tp:taxon-name></italic> L. (<xref ref-type="bibr" rid="B144">Levin et al. 2007</xref>), and groups of solanums such as the Carolinense (subsection <tp:taxon-name><tp:taxon-name-part taxon-name-part-type="genus" reg="Lycium"/><tp:taxon-name-part taxon-name-part-type="subsection" reg="Lathyrocarpum">Lathyrocarpum</tp:taxon-name-part></tp:taxon-name> G.Don, <xref ref-type="bibr" rid="B255">Wahlert et al. 2015</xref>, as “section”) and Elaeagnifolium (<xref ref-type="bibr" rid="B138">Knapp et al. 2017</xref>) clades. <italic><tp:taxon-name><tp:taxon-name-part taxon-name-part-type="genus" reg="Solanum">Solanum</tp:taxon-name-part><tp:taxon-name-part taxon-name-part-type="species" reg="elaeagnifolium">elaeagnifolium</tp:taxon-name-part></tp:taxon-name></italic> Cav. (Elaeagnifolium clade, <xref ref-type="bibr" rid="B138">Knapp et al. 2017</xref>) has an almost identical amphitropical distribution (sensu <xref ref-type="bibr" rid="B214">Simpson et al. 2017</xref>) AAD, and is similarly weedy; it has also been assumed to be introduced. Distribution of these disjunct groups is more likely to be the result of long distance dispersal than of vicariance (<xref ref-type="bibr" rid="B101">Guilliams et al 2017</xref>), with dispersal after being eaten and passed through an animal’s gut (endozoochory) being less common than disperal via attachment to an animal’s fur or feathers (epizoochory) (<xref ref-type="bibr" rid="B206">Schenk and Saunders 2017</xref>); soft juicy berries make endozoochory more likely as a distribution mechanism, although there is no information on frugivores or fruit dispersal for <italic><tp:taxon-name><tp:taxon-name-part taxon-name-part-type="genus" reg="Solanum">S.</tp:taxon-name-part><tp:taxon-name-part taxon-name-part-type="species" reg="triflorum">triflorum</tp:taxon-name-part></tp:taxon-name></italic>. The distribution of <italic><tp:taxon-name><tp:taxon-name-part taxon-name-part-type="genus" reg="Solanum">S.</tp:taxon-name-part><tp:taxon-name-part taxon-name-part-type="species" reg="triflorum">triflorum</tp:taxon-name-part></tp:taxon-name></italic> in temperate areas, but also at higher elevations in deserts and into the more boreal regions of North America places it in the temperate AAD category of <xref ref-type="bibr" rid="B214">Simpson et al. (2017)</xref>; annuals like <italic><tp:taxon-name><tp:taxon-name-part taxon-name-part-type="genus" reg="Solanum">S.</tp:taxon-name-part><tp:taxon-name-part taxon-name-part-type="species" reg="triflorum">triflorum</tp:taxon-name-part></tp:taxon-name></italic> predominate in this category. Amongst temperate AAD species the most common direction for distribution is from North to South America, but we suspect that like <tp:taxon-name><tp:taxon-name-part taxon-name-part-type="family">Verbenaceae</tp:taxon-name-part></tp:taxon-name> (<xref ref-type="bibr" rid="B92">Frost et al. 2017</xref>) and <italic><tp:taxon-name><tp:taxon-name-part taxon-name-part-type="genus" reg="Lycium">Lycium</tp:taxon-name-part></tp:taxon-name></italic> (<xref ref-type="bibr" rid="B144">Levin et al. 2007</xref>), most <italic><tp:taxon-name><tp:taxon-name-part taxon-name-part-type="genus" reg="Solanum">Solanum</tp:taxon-name-part></tp:taxon-name></italic> disjunctions will have a South America to North America directionality. To date, only North American populations of <italic><tp:taxon-name><tp:taxon-name-part taxon-name-part-type="genus" reg="Solanum">S.</tp:taxon-name-part><tp:taxon-name-part taxon-name-part-type="species" reg="triflorum">triflorum</tp:taxon-name-part></tp:taxon-name></italic> have been included in molecular phylogenetic studies (<xref ref-type="bibr" rid="B203">Särkinen et al. 2015b</xref>).</p><p>Typification details for the synonyms of <italic><tp:taxon-name><tp:taxon-name-part taxon-name-part-type="genus" reg="Solanum">S.</tp:taxon-name-part><tp:taxon-name-part taxon-name-part-type="species" reg="triflorum">triflorum</tp:taxon-name-part></tp:taxon-name></italic> can be found in <xref ref-type="bibr" rid="B204">Särkinen et al. (2018)</xref>.</p></tp:treatment-sec><tp:treatment-sec sec-type="material" id="SECID0EZWIO"><title>Specimens examined.</title><p>See Suppl. materials <xref ref-type="supplementary-material" rid="S1">1</xref> and <xref ref-type="supplementary-material" rid="S3">3</xref>.</p></tp:treatment-sec><tp:treatment-sec><!--Section generated to contain objects referenced in tp:taxon-treatment.--><table-wrap id="T6" position="float" orientation="portrait"><label>Table 6.</label><caption><p>Preliminary conservation assessments for morelloid species from the Caribbean and North and Central America. For details see Materials and Methods and individual species treatments. Preliminary assessments are based on <abbrev xmlns:xlink="http://www.w3.org/1999/xlink" xlink:title="Extent of Occurrence" id="ABBRID0E1WGK" xlink:type="simple">EOO</abbrev> only (see Materials and Methods) and have been calculated for worldwide ranges for each species. The <abbrev xmlns:xlink="http://www.w3.org/1999/xlink" xlink:title="Extent of Occurrence" id="ABBRID0EWXGK" xlink:type="simple">EOO</abbrev> and conservation status of species known to be solely cultivated, introduced or adventive in the region has been assessed in <xref ref-type="bibr" rid="B204">Särkinen et al. (2018)</xref>.</p></caption><table id="TID0E6YAI" rules="all"><tbody><tr><th rowspan="1" colspan="1">Species</th><th rowspan="1" colspan="1">Preliminary conservation assessment (<xref ref-type="bibr" rid="B115">IUCN 2017</xref>)</th><th rowspan="1" colspan="1"><abbrev xmlns:xlink="http://www.w3.org/1999/xlink" xlink:title="Extent of Occurrence" id="ABBRID0E5YGK" xlink:type="simple">EOO</abbrev> (km<sup>2</sup>) [worldwide range]</th></tr><tr><td rowspan="1" colspan="1"><italic><tp:taxon-name><tp:taxon-name-part taxon-name-part-type="genus" reg="Solanum">Solanum</tp:taxon-name-part><tp:taxon-name-part taxon-name-part-type="species" reg="americanum">americanum</tp:taxon-name-part></tp:taxon-name></italic> Mill.</td><td rowspan="1" colspan="1">
                <abbrev xmlns:xlink="http://www.w3.org/1999/xlink" xlink:title="Least Concern" id="ABBRID0EYZGK" xlink:type="simple">LC</abbrev>
              </td><td rowspan="1" colspan="1">444,094,992</td></tr><tr><td rowspan="1" colspan="1"><italic><tp:taxon-name><tp:taxon-name-part taxon-name-part-type="genus" reg="Solanum">Solanum</tp:taxon-name-part><tp:taxon-name-part taxon-name-part-type="species" reg="chenopodioides">chenopodioides</tp:taxon-name-part></tp:taxon-name></italic> Lam.</td><td rowspan="1" colspan="1">
                <abbrev xmlns:xlink="http://www.w3.org/1999/xlink" xlink:title="Least Concern" id="ABBRID0ET1GK" xlink:type="simple">LC</abbrev>
              </td><td rowspan="1" colspan="1">77,207,558</td></tr><tr><td rowspan="1" colspan="1"><italic><tp:taxon-name><tp:taxon-name-part taxon-name-part-type="genus" reg="Solanum">Solanum</tp:taxon-name-part><tp:taxon-name-part taxon-name-part-type="species" reg="corymbosum">corymbosum</tp:taxon-name-part></tp:taxon-name></italic> Jacq.</td><td rowspan="1" colspan="1">
                <abbrev xmlns:xlink="http://www.w3.org/1999/xlink" xlink:title="Least Concern" id="ABBRID0EO2GK" xlink:type="simple">LC</abbrev>
              </td><td rowspan="1" colspan="1">1,621,244 (all); 148,300 (Mexico and Central America only)</td></tr><tr><td rowspan="1" colspan="1"><italic><tp:taxon-name><tp:taxon-name-part taxon-name-part-type="genus" reg="Solanum">Solanum</tp:taxon-name-part><tp:taxon-name-part taxon-name-part-type="species" reg="douglasii">douglasii</tp:taxon-name-part></tp:taxon-name></italic> Dunal</td><td rowspan="1" colspan="1">
                <abbrev xmlns:xlink="http://www.w3.org/1999/xlink" xlink:title="Least Concern" id="ABBRID0EW3GK" xlink:type="simple">LC</abbrev>
              </td><td rowspan="1" colspan="1">6,419,607</td></tr><tr><td rowspan="1" colspan="1"><italic><tp:taxon-name><tp:taxon-name-part taxon-name-part-type="genus" reg="Solanum">Solanum</tp:taxon-name-part><tp:taxon-name-part taxon-name-part-type="species" reg="emulans">emulans</tp:taxon-name-part></tp:taxon-name></italic> Raf.</td><td rowspan="1" colspan="1">
                <abbrev xmlns:xlink="http://www.w3.org/1999/xlink" xlink:title="Least Concern" id="ABBRID0ER4GK" xlink:type="simple">LC</abbrev>
              </td><td rowspan="1" colspan="1">5,394,300</td></tr><tr><td rowspan="1" colspan="1"><italic><tp:taxon-name><tp:taxon-name-part taxon-name-part-type="genus" reg="Solanum">Solanum</tp:taxon-name-part><tp:taxon-name-part taxon-name-part-type="species" reg="furcatum">furcatum</tp:taxon-name-part></tp:taxon-name></italic> Dunal</td><td rowspan="1" colspan="1">
                <abbrev xmlns:xlink="http://www.w3.org/1999/xlink" xlink:title="Least Concern" id="ABBRID0EM5GK" xlink:type="simple">LC</abbrev>
              </td><td rowspan="1" colspan="1">209,035,647 (North America only 4,169 – EN)</td></tr><tr><td rowspan="1" colspan="1"><italic><tp:taxon-name><tp:taxon-name-part taxon-name-part-type="genus" reg="Solanum">Solanum</tp:taxon-name-part><tp:taxon-name-part taxon-name-part-type="species" reg="interius">interius</tp:taxon-name-part></tp:taxon-name></italic> Rydb.</td><td rowspan="1" colspan="1">
                <abbrev xmlns:xlink="http://www.w3.org/1999/xlink" xlink:title="Least Concern" id="ABBRID0EH6GK" xlink:type="simple">LC</abbrev>
              </td><td rowspan="1" colspan="1">4,506,327</td></tr><tr><td rowspan="1" colspan="1"><italic><tp:taxon-name><tp:taxon-name-part taxon-name-part-type="genus" reg="Solanum">Solanum</tp:taxon-name-part><tp:taxon-name-part taxon-name-part-type="species" reg="macrotonum">macrotonum</tp:taxon-name-part></tp:taxon-name></italic> Bitter</td><td rowspan="1" colspan="1">
                <abbrev xmlns:xlink="http://www.w3.org/1999/xlink" xlink:title="Least Concern" id="ABBRID0ECAHK" xlink:type="simple">LC</abbrev>
              </td><td rowspan="1" colspan="1">3,804,650</td></tr><tr><td rowspan="1" colspan="1"><italic><tp:taxon-name><tp:taxon-name-part taxon-name-part-type="genus" reg="Solanum">Solanum</tp:taxon-name-part><tp:taxon-name-part taxon-name-part-type="species" reg="nigrescens">nigrescens</tp:taxon-name-part></tp:taxon-name></italic> M.Martens &amp; Galeotti</td><td rowspan="1" colspan="1">
                <abbrev xmlns:xlink="http://www.w3.org/1999/xlink" xlink:title="Least Concern" id="ABBRID0E4AHK" xlink:type="simple">LC</abbrev>
              </td><td rowspan="1" colspan="1">15,340,166</td></tr><tr><td rowspan="1" colspan="1"><italic><tp:taxon-name><tp:taxon-name-part taxon-name-part-type="genus" reg="Solanum">Solanum</tp:taxon-name-part><tp:taxon-name-part taxon-name-part-type="species" reg="nigrum">nigrum</tp:taxon-name-part></tp:taxon-name></italic> L.</td><td rowspan="1" colspan="1">
                <abbrev xmlns:xlink="http://www.w3.org/1999/xlink" xlink:title="Least Concern" id="ABBRID0EYBHK" xlink:type="simple">LC</abbrev>
              </td><td rowspan="1" colspan="1">78,076,619</td></tr><tr><td rowspan="1" colspan="1"><italic><tp:taxon-name><tp:taxon-name-part taxon-name-part-type="genus" reg="Solanum">Solanum</tp:taxon-name-part><tp:taxon-name-part taxon-name-part-type="species" reg="nitidibaccatum">nitidibaccatum</tp:taxon-name-part></tp:taxon-name></italic> Bitter</td><td rowspan="1" colspan="1">
                <abbrev xmlns:xlink="http://www.w3.org/1999/xlink" xlink:title="Least Concern" id="ABBRID0ETCHK" xlink:type="simple">LC</abbrev>
              </td><td rowspan="1" colspan="1">See <xref ref-type="bibr" rid="B204">Särkinen et al. 2018</xref></td></tr><tr><td rowspan="1" colspan="1"><italic><tp:taxon-name><tp:taxon-name-part taxon-name-part-type="genus" reg="Solanum">Solanum</tp:taxon-name-part><tp:taxon-name-part taxon-name-part-type="species" reg="pruinosum">pruinosum</tp:taxon-name-part></tp:taxon-name></italic> Bitter</td><td rowspan="1" colspan="1">
                <abbrev xmlns:xlink="http://www.w3.org/1999/xlink" xlink:title="Least Concern" id="ABBRID0ESDHK" xlink:type="simple">LC</abbrev>
              </td><td rowspan="1" colspan="1">294,305</td></tr><tr><td rowspan="1" colspan="1"><italic><tp:taxon-name><tp:taxon-name-part taxon-name-part-type="genus" reg="Solanum">Solanum</tp:taxon-name-part><tp:taxon-name-part taxon-name-part-type="species" reg="pseudogracile">pseudogracile</tp:taxon-name-part></tp:taxon-name></italic> Heiser</td><td rowspan="1" colspan="1">
                <abbrev xmlns:xlink="http://www.w3.org/1999/xlink" xlink:title="Least Concern" id="ABBRID0ENEHK" xlink:type="simple">LC</abbrev>
              </td><td rowspan="1" colspan="1">1,048,309</td></tr><tr><td rowspan="1" colspan="1"><italic><tp:taxon-name><tp:taxon-name-part taxon-name-part-type="genus" reg="Solanum">Solanum</tp:taxon-name-part><tp:taxon-name-part taxon-name-part-type="species" reg="retroflexum">retroflexum</tp:taxon-name-part></tp:taxon-name></italic> Dunal</td><td rowspan="1" colspan="1">
                <abbrev xmlns:xlink="http://www.w3.org/1999/xlink" xlink:title="Least Concern" id="ABBRID0EIFHK" xlink:type="simple">LC</abbrev>
              </td><td rowspan="1" colspan="1">See <xref ref-type="bibr" rid="B204">Särkinen et al. 2018</xref></td></tr><tr><td rowspan="1" colspan="1"><italic><tp:taxon-name><tp:taxon-name-part taxon-name-part-type="genus" reg="Solanum">Solanum</tp:taxon-name-part><tp:taxon-name-part taxon-name-part-type="species" reg="sarrachoides">sarrachoides</tp:taxon-name-part></tp:taxon-name></italic> Sendtn.</td><td rowspan="1" colspan="1">
                <abbrev xmlns:xlink="http://www.w3.org/1999/xlink" xlink:title="Least Concern" id="ABBRID0EHGHK" xlink:type="simple">LC</abbrev>
              </td><td rowspan="1" colspan="1">100,440,077</td></tr><tr><td rowspan="1" colspan="1"><italic><tp:taxon-name><tp:taxon-name-part taxon-name-part-type="genus" reg="Solanum">Solanum</tp:taxon-name-part><tp:taxon-name-part taxon-name-part-type="species" reg="scabrum">scabrum</tp:taxon-name-part></tp:taxon-name></italic> Mill.</td><td rowspan="1" colspan="1">
                <abbrev xmlns:xlink="http://www.w3.org/1999/xlink" xlink:title="Least Concern" id="ABBRID0ECHHK" xlink:type="simple">LC</abbrev>
              </td><td rowspan="1" colspan="1">See <xref ref-type="bibr" rid="B204">Särkinen et al. 2018</xref></td></tr><tr><td rowspan="1" colspan="1"><italic><tp:taxon-name><tp:taxon-name-part taxon-name-part-type="genus" reg="Solanum">Solanum</tp:taxon-name-part><tp:taxon-name-part taxon-name-part-type="species" reg="triflorum">triflorum</tp:taxon-name-part></tp:taxon-name></italic> Nutt.</td><td rowspan="1" colspan="1">
                <abbrev xmlns:xlink="http://www.w3.org/1999/xlink" xlink:title="Least Concern" id="ABBRID0EBIHK" xlink:type="simple">LC</abbrev>
              </td><td rowspan="1" colspan="1">91,711,478</td></tr><tr><td rowspan="1" colspan="1"><italic><tp:taxon-name><tp:taxon-name-part taxon-name-part-type="genus" reg="Solanum">Solanum</tp:taxon-name-part><tp:taxon-name-part taxon-name-part-type="species" reg="villosum">villosum</tp:taxon-name-part></tp:taxon-name></italic> Mill.</td><td rowspan="1" colspan="1">
                <abbrev xmlns:xlink="http://www.w3.org/1999/xlink" xlink:title="Least Concern" id="ABBRID0E3IHK" xlink:type="simple">LC</abbrev>
              </td><td rowspan="1" colspan="1">See <xref ref-type="bibr" rid="B204">Särkinen et al. 2018</xref></td></tr></tbody></table></table-wrap><supplementary-material xmlns:xlink="http://www.w3.org/1999/xlink" id="S1" position="float" orientation="portrait" xlink:type="simple"><label>Supplementary material 1</label><p>Specimens cited in pdf format (traditional format; only specimens from the region cited)</p><p>Data type: PDF file</p><media xlink:href="phytokeys-123-001-s001.pdf" mimetype="application" mime-subtype="pdf" position="float" orientation="portrait" xlink:type="simple" id="oo_305356.pdf"/><permissions><license xlink:type="simple"><license-p>This dataset is made available under the Open Database License (http://opendatacommons.org/licenses/odbl/1.0/). The Open Database License (ODbL) is a license agreement intended to allow users to freely share, modify, and use this Dataset while maintaining this same freedom for others, provided that the original source and author(s) are credited.</license-p></license></permissions><attrib specific-use="authors">Sandra Knapp, Gloria E. Barboza, Lynn Bohs, Tiina Särkinen</attrib></supplementary-material><supplementary-material xmlns:xlink="http://www.w3.org/1999/xlink" id="S3" position="float" orientation="portrait" xlink:type="simple"><label>Supplementary material 3</label><p>Searchable CSV file of all specimens examined for this treatment, including Old World and South America</p><p>Data type: CSV file</p><media xlink:href="phytokeys-123-001-s003.csv" mimetype="text" mime-subtype="csv" position="float" orientation="portrait" xlink:type="simple" id="oo_305358.csv"/><permissions><license xlink:type="simple"><license-p>This dataset is made available under the Open Database License (http://opendatacommons.org/licenses/odbl/1.0/). The Open Database License (ODbL) is a license agreement intended to allow users to freely share, modify, and use this Dataset while maintaining this same freedom for others, provided that the original source and author(s) are credited.</license-p></license></permissions><attrib specific-use="authors">Sandra Knapp, Gloria E. Barboza, Lynn Bohs, Tiina Särkinen</attrib></supplementary-material><fn-group><fn id="en8"><p>Types based on American specimens only, for full synonymy see Särkinen et al. (2018: 167–168)</p></fn></fn-group></tp:treatment-sec><ref-list><ref id="B204"><mixed-citation xmlns:xlink="http://www.w3.org/1999/xlink" xlink:type="simple"><person-group><name name-style="western"><surname>Särkinen</surname><given-names>T</given-names></name><name name-style="western"><surname>Poczai</surname><given-names>P</given-names></name><name name-style="western"><surname>Barboza</surname><given-names>GE</given-names></name><name name-style="western"><surname>van der Weerden</surname><given-names>GM</given-names></name><name name-style="western"><surname>Baden</surname><given-names>M</given-names></name><name name-style="western"><surname>Knapp</surname><given-names>S</given-names></name></person-group> (<year>2018</year>) <article-title>A revision of the Old World black nightshades (Morelloid clade of <italic><tp:taxon-name><tp:taxon-name-part taxon-name-part-type="genus">Solanum</tp:taxon-name-part></tp:taxon-name></italic> L., <tp:taxon-name><tp:taxon-name-part taxon-name-part-type="genus">Solanaceae</tp:taxon-name-part></tp:taxon-name>).</article-title><source>PhytoKeys</source><volume>106</volume>: <fpage>1</fpage>–<lpage>223</lpage>. <ext-link xlink:type="simple" ext-link-type="doi" xlink:href="10.3897/phytokeys.106.21991">https://doi.org/10.3897/phytokeys.106.21991</ext-link></mixed-citation></ref><ref id="B12"><mixed-citation xmlns:xlink="http://www.w3.org/1999/xlink" xlink:type="simple"><person-group><name name-style="western"><surname>Barboza</surname><given-names>GE</given-names></name><name name-style="western"><surname>Knapp</surname><given-names>S</given-names></name><name name-style="western"><surname>Särkinen</surname><given-names>T</given-names></name></person-group> (<year>2013</year>) Grupo VII. Moreloide. In Anton AM, Zuloaga FO (Eds), Barboza GE (coord.) Flora Argentina vol. 13, <tp:taxon-name><tp:taxon-name-part taxon-name-part-type="genus">Solanaceae</tp:taxon-name-part></tp:taxon-name>. IBODA-IMBIV, CONICET: Buenos Aires &amp; Córdoba, Argentina, 231–264.</mixed-citation></ref><ref id="B164"><mixed-citation xmlns:xlink="http://www.w3.org/1999/xlink" xlink:type="simple"><person-group><name name-style="western"><surname>Morton</surname><given-names>CV</given-names></name></person-group> (<year>1976</year>) A revision of the Argentine species of <italic><tp:taxon-name><tp:taxon-name-part taxon-name-part-type="genus">Solanum</tp:taxon-name-part></tp:taxon-name></italic>. Córdoba: Academia Nacional de Ciencias.</mixed-citation></ref><ref id="B165"><mixed-citation xmlns:xlink="http://www.w3.org/1999/xlink" xlink:type="simple"><person-group><name name-style="western"><surname>Moss</surname><given-names>EH</given-names></name></person-group> (<year>1983</year>) Flora of Alberta: a manual for flowering plants, conifers, ferns, and fern allies growing without cultivation in the province of Alberta, Canada. 2<sup>nd</sup> edition (revised by JG Packer). University of Toronto Press, Toronto.</mixed-citation></ref><ref id="B181"><mixed-citation xmlns:xlink="http://www.w3.org/1999/xlink" xlink:type="simple"><institution xlink:type="simple">USDA Plants</institution> (<year>2017</year>) USDA- NCRS The PLANTS Database National Plant Data Team, Greensboro [<ext-link xlink:type="simple" ext-link-type="uri" xlink:href="http://plants.usda.gov">http://plants.usda.gov</ext-link>, accessed 26 November 2017].</mixed-citation></ref><ref id="B177"><mixed-citation xmlns:xlink="http://www.w3.org/1999/xlink" xlink:type="simple"><person-group><name name-style="western"><surname>Peck</surname><given-names>ME</given-names></name></person-group> (<year>1941</year>) A manual of the higher plants of Oregon. Binfords and Mort, Portland.</mixed-citation></ref><ref id="B162"><mixed-citation xmlns:xlink="http://www.w3.org/1999/xlink" xlink:type="simple"><person-group><name name-style="western"><surname>Moerman</surname><given-names>DE</given-names></name></person-group> (<year>1998</year>) Native American ethnobotany. Timber, Press, Portland.</mixed-citation></ref><ref id="B115"><mixed-citation xmlns:xlink="http://www.w3.org/1999/xlink" xlink:type="simple"><institution xlink:type="simple">IUCN</institution> (<year>2017</year>) Guidelines for Using the IUCN Red List Categories and Criteria. Version 13. Prepared by the Standards and Petitions Subcommittee. <ext-link xlink:type="simple" ext-link-type="uri" xlink:href="http://www.iucnredlist.org/documents/RedListGuidelines.pdf">http://www.iucnredlist.org/documents/RedListGuidelines.pdf</ext-link></mixed-citation></ref><ref id="B100"><mixed-citation xmlns:xlink="http://www.w3.org/1999/xlink" xlink:type="simple"><person-group><name name-style="western"><surname>Gray</surname><given-names>A</given-names></name><name name-style="western"><surname>Hooker</surname><given-names>JD</given-names></name></person-group> (<year>1880</year>) <article-title>The vegetation of the Rocky Mountain region and a comparison with that of other parts of the world.</article-title><source>United States Geological and Geographical Survey of the Territories Bulletin</source><volume>6</volume>: <fpage>1</fpage>–<lpage>77</lpage>. <ext-link xlink:type="simple" ext-link-type="doi" xlink:href="10.5962/bhl.title.62342">https://doi.org/10.5962/bhl.title.62342</ext-link></mixed-citation></ref><ref id="B186"><mixed-citation xmlns:xlink="http://www.w3.org/1999/xlink" xlink:type="simple"><person-group><name name-style="western"><surname>Raven</surname><given-names>PH</given-names></name></person-group> (<year>1963</year>) <article-title>Amphitropical relationships in the floras of North and South America.</article-title><source>The Quarterly Review of Biology</source><volume>38</volume>(<issue>2</issue>): <fpage>151</fpage>–<lpage>177</lpage>. <ext-link xlink:type="simple" ext-link-type="doi" xlink:href="10.1086/403797">https://doi.org/10.1086/403797</ext-link></mixed-citation></ref><ref id="B214"><mixed-citation xmlns:xlink="http://www.w3.org/1999/xlink" xlink:type="simple"><person-group><name name-style="western"><surname>Simpson</surname><given-names>MG</given-names></name><name name-style="western"><surname>Johnson</surname><given-names>LA</given-names></name><name name-style="western"><surname>Villaverde</surname><given-names>T</given-names></name><name name-style="western"><surname>Guilliams</surname><given-names>CM</given-names></name></person-group> (<year>2017</year>) <article-title>American amphitropical disjuncts: Perspectives from vascular plant analyses and prospects for future research.</article-title><source>American Journal of Botany</source><volume>104</volume>(<issue>11</issue>): <fpage>1600</fpage>–<lpage>1650</lpage>. <ext-link xlink:type="simple" ext-link-type="doi" xlink:href="10.3732/ajb.1700308">https://doi.org/10.3732/ajb.1700308</ext-link></mixed-citation></ref><ref id="B144"><mixed-citation xmlns:xlink="http://www.w3.org/1999/xlink" xlink:type="simple"><person-group><name name-style="western"><surname>Levin</surname><given-names>RA</given-names></name><name name-style="western"><surname>Shak</surname><given-names>JR</given-names></name><name name-style="western"><surname>Miller</surname><given-names>JS</given-names></name><name name-style="western"><surname>Bernardello</surname><given-names>G</given-names></name><name name-style="western"><surname>Venter</surname><given-names>AM</given-names></name></person-group> (<year>2007</year>) Evolutionary relationships in the tribe <tp:taxon-name>Lycieae</tp:taxon-name> (<tp:taxon-name><tp:taxon-name-part taxon-name-part-type="genus">Solanaceae</tp:taxon-name-part></tp:taxon-name>). Acta Horticulturae (745): 225–240. <ext-link xlink:type="simple" ext-link-type="doi" xlink:href="10.17660/ActaHortic.2007.745.9">https://doi.org/10.17660/ActaHortic.2007.745.9</ext-link></mixed-citation></ref><ref id="B255"><mixed-citation xmlns:xlink="http://www.w3.org/1999/xlink" xlink:type="simple"><person-group><name name-style="western"><surname>Wahlert</surname><given-names>GA</given-names></name><name name-style="western"><surname>Chiarini</surname><given-names>FE</given-names></name><name name-style="western"><surname>Bohs</surname><given-names>L</given-names></name></person-group> (<year>2015</year>) <article-title>A revision of <tp:taxon-name><tp:taxon-name-part taxon-name-part-type="genus">Solanum</tp:taxon-name-part><tp:taxon-name-part taxon-name-part-type="infraspecific-rank">section</tp:taxon-name-part><tp:taxon-name-part taxon-name-part-type="section">Lathryocarpum</tp:taxon-name-part></tp:taxon-name> (the Carolinense clade, <tp:taxon-name><tp:taxon-name-part taxon-name-part-type="genus">Solanaceae</tp:taxon-name-part></tp:taxon-name>).</article-title><source>Systematic Botany</source><volume>40</volume>(<issue>3</issue>): <fpage>843</fpage>–<lpage>887</lpage>. <ext-link xlink:type="simple" ext-link-type="doi" xlink:href="10.1600/036364415X689302">https://doi.org/10.1600/036364415X689302</ext-link></mixed-citation></ref><ref id="B138"><mixed-citation xmlns:xlink="http://www.w3.org/1999/xlink" xlink:type="simple"><person-group><name name-style="western"><surname>Knapp</surname><given-names>S</given-names></name><name name-style="western"><surname>Barboza</surname><given-names>GE</given-names></name><name name-style="western"><surname>Särkinen</surname><given-names>T</given-names></name></person-group> (<year>2017</year>) <article-title>(2546–2547) Proposals to reject the name <italic><tp:taxon-name><tp:taxon-name-part taxon-name-part-type="genus">Solanum</tp:taxon-name-part><tp:taxon-name-part taxon-name-part-type="species">rubrum</tp:taxon-name-part></tp:taxon-name></italic> and to conserve the name <italic><tp:taxon-name><tp:taxon-name-part taxon-name-part-type="genus">S.</tp:taxon-name-part><tp:taxon-name-part taxon-name-part-type="species">alatum</tp:taxon-name-part></tp:taxon-name></italic> with a conserved type (<italic><tp:taxon-name><tp:taxon-name-part taxon-name-part-type="genus">Solanaceae</tp:taxon-name-part></tp:taxon-name></italic>).</article-title><source>Taxon</source><volume>66</volume>(<issue>4</issue>): <fpage>988</fpage>–<lpage>989</lpage>. <ext-link xlink:type="simple" ext-link-type="doi" xlink:href="10.12705/664.21">https://doi.org/10.12705/664.21</ext-link></mixed-citation></ref><ref id="B101"><mixed-citation xmlns:xlink="http://www.w3.org/1999/xlink" xlink:type="simple"><person-group><name name-style="western"><surname>Guilliams</surname><given-names>CM</given-names></name><name name-style="western"><surname>Hasenstab-Lehmann</surname><given-names>KE</given-names></name><name name-style="western"><surname>Mabry</surname><given-names>ME</given-names></name><name name-style="western"><surname>Simpson</surname><given-names>MG</given-names></name></person-group> (<year>2017</year>) <article-title>Memoirs of a frequent flyer: Phylogenomics reveals 18 long-distance dispersals between North America and South America in the popcorn flowers (<tp:taxon-name><tp:taxon-name-part taxon-name-part-type="subtribe">Amsinckiinae</tp:taxon-name-part></tp:taxon-name>).</article-title><source>American Journal of Botany</source><volume>104</volume>(<issue>11</issue>): <fpage>1717</fpage>–<lpage>1728</lpage>. <ext-link xlink:type="simple" ext-link-type="doi" xlink:href="10.3732/ajb.1700369">https://doi.org/10.3732/ajb.1700369</ext-link></mixed-citation></ref><ref id="B206"><mixed-citation xmlns:xlink="http://www.w3.org/1999/xlink" xlink:type="simple"><person-group><name name-style="western"><surname>Schenk</surname><given-names>JJ</given-names></name><name name-style="western"><surname>Saunders</surname><given-names>K</given-names></name></person-group> (<year>2017</year>) <article-title>Inferring long-distance dispersal modes in American amphitropically disjunct species through adaptive dispersal structures.</article-title><source>American Journal of Botany</source><volume>104</volume>(<issue>11</issue>): <fpage>1756</fpage>–<lpage>1764</lpage>. <ext-link xlink:type="simple" ext-link-type="doi" xlink:href="10.3732/ajb.1700178">https://doi.org/10.3732/ajb.1700178</ext-link></mixed-citation></ref><ref id="B92"><mixed-citation xmlns:xlink="http://www.w3.org/1999/xlink" xlink:type="simple"><person-group><name name-style="western"><surname>Frost</surname><given-names>LA</given-names></name><name name-style="western"><surname>McAdams Tyson</surname><given-names>S</given-names></name><name name-style="western"><surname>Lu-Irving</surname><given-names>P</given-names></name><name name-style="western"><surname>O’Leary</surname><given-names>N</given-names></name><name name-style="western"><surname>Olmstead</surname><given-names>RG</given-names></name></person-group> (<year>2017</year>) <article-title>Origins of North American <tp:taxon-name><tp:taxon-name-part taxon-name-part-type="family">Verbenaceae</tp:taxon-name-part></tp:taxon-name>: More than one way to skin a cat.</article-title><source>American Journal of Botany</source><volume>104</volume>(<issue>11</issue>): <fpage>1708</fpage>–<lpage>1716</lpage>. <ext-link xlink:type="simple" ext-link-type="doi" xlink:href="10.3732/ajb.1700292">https://doi.org/10.3732/ajb.1700292</ext-link></mixed-citation></ref><ref id="B203"><mixed-citation xmlns:xlink="http://www.w3.org/1999/xlink" xlink:type="simple"><person-group><name name-style="western"><surname>Särkinen</surname><given-names>T</given-names></name><name name-style="western"><surname>Barboza</surname><given-names>GE</given-names></name><name name-style="western"><surname>Knapp</surname><given-names>S</given-names></name></person-group> (<year>2015b</year>) True Black nightshades: Phylogeny and delimitation of the Morelloid clade of <italic><tp:taxon-name><tp:taxon-name-part taxon-name-part-type="genus">Solanum.</tp:taxon-name-part></tp:taxon-name></italic> Taxon 64(5): 945–958. <ext-link xlink:type="simple" ext-link-type="doi" xlink:href="10.12705/645.5">https://doi.org/10.12705/645.5</ext-link></mixed-citation></ref></ref-list></tp:taxon-treatment>
