# Supplementary material for: A revision of the Morelloid Clade of Solanum L. (Solanaceae) in North and Central America and the Caribbean
Source: PhytoKeys. 2019 May 30;123:1–144. doi: 10.3897/phytokeys.123.31738 (PMC6554266; doi:10.3897/phytokeys.123.31738)
Supplement: XML Treatment for Solanum villosum [file phytokeys.123.31738-treatment18.xml]

<!DOCTYPE tp:taxon-treatment
  PUBLIC "-//TaxonX//DTD Taxonomic Treatment Publishing DTD v0 20100105//EN" "tax-treatment-NSO.dtd">
<tp:taxon-treatment xmlns:tp="http://www.plazi.org/taxpub"><tp:treatment-meta><kwd-group><label>Taxon classification</label><kwd><named-content xmlns:xlink="http://www.w3.org/1999/xlink" content-type="kingdom">Plantae</named-content></kwd><kwd><named-content xmlns:xlink="http://www.w3.org/1999/xlink" content-type="order">Solanales</named-content></kwd><kwd><named-content xmlns:xlink="http://www.w3.org/1999/xlink" content-type="family">Solanaceae</named-content></kwd></kwd-group><mixed-citation publication-type="journal"><person-group><name><surname>Knapp</surname><given-names>Sandra</given-names></name><name><surname>Barboza</surname><given-names>Gloria E.</given-names></name><name><surname>Bohs</surname><given-names>Lynn</given-names></name><name><surname>Särkinen</surname><given-names>Tiina</given-names></name></person-group><article-title>A revision of the Morelloid Clade of <italic><tp:taxon-name><tp:taxon-name-part taxon-name-part-type="genus" reg="Solanum">Solanum</tp:taxon-name-part></tp:taxon-name></italic> L. (<tp:taxon-name><tp:taxon-name-part taxon-name-part-type="genus" reg="Solanaceae">Solanaceae</tp:taxon-name-part></tp:taxon-name>) in North and Central America and the Caribbean</article-title><source>PhytoKeys</source><day>30</day><month>5</month><year>2019</year><volume>123</volume><fpage>1</fpage><lpage>144</lpage><pub-id pub-id-type="doi">10.3897/phytokeys.123.31738</pub-id></mixed-citation></tp:treatment-meta><tp:nomenclature><label>18.</label><tp:taxon-name>
                  <tp:taxon-name-part taxon-name-part-type="genus" reg="Solanum">Solanum</tp:taxon-name-part>
                  <tp:taxon-name-part taxon-name-part-type="species" reg="villosum">villosum</tp:taxon-name-part>
                </tp:taxon-name><tp:taxon-authority>Mill., Gard. Dict. ed. 8, no. 2. 1768</tp:taxon-authority><xref ref-type="fig" rid="F54">Figures 54</xref><xref ref-type="fig" rid="F55">, 55</xref><!--PageBreak --></tp:nomenclature><tp:treatment-sec sec-type="material" id="SECID0EGZIO"><title>Type.<sup><xref ref-type="fn" rid="en9">9</xref></sup></title><p>Cultivated in Chelsea Physic Garden from “Barbados where it is supposed to grow naturally”, <italic>Herb. Miller s.n.</italic> (lectotype, designated by <xref ref-type="bibr" rid="B111">Henderson 1974</xref>, pg. 54: BM [BM000942575]).</p></tp:treatment-sec><tp:treatment-sec sec-type="description" id="SECID0ESZIO"><title>Description.</title><p>Annual to short lived perennial herbs, much branched at base and usually bushy in form, up to 0.5 m tall. Stems terete to ridged, green to purple, ascending, not hollow; new growth densely pubescent with eglandular and/or glandular, simple, spreading, uniseriate 3–10-celled trichomes 0.2–2.0 mm long; older stems glabrescent. Sympodial units difoliate, the leaves not geminate. Leaves simple, 1.5–5.0(–10.0) cm long, 0.7–2.5(–6.5) cm wide, broadly to narrowly ovate to elliptic, green; adaxial surfaces sparsely to densely pubescent with spreading, simple, uniseriate eglandular <!--PageBreak --><!--PageBreak -->and/or glandular trichomes like those on stem evenly along veins and lamina; abaxial surfaces more densely pubescent on veins and lamina; major veins 4–6 pairs; base acute to truncate, short-attenuate, often asymmetric; margins sinuate-dentate to rarely entire; apex acute; petioles 0.5–3.0(–4.5) cm long, pubescent with simple uniseriate glandular and/or eglandular trichomes like those on stems. Inflorescences 0.4–2.0 cm long, lateral, internodal, unbranched, with (2–)3–5(–8) flowers clustered at the tips <!--PageBreak -->(sub-umbelliform, young inflorescences only) or more commonly spaced along the rhachis, pubescent with spreading simple glandular and/or eglandular uniseriate trichomes like those of the stems; peduncle 0.4–1.5 cm long, straight; pedicels 4–7 mm long, 0.2–0.3 mm in diameter at the base and 0.4–0.5 mm in diameter at the apex, spreading, articulated at the base; pedicel scars spaced 0–1.0 mm apart. Buds globose, the corolla exserted ca. 1/5 from the calyx before anthesis. Flowers 5-merous, all perfect. Calyx tube 1.2–1.5 mm long, conical, the lobes 0.8–1.5 mm long, 0.5–0.8 mm wide, elliptic to triangular with obtuse thickened apices and paler (almost scarious) sinuses, pubescent with spreading simple uniseriate eglandular and/or glandular trichomes like those on stem. Corolla 8–15(-20) mm in diameter, white with a yellow-green central portion near the base and occasionally with purple stripes along lobe midveins abaxially, stellate, lobed 1/2 way to the base, the lobes 2.5–4.5 mm long, 2.0–3.5 mm wide, strongly reflexed at anthesis, later spreading, densely papillate-pubescent abaxially with simple uniseriate eglandular trichomes. Stamens equal; filament tube minute, pubescent with spreading uniseriate simple eglandular trichomes adaxially; free portion of the filaments 1.0–1.3 mm long, pubescent like the tube; anthers 1.8–2.2(–2.4) mm long, 0.5–0.7 mm wide, ellipsoid, yellow, poricidal at the tips, the pores lengthening to slits with age and drying. Ovary globose, glabrous; style 2.8–3.5 (–4.0) mm long, densely pubescent with 2–3-celled simple uniseriate trichomes in the lower half, exserted 0–1 mm beyond anther cone; stigma capitate, the surface minutely papillate, green in live plants. Fruit an ellipsoid berry, usually somewhat longer than broad, 8.5–10 mm long, 8.0–9.5 mm wide, (red-)orange to yellow at maturity, translucent, the pericarp shiny; fruiting pedicels 8–14 mm long, 0.4–0.5 mm in diameter at the base, 0.7–1.5 mm in diameter at the apex, strongly reflexed, becoming woody, spaced 1.0–2.0 mm apart not falling with the fruit, remaining on the plant and always persistent on older inflorescences; fruiting calyx not accrescent, the tube 1.0–1.5 mm long, the lobes 2.0–3.0 mm long and 1.0–2.0 mm wide, strongly reflexed in fruit. Seeds 20–40 per berry, 1.8–2.2 mm long, 1.5–1.7 mm wide, flattened and tear-drop shaped with a subapical hilum, brown, the surfaces minutely pitted, the testal cells pentagonal in outline. Stone cells absent, but occasionally 1–2 found in North African and Arabian material. Chromosome number: <italic>2n</italic>=4×=48 (see <xref ref-type="bibr" rid="B204">Särkinen et al. 2018</xref>).</p><fig id="F54" position="float" orientation="portrait"><label>Figure 54.</label><caption><p><italic><tp:taxon-name><tp:taxon-name-part taxon-name-part-type="genus" reg="Solanum">Solanum</tp:taxon-name-part><tp:taxon-name-part taxon-name-part-type="species" reg="villosum">villosum</tp:taxon-name-part></tp:taxon-name></italic> Mill. <bold>A</bold> Flowering habit <bold>B</bold> detail of adaxial leaf surface <bold>C</bold> detail of abaxial leaf surface <bold>D</bold> bud <bold>E</bold> dissected flower <bold>F</bold> fruiting habit <bold>G</bold> fruiting habit with dense indumentum <bold>H</bold> fruit (<bold>A–E</bold><italic>Wood 2193</italic><bold>F</bold><italic>Popov GP/72/31</italic><bold>G</bold><italic>Wood Y/74/265</italic>). Drawing by R. Wise (previously published in “PhytoKeys 106”).</p></caption><graphic xmlns:xlink="http://www.w3.org/1999/xlink" xlink:href="phytokeys-123-001-g054.jpg" position="float" orientation="portrait" xlink:type="simple" id="oo_305353.jpg"/></fig><fig id="F55" position="float" orientation="portrait"><label>Figure 55.</label><caption><p><italic><tp:taxon-name><tp:taxon-name-part taxon-name-part-type="genus" reg="Solanum">Solanum</tp:taxon-name-part><tp:taxon-name-part taxon-name-part-type="species" reg="villosum">villosum</tp:taxon-name-part></tp:taxon-name></italic> Mill. <bold>A</bold> Habit <bold>B</bold> inflorescence in densely pubescent plant <bold>C</bold> flowers and buds <bold>D</bold> immature infructescence <bold>E</bold> fully mature fruits <bold>F</bold> fully mature fruits showing reflexed calyx lobes (<bold>A</bold> Nijmegen accession 884750135 <bold>B</bold> Nijmegen accession 914750047 <bold>C</bold> Nijmegen accession A34750061 <bold>D</bold> Nijmegen accession A34750043 <bold>E</bold> Nijmegen accession A14750048 <bold>F</bold> Nijmegen accession A34750038). Photos by T. Särkinen and G. van der Weerden (previously published in “PhytoKeys 106”).</p></caption><graphic xmlns:xlink="http://www.w3.org/1999/xlink" xlink:href="phytokeys-123-001-g055.jpg" position="float" orientation="portrait" xlink:type="simple" id="oo_305354.jpg"/></fig></tp:treatment-sec><tp:treatment-sec sec-type="distribution" id="SECID0EBHJO"><title>Distribution.</title><p>(Figure <xref ref-type="fig" rid="F56">56</xref>) <italic><tp:taxon-name><tp:taxon-name-part taxon-name-part-type="genus" reg="Solanum">Solanum</tp:taxon-name-part><tp:taxon-name-part taxon-name-part-type="species" reg="villosum">villosum</tp:taxon-name-part></tp:taxon-name></italic> is native to Europe where it is very common around the Mediterranean basin, the Arabian Peninsula to dry sub-tropical Asia, and eastern Africa (where it is cultivated for its fruit); the species is locally introduced but not persistent and not yet naturalised in North America.</p><fig id="F56" position="float" orientation="portrait"><label>Figure 56.</label><caption><p>Distribution of <italic><tp:taxon-name><tp:taxon-name-part taxon-name-part-type="genus" reg="Solanum">Solanum</tp:taxon-name-part><tp:taxon-name-part taxon-name-part-type="species" reg="villosum">villosum</tp:taxon-name-part></tp:taxon-name></italic> Mill.</p></caption><graphic xmlns:xlink="http://www.w3.org/1999/xlink" xlink:href="phytokeys-123-001-g056.jpg" position="float" orientation="portrait" xlink:type="simple" id="oo_305355.jpg"/></fig></tp:treatment-sec><tp:treatment-sec sec-type="ecology" id="SECID0EGJJO"><title>Ecology.</title><p>In North America, the few collections occur at around sea level near ports and at higher inland elevations where details of cultivated versus adventive status have not been recorded on labels.</p></tp:treatment-sec><tp:treatment-sec sec-type="Common names" id="SECID0EYJJO"><title>Common names.</title><p>United States of America. Hairy nightshade (<xref ref-type="bibr" rid="B181">USDA Plants 2017</xref>; <xref ref-type="bibr" rid="B47">Correll and Johnston 1970</xref>, but unclear if this really refers to <italic><tp:taxon-name><tp:taxon-name-part taxon-name-part-type="genus" reg="Solanum">S.</tp:taxon-name-part><tp:taxon-name-part taxon-name-part-type="species" reg="villosum">villosum</tp:taxon-name-part></tp:taxon-name></italic> or to a pubescent form of <italic><tp:taxon-name><tp:taxon-name-part taxon-name-part-type="genus" reg="Solanum">S.</tp:taxon-name-part><tp:taxon-name-part taxon-name-part-type="species" reg="nigrum">nigrum</tp:taxon-name-part></tp:taxon-name></italic> or to <italic><tp:taxon-name><tp:taxon-name-part taxon-name-part-type="genus" reg="Solanum">S.</tp:taxon-name-part><tp:taxon-name-part taxon-name-part-type="species" reg="nitidibaccatum">nitidibaccatum</tp:taxon-name-part></tp:taxon-name></italic>).</p></tp:treatment-sec><tp:treatment-sec sec-type="Uses" id="SECID0EQLJO"><title>Uses.</title><p>None recorded. In Africa the leaves and berries are eaten, the latter often by children (see <xref ref-type="bibr" rid="B204">Särkinen et al. 2018</xref>).</p><!--PageBreak --></tp:treatment-sec><tp:treatment-sec sec-type="Preliminary conservation status (IUCN 2017)" id="SECID0EHMJO"><title>Preliminary conservation status (<xref ref-type="bibr" rid="B115">IUCN 2017</xref>).</title><p>Least Concern (<abbrev xmlns:xlink="http://www.w3.org/1999/xlink" xlink:title="Least Concern" id="ABBRID0ESMJO" xlink:type="simple">LC</abbrev>). <italic><tp:taxon-name><tp:taxon-name-part taxon-name-part-type="genus" reg="Solanum">Solanum</tp:taxon-name-part><tp:taxon-name-part taxon-name-part-type="species" reg="villosum">villosum</tp:taxon-name-part></tp:taxon-name></italic> is a rare adventive species in North America; for conservation status in its native range see <xref ref-type="bibr" rid="B204">Särkinen et al. (2018)</xref>.</p></tp:treatment-sec><tp:treatment-sec sec-type="discussion" id="SECID0EFNJO"><title>Discussion.</title><p><italic><tp:taxon-name><tp:taxon-name-part taxon-name-part-type="genus" reg="Solanum">Solanum</tp:taxon-name-part><tp:taxon-name-part taxon-name-part-type="species" reg="villosum">villosum</tp:taxon-name-part></tp:taxon-name></italic> is an occasional non-native species to North America; the first known specimen was collected in 1899 by Curtiss from Pensacola, thought to have arrived in ships’ ballast from Europe (<xref ref-type="bibr" rid="B55">D’Arcy 1974b</xref>). The species has clearly not persisted or spread in North America despite several introductions (as seen in the few specimen records from widely distant sites). The many synonyms for <italic><tp:taxon-name><tp:taxon-name-part taxon-name-part-type="genus" reg="Solanum">S.</tp:taxon-name-part><tp:taxon-name-part taxon-name-part-type="species" reg="villosum">villosum</tp:taxon-name-part></tp:taxon-name></italic> (see <xref ref-type="bibr" rid="B204">Särkinen et al. 2018</xref> for complete synonymy) reflect the broad morphological variation observed within the species, especially in its native range, where indumentum can range from nearly absent (the plants glabrous) to densely pubescent with eglandular and/or eglandular trichomes, and where cultivation and incipient domestication have resulted in a great range of inflorescence morphologies.</p><p><italic><tp:taxon-name><tp:taxon-name-part taxon-name-part-type="genus" reg="Solanum">Solanum</tp:taxon-name-part><tp:taxon-name-part taxon-name-part-type="species" reg="villosum">villosum</tp:taxon-name-part></tp:taxon-name></italic> can be easily distinguished from all other morelloid species in North America by its orange-red berries that are often slightly elongated in shape and that lack stone cells. We have been unable to verify with specimens the citation of <italic><tp:taxon-name><tp:taxon-name-part taxon-name-part-type="genus" reg="Solanum">S.</tp:taxon-name-part><tp:taxon-name-part taxon-name-part-type="species" reg="villosum">villosum</tp:taxon-name-part></tp:taxon-name></italic> from Texas (<xref ref-type="bibr" rid="B47">Correll and Johnston 1970</xref>); this is likely to be a misidentification. The Mexican species <italic><tp:taxon-name><tp:taxon-name-part taxon-name-part-type="genus" reg="Solanum">S.</tp:taxon-name-part><tp:taxon-name-part taxon-name-part-type="species" reg="corymbosum">corymbosum</tp:taxon-name-part></tp:taxon-name></italic>, which also has orange-red berries, has branched inflorescences, minute flowers and berries with two large apical stone cells. All other species of the group in North America have rounded black or green berries. In bud and flower the calyx sinuses in <italic><tp:taxon-name><tp:taxon-name-part taxon-name-part-type="genus" reg="Solanum">S.</tp:taxon-name-part><tp:taxon-name-part taxon-name-part-type="species" reg="villosum">villosum</tp:taxon-name-part></tp:taxon-name></italic> are much thinner than the lobes, and in dry specimens are white or transparent below the actual sinus, so that there appears to be a “window” in the calyx tube. In general aspect, plants are similar to those of <italic><tp:taxon-name><tp:taxon-name-part taxon-name-part-type="genus" reg="Solanum">S.</tp:taxon-name-part><tp:taxon-name-part taxon-name-part-type="species" reg="retroflexum">retroflexum</tp:taxon-name-part></tp:taxon-name></italic>, but that species has matte purple berries with a distinct white glaucous bloom (also without stone cells, so herbarium specimens can be difficult to distinguish in the <!--PageBreak -->absence of good label information), and the leaves of <italic><tp:taxon-name><tp:taxon-name-part taxon-name-part-type="genus" reg="Solanum">S.</tp:taxon-name-part><tp:taxon-name-part taxon-name-part-type="species" reg="retroflexum">retroflexum</tp:taxon-name-part></tp:taxon-name></italic> are more rhomboid in shape than those of <italic><tp:taxon-name><tp:taxon-name-part taxon-name-part-type="genus" reg="Solanum">S.</tp:taxon-name-part><tp:taxon-name-part taxon-name-part-type="species" reg="villosum">villosum</tp:taxon-name-part></tp:taxon-name></italic>. Both of these introduced species are tetraploid and have glandular and eglandular forms in their native ranges.</p><p>The typification details for the 45 heterotypic Old World synonyms of <italic><tp:taxon-name><tp:taxon-name-part taxon-name-part-type="genus" reg="Solanum">S.</tp:taxon-name-part><tp:taxon-name-part taxon-name-part-type="species" reg="villosum">villosum</tp:taxon-name-part></tp:taxon-name></italic> can be found in <xref ref-type="bibr" rid="B204">Särkinen et al. (2018)</xref>.</p></tp:treatment-sec><tp:treatment-sec sec-type="material" id="SECID0EZVJO"><title>Specimens examined.</title><p>See Suppl. materials <xref ref-type="supplementary-material" rid="S1">1</xref> and <xref ref-type="supplementary-material" rid="S3">3</xref>.</p></tp:treatment-sec><tp:treatment-sec><!--Section generated to contain objects referenced in tp:taxon-treatment.--><supplementary-material xmlns:xlink="http://www.w3.org/1999/xlink" id="S1" position="float" orientation="portrait" xlink:type="simple"><label>Supplementary material 1</label><p>Specimens cited in pdf format (traditional format; only specimens from the region cited)</p><p>Data type: PDF file</p><media xlink:href="phytokeys-123-001-s001.pdf" mimetype="application" mime-subtype="pdf" position="float" orientation="portrait" xlink:type="simple" id="oo_305356.pdf"/><permissions><license xlink:type="simple"><license-p>This dataset is made available under the Open Database License (http://opendatacommons.org/licenses/odbl/1.0/). The Open Database License (ODbL) is a license agreement intended to allow users to freely share, modify, and use this Dataset while maintaining this same freedom for others, provided that the original source and author(s) are credited.</license-p></license></permissions><attrib specific-use="authors">Sandra Knapp, Gloria E. Barboza, Lynn Bohs, Tiina Särkinen</attrib></supplementary-material><supplementary-material xmlns:xlink="http://www.w3.org/1999/xlink" id="S3" position="float" orientation="portrait" xlink:type="simple"><label>Supplementary material 3</label><p>Searchable CSV file of all specimens examined for this treatment, including Old World and South America</p><p>Data type: CSV file</p><media xlink:href="phytokeys-123-001-s003.csv" mimetype="text" mime-subtype="csv" position="float" orientation="portrait" xlink:type="simple" id="oo_305358.csv"/><permissions><license xlink:type="simple"><license-p>This dataset is made available under the Open Database License (http://opendatacommons.org/licenses/odbl/1.0/). The Open Database License (ODbL) is a license agreement intended to allow users to freely share, modify, and use this Dataset while maintaining this same freedom for others, provided that the original source and author(s) are credited.</license-p></license></permissions><attrib specific-use="authors">Sandra Knapp, Gloria E. Barboza, Lynn Bohs, Tiina Särkinen</attrib></supplementary-material><fn-group><fn id="en9"><p>Types based on American specimens only, for full synonymy see Särkinen et al. (2018: 176–183)</p></fn></fn-group></tp:treatment-sec><ref-list><ref id="B111"><mixed-citation xmlns:xlink="http://www.w3.org/1999/xlink" xlink:type="simple"><person-group><name name-style="western"><surname>Henderson</surname><given-names>RJF</given-names></name></person-group> (<year>1974</year>) <article-title><italic><tp:taxon-name><tp:taxon-name-part taxon-name-part-type="genus">Solanum</tp:taxon-name-part><tp:taxon-name-part taxon-name-part-type="species">nigrum</tp:taxon-name-part></tp:taxon-name></italic> L. (<tp:taxon-name><tp:taxon-name-part taxon-name-part-type="genus">Solanaceae</tp:taxon-name-part></tp:taxon-name>) and related species in Australia.</article-title><source>Contributions from the Queensland Herbarium</source><volume>16</volume>: <fpage>1</fpage>–<lpage>78</lpage>.</mixed-citation></ref><ref id="B204"><mixed-citation xmlns:xlink="http://www.w3.org/1999/xlink" xlink:type="simple"><person-group><name name-style="western"><surname>Särkinen</surname><given-names>T</given-names></name><name name-style="western"><surname>Poczai</surname><given-names>P</given-names></name><name name-style="western"><surname>Barboza</surname><given-names>GE</given-names></name><name name-style="western"><surname>van der Weerden</surname><given-names>GM</given-names></name><name name-style="western"><surname>Baden</surname><given-names>M</given-names></name><name name-style="western"><surname>Knapp</surname><given-names>S</given-names></name></person-group> (<year>2018</year>) <article-title>A revision of the Old World black nightshades (Morelloid clade of <italic><tp:taxon-name><tp:taxon-name-part taxon-name-part-type="genus">Solanum</tp:taxon-name-part></tp:taxon-name></italic> L., <tp:taxon-name><tp:taxon-name-part taxon-name-part-type="genus">Solanaceae</tp:taxon-name-part></tp:taxon-name>).</article-title><source>PhytoKeys</source><volume>106</volume>: <fpage>1</fpage>–<lpage>223</lpage>. <ext-link xlink:type="simple" ext-link-type="doi" xlink:href="10.3897/phytokeys.106.21991">https://doi.org/10.3897/phytokeys.106.21991</ext-link></mixed-citation></ref><ref id="B181"><mixed-citation xmlns:xlink="http://www.w3.org/1999/xlink" xlink:type="simple"><institution xlink:type="simple">USDA Plants</institution> (<year>2017</year>) USDA- NCRS The PLANTS Database National Plant Data Team, Greensboro [<ext-link xlink:type="simple" ext-link-type="uri" xlink:href="http://plants.usda.gov">http://plants.usda.gov</ext-link>, accessed 26 November 2017].</mixed-citation></ref><ref id="B47"><mixed-citation xmlns:xlink="http://www.w3.org/1999/xlink" xlink:type="simple"><person-group><name name-style="western"><surname>Correll</surname><given-names>DS</given-names></name><name name-style="western"><surname>Johnston</surname><given-names>MC</given-names></name></person-group> (<year>1970</year>) Manual of the vascular plants of Texas. Texas Research Foundation, Renner.</mixed-citation></ref><ref id="B115"><mixed-citation xmlns:xlink="http://www.w3.org/1999/xlink" xlink:type="simple"><institution xlink:type="simple">IUCN</institution> (<year>2017</year>) Guidelines for Using the IUCN Red List Categories and Criteria. Version 13. Prepared by the Standards and Petitions Subcommittee. <ext-link xlink:type="simple" ext-link-type="uri" xlink:href="http://www.iucnredlist.org/documents/RedListGuidelines.pdf">http://www.iucnredlist.org/documents/RedListGuidelines.pdf</ext-link></mixed-citation></ref><ref id="B55"><mixed-citation xmlns:xlink="http://www.w3.org/1999/xlink" xlink:type="simple"><person-group><name name-style="western"><surname>D’Arcy</surname><given-names>WG</given-names></name></person-group> (<year>1974b</year>) <article-title><italic><tp:taxon-name><tp:taxon-name-part taxon-name-part-type="genus">Solanum</tp:taxon-name-part></tp:taxon-name></italic> and its close relatives in Florida.</article-title><source>Annals of the Missouri Botanical Garden</source><volume>61</volume>(<issue>3</issue>): <fpage>819</fpage>–<lpage>867</lpage>. <ext-link xlink:type="simple" ext-link-type="doi" xlink:href="10.2307/2395032">https://doi.org/10.2307/2395032</ext-link></mixed-citation></ref></ref-list></tp:taxon-treatment>
