# Supplementary material for: A revision of the Morelloid Clade of Solanum L. (Solanaceae) in North and Central America and the Caribbean
Source: PhytoKeys. 2019 May 30;123:1–144. doi: 10.3897/phytokeys.123.31738 (PMC6554266; doi:10.3897/phytokeys.123.31738)
Supplement: Supplementary material 3 [file phytokeys-123-001-s003.csv]

HERBARIUM	CATEGORY	ACCESSION	BARCODE	COLLECTOR	PREFIX	NUMBER	SUFFIX	ADDCOLL	TYPE	TYPE_OF	DAY	MONTH	YEAR	DATERES	FAMILY	GENUS	SP1	AUTHOR1	CONTINENT	REGION	COUNTRY	MAJORAREA	MINORAREA	GAZETTEER	LOCNOTES	PLANTDESC	HABITATTXT	LAT	NS	LONG	EW	LLUNIT	LLRES	LLORIG	LATDEC	LONGDEC	ALT	ALTMAX	ALTRES	VERNACULAR	LANGUAGE	SPECID	BRAHMS
E	Herbarium sheet		E00617862	[AF]		21					27	10	1932		Solanaceae	Solanum	villosum	Mill.	Europe	Southeastern Europe	Greece				Stavros, Papho Forest, on south slope	fairly common usually in damper situations		0		0					0	0	2700	0	ca.			134863	102258
E	Herbarium sheet		E00526687	[AHB]		s.n.					1	7	1922		Solanaceae	Solanum	triflorum	Nutt.	Northern America	Eastern Canada	Canada	Alberta			Calgary District		Hab Garden and stuble	0		0					0	0	0	0				135010	102387
US	Herbarium sheet	488684	2829190	[ECS]		104					28	7	1902		Solanaceae	Solanum	triflorum	Nutt.	Northern America	North-Central U.S.A.	United States of America	Wyoming	Park County		Yellowstone National Park. Mammoth Hot Springs.			44.971248	N	110.710676	W	DD		GAZ	44.971248	-110.710676	0	0				179315	137638
K	Herbarium sheet		K001152741	[GHD]		s.n.		[Herb. Lester-Garland]			0	8	1927		Solanaceae	Solanum	villosum	Mill.	Asia-Tropical	Indian Subcontinent	Pakistan	FATA		Razmak	Razmak, Waziristan, N India [Federally Admin. Tribal Areas, also could be Afghanistan]			32.1423	N	69.4948	E	DMS		GAZ	32.239722	69.83	0	0				167404	129062
K	Herbarium sheet		K001152675	[HS Blatter Herb]		4087					27	4	1944		Solanaceae	Solanum	americanum	Mill.	Asia-Tropical	Indian Subcontinent	India	Maharashtra			Khandala, Kune Station			18.758883	N	73.388376	E	DD		GAZ	18.758883	73.388376	0	0				167342	129002
CAL	Herbarium sheet	315371		[HuR]		8084					0	0	1896		Solanaceae	Solanum	americanum	Mill.	Asia-Tropical	Malesia	Malaysia	Selangor Darul Ehsan			'Selang'			0		0					0	0	0	0				172648	132873
BSD	Herbarium sheet	63346		[illegible cut off?]	NC-	61548					7	8	1977		Solanaceae	Solanum	americanum	Mill.	Asia-Tropical	Indian Subcontinent	India	Himachal Pradesh		Nadaun	L bank of Beas River	common; tall erect herb; flowers white, anthers yellow	along roadside with Sterculiaceae, Fabaceae and Poaceae	31.783597	N	76.336884	E	DD		GAZ	31.783597	76.336884	498	800				172775	132977
K	Herbarium sheet		K001152224	[illegible]		45					0	5	1887		Solanaceae	Solanum	villosum	Mill.	Africa	Northern Africa	Morocco	Rabat-Salé-Kénitra			Shellah [Sale] by Rabat			34.035638	N	6.761429	W	DD		GAZ	34.035638	-6.761429	0	0				156396	119916
CAL	Herbarium sheet	315348		[illegible]		5721					7	3	1927		Solanaceae	Solanum	nigrum	L.	Asia-Tropical	Indo-China	Myanmar (Burma)				Upper Chindushi, Nansaka drainage	shrub about 2 ft high; fl. white C5 St united, yellow, L withers in no time after flushing; K 5 persistent; fr globose 1/4 inch diameter, ripe fr black, unripe green; ripe fruit eatable	sandy soil	0		0					0	0	182	0		bauk-laung		173238	133324
BM	Herbarium sheet		BM000943856	[illegible]		s.n.					0	0	0		Solanaceae	Solanum	retroflexum	Dunal			Unknown							0		0					0	0	0	0				37183	36506
E	Herbarium sheet		E00593600	[illegible]		s.n.					16	9	1875		Solanaceae	Solanum	villosum	Mill.	Europe	Middle Europe	Switzerland				Suisse décombres. Genève	[Collector looks like 'Azlesegbreg'		0		0					0	0	0	0				134976	102356
E	Herbarium sheet		E00617783	[illegible]		s.n.					0	0	0		Solanaceae	Solanum	villosum	Mill.	Europe	Middle Europe	Austria				Niederösterreich. [=Lower Austria] Krems [MB: I think that the collector could be 'Kerna or Kernu']			0		0					0	0	0	0				134987	102366
K	Herbarium sheet		K001152225	[illegible]		s.n.					0	5	1887		Solanaceae	Solanum	villosum	Mill.	Africa	Northern Africa	Morocco	Rabat-Salé-Kénitra		Rabat			tomato field	33.971406	N	6.849798	W	DD		GAZ	33.971406	-6.849798	0	0				156401	119920
K	Herbarium sheet		K001151542	[illegible]		s.n.					20	10	1945		Solanaceae	Solanum	emulans	Raf.	Europe	Northern Europe	United Kingdom	England	Norfolk	Barney	carrots at Barney, West Norfolk, V.C. 28	[collector E.L. Swora? ex Herb Lousley] corolla mauve; fruits showing dark purplish spots	in carrots	52.85615	N	0.96336	E	DD		GAZ	52.85615	0.96336	0	0				156422	119941
US	Herbarium sheet	135714	1178095	[LFW]		83					22	9	1895		Solanaceae	Solanum	americanum	Mill.	Northern America	North-Central U.S.A.	United States of America	California	Tehama County	Elder Creek	Lowrey's			40.0235	N	122.0657	W	DMS	4	GAZ	40.043056	-122.115833	0	0				176020	135260
K	Herbarium sheet		K000922424	[LG]		s.n.					0	0	0	s.d.	Solanaceae	Solanum	americanum	Mill.	Southern America	Caribbean	Saint Vincent and the Gre	Saint Vincent			sin. loc. [ex Herb. Hooker]	eaten as spinach		13.262854	N	61.194813	W	DD	7	GAZ	13.262854	-61.194813	0	0				169001	130121
MT	Herbarium sheet	MT00236890		[SG]		25					25	9	1997		Solanaceae	Solanum	emulans	Raf.	Northern America	Eastern Canada	Canada	Quebec			St-Bonaventure		champ	45.965569	N	72.682292	W	DD		GAZ	45.965569	-72.682292	0	0				180212	138250
VT	Herbarium sheet		UVMVT093293	[WAO]		s.n.		[JEH]			0	7	1898		Solanaceae	Solanum	emulans	Raf.	Northern America	North-Central U.S.A.	United States of America	Vermont	Chittenden County	Burlington				44.48735	N	73.23124	W	DD		GAZ	44.48735	-73.23124	0	0				180345	138368
RB	Herbarium sheet		RB00464275	[YS]		327					14	10	1964		Solanaceae	Solanum	americanum	Mill.	Southern America	Brazil	Brazil	Paraná	Curitiba		Cruz do Pilarzinho.	Frequente.		0		0					0	0	0	0				171335	131962
BM	Herbarium sheet		BM000848006	{E.P.}		s.n.					0	0	1831		Solanaceae	Solanum	nigrum	L.	Europe	Northern Europe	United Kingdom				Possibly 'Upper Burtley'			0		0					0	0	0	0				34340	34120
MEXU	Herbarium sheet	695422		7to Semestre B		15					28	3	1987		Solanaceae	Solanum	nigrescens	M.Martens & Galeotti	Northern America	North and Central Mexico	Mexico	Tabasco		Agua Blanca	Macuspana	hierba naula con flor amarillo con blanco; fruto una baya verde		0		0					0	0	0	0				138531	104891
MO	Herbarium sheet	5163444	MO-1389895	Abbott, J.R.		16181					13	2	1995		Solanaceae	Solanum	americanum	Mill.	Southern America	Western South America	Bolivia	Santa Cruz	Andrés Ibáñez		Santa Cruz de la Sierra; inner ring, between #50 and #84 on south side of Mercado St., between Rene Moreno St. and Independencia St.; vacant old homesite lot	Associates: Tridax procumbens, Eleusine indica, Digitaria insularis, Porophyllum ruderale, Cannabis sativa. Suffrutescent herb ca. 1 m tall; flowers white, stamens yellow; fruits purple-black.	with ''Citrus'' and ''Persea''	17.788492	S	63.181558	W	DD		GAZ	-17.788492	-63.181558	0	0				118934	93964
US	Herbarium sheet	2132829	2828758	Abbott, W.L.		30					23	9	1920		Solanaceae	Solanum	emulans	Raf.	Northern America	North-Central U.S.A.	United States of America	New Jersey	Cape May County		Vicinity of Cape May			38.935113	N	74.906005	W	DD	4	GAZ	38.935113	-74.906005	0	0				176038	135266
E	Herbarium sheet		E00617879	Abd El Ghani, M.		3184					25	12	1981		Solanaceae	Solanum	villosum	Mill.	Africa	Northern Africa	Egypt	Faiyum			Ibshwai District, Sainaru el-Qibliya		in broad bean field	29.222163	N	30.383754	E	DMS		GAZ	29.372675	30.643761	0	0				134834	102229
E	Herbarium sheet		E00617944	Abd El Ghani, M.		6139					1	6	1983		Solanaceae	Solanum	villosum	Mill.	Africa	Northern Africa	Egypt	Faiyum		Beni Salih	Al Faiyum District,		on the fringes of cultivation, bushes and shrubs	28.430803	N	30.524297	E	DMS		GAZ	28.718897	30.878603	0	0				134828	102223
MO	Herbarium sheet	2201761		Abdallah, C.S.		1630					14	3	1963		Solanaceae	Solanum	villosum	Mill.	Africa	Northern Africa	Egypt	Aswan			Abu Simbil, nv. mer		in sandy soil	22.371696	N	31.617118	E	DD	3	SPEC	22.371696	31.617118	100	200				167084	128791
MO	Herbarium sheet	5786487		Abeid, Y.S.		150					10	10	1997		Solanaceae	Solanum	villosum	Mill.	Africa	East Tropical Africa	Tanzania	Pwani	Bagamoyo	Matipwili Village	Zaraninge Forest Reserve, N side of railway	herb ca. 90 cm high; sepals green; petals cream; stamens yellow; stigma green; style cream; ovary green; ovules cream; fruit green when young, red when mature, fleshy; seeds cream when mature. Kidoe name: Mnamvu. Use (leaves): edible.	Disturbed area.	6.12	S	38.42	E	DMS		SPEC	-6.2	38.7	75	0				19283	20407
MO	Herbarium sheet	5173892		Abeid, Y.S.		533		Mkali, J.H.; Abeid, K. & Cocks, M.			6	4	1999		Solanaceae	Solanum	villosum	Mill.	Africa	East Tropical Africa	Tanzania	Pwani	Bagamoyo	Gongo Village	T6. Zaraninge Forest Reserve, near WWF office, Njia Tatu, along way to Kilongo Farms.	Herb to ca. 1 m tall. Corolla cream; stamens yellow; style pale green; young fruit green, reddish yellow when ripe. Kidoe name: 'Mnamvu.'	Disturbed area.	6.17	S	38.34	E	DMS		SPEC	-6.283333	38.566667	150	0				19282	20406
MO	Herbarium sheet	6417260		Abeid, Y.S.		2848		Kimiti, S. & Masumbuko, ?			14	3	2008		Solanaceae	Solanum	scabrum	Mill.	Africa	East Tropical Africa	Tanzania	Mbeya	Rungwe		Ngumbulu Village, NE part of Rungwe Forest Reserve.	Herb ca. 0.4 m tall. Flower buds cream	Montane forest, disturbed area.	9.080556	S	33.669722	E	DD		SPEC	-9.080556	33.669722	2275	0		inzungwe (kisafwa), isonga (kinyakyusa)		143893	109634
MO	Herbarium sheet	6592446		Abeid, Y.S.		2848		Kimiti, S. & Masumbuko, ?			14	3	2008		Solanaceae	Solanum	scabrum	Mill.	Africa	East Tropical Africa	Tanzania	Mbeya	Rungwe		Ngumbulu Village, NE part of Rungwe Forest Reserve.	Herb ca. 0.4 m tall. Flower buds cream	Montane forest, disturbed area.	9.080556	S	33.669722	E	DD		SPEC	-9.080556	33.669722	2275	0		inzungwe (kisafwa), isonga (kinyakyusa)		143894	109634
E	Herbarium sheet		E00617955	Aberdeen University Amanus Expedition	C	1170					15	7	1971		Solanaceae	Solanum	villosum	Mill.	Asia-Temperate	Western Asia	Turkey	Mediterranean Region	Adana	Pozanti	3 miles north on eastward slopes of Toros Dagi	red/pink c 25 cms	scrub	37.290422	N	34.525459	E	DMS		GAZ	37.484506	34.881831	850	0				134789	102186
E	Herbarium sheet		E00617754	Aberdeen University Amanus Expedition	D	1234					16	7	1971		Solanaceae	Solanum	villosum	Mill.	Asia-Temperate	Western Asia	Turkey	Mediterranean Region	Adana	Pozanti	3 miles north on eastward slopes opf Toros Dagi	white; 1-2 cms [bunch of plants like a berry dropped and all seeds germinated!]	dry sandy soils	0		0					0	0	750	800				134774	102171
UT	Herbarium sheet	51276		Abers		s.n.					13	6	1899		Solanaceae	Solanum	interius	Rydb.	Northern America	North-Central U.S.A.	United States of America	Utah	Washington County		Indian farm			0		0					0	0	0	0				60612	55789
W	Herbarium sheet	1967-0004377		Abers		s.n.					13	6	1899		Solanaceae	Solanum	interius	Rydb.	Northern America	North-Central U.S.A.	United States of America	Utah	Washington County		Indian farm			0		0					0	0	0	0				155602	55789
GH	Herbarium sheet		1542708	Abrams, L.		23		McGregor, E.A.			1	6	1908		Solanaceae	Solanum	douglasii	Dunal	Northern America	North-Central U.S.A.	United States of America	California	Ventura County	Sulphur Mountain Spring	Sulphur Mountains			0		0					0	0	304	609				180887	138601
GH	Herbarium sheet		1542705	Abrams, L.		23		McGregor, E.A.			1	6	1908		Solanaceae	Solanum	douglasii	Dunal	Northern America	North-Central U.S.A.	United States of America	California	Ventura County	Sulphur Mountain Spring	Sulphur Mountains			0		0					0	0	304	609				180888	138601
GH	Herbarium sheet		1542701	Abrams, L.		690		McGregor, E.A.			5	7	1908		Solanaceae	Solanum	douglasii	Dunal	Northern America	North-Central U.S.A.	United States of America	California	San Bernardino County	Lone Pine Canyon	slopes of San Gabriel Mountains		desert slopes	34.338922	N	117.593749	W	DD	4	GAZ	34.338922	-117.593749	0	0				180891	138604
MO	Herbarium sheet	5472900		Abrams, L.		2488					31	5	1902		Solanaceae	Solanum	douglasii	Dunal	Northern America	North-Central U.S.A.	United States of America	California	Los Angeles County	Inglewood			along streets	33.961238	N	118.3526	W	DD		GAZ	33.961238	-118.3526	0	0				89408	76044
MO	Herbarium sheet	2482247		Abrams, L.		2488					31	5	1902		Solanaceae	Solanum	douglasii	Dunal	Northern America	North-Central U.S.A.	United States of America	California	Los Angeles County	Inglewood			along streets	33.961238	N	118.3526	W	DD		GAZ	33.961238	-118.3526	0	0				89598	76044
E	Herbarium sheet		E00526775	Abrams, L.		2488					31	5	1902		Solanaceae	Solanum	douglasii	Dunal	Northern America	North-Central U.S.A.	United States of America	California	Los Angeles County	Inglewood			along streets	33.961238	N	118.3526	W	DD		GAZ	33.961238	-118.3526	0	0				125513	76044
BM	Herbarium sheet		BM000846365	Abrams, L.		2488					31	5	1902		Solanaceae	Solanum	douglasii	Dunal	Northern America	North-Central U.S.A.	United States of America	California	Los Angeles County	Inglewood			along streets	33.961238	N	118.3526	W	DD		GAZ	33.961238	-118.3526	0	0				147849	76044
K	Herbarium sheet		K001159714	Abrams, L.		2488					31	5	1902		Solanaceae	Solanum	douglasii	Dunal	Northern America	North-Central U.S.A.	United States of America	California	Los Angeles County	Inglewood			along streets	33.961238	N	118.3526	W	DD		GAZ	33.961238	-118.3526	0	0				148300	76044
NY	Herbarium sheet		821419	Abrams, L.		2488					31	5	1902		Solanaceae	Solanum	douglasii	Dunal	Northern America	North-Central U.S.A.	United States of America	California	Los Angeles County	Inglewood			along streets	33.961238	N	118.3526	W	DD		GAZ	33.961238	-118.3526	0	0				179594	76044
NY	Herbarium sheet		821442	Abrams, L.		2488					31	5	1902		Solanaceae	Solanum	douglasii	Dunal	Northern America	North-Central U.S.A.	United States of America	California	Los Angeles County	Inglewood			along streets	33.961238	N	118.3526	W	DD		GAZ	33.961238	-118.3526	0	0				179595	76044
F	Herbarium sheet	186350	V0384414F	Abrams, L.		2488					31	5	1902		Solanaceae	Solanum	douglasii	Dunal	Northern America	North-Central U.S.A.	United States of America	California	Los Angeles County	Inglewood			along streets	33.961238	N	118.3526	W	DD		GAZ	33.961238	-118.3526	0	0				179598	76044
GH	Herbarium sheet		1542673	Abrams, L.		2488					31	5	1902		Solanaceae	Solanum	douglasii	Dunal	Northern America	North-Central U.S.A.	United States of America	California	Los Angeles County	Inglewood			along streets	33.961238	N	118.3526	W	DD		GAZ	33.961238	-118.3526	0	0				180597	76044
BM	Herbarium sheet		BM000846263	Abrams, L.		2520					29	6	1902		Solanaceae	Solanum	americanum	Mill.	Northern America	North-Central U.S.A.	United States of America	California	Los Angeles County					0		0					0	0	0	0				27592	28246
K	Herbarium sheet		K001159727	Abrams, L.		2520					29	6	1902		Solanaceae	Solanum	americanum	Mill.	Northern America	North-Central U.S.A.	United States of America	California	Los Angeles County					0		0					0	0	0	0				148286	28246
GH	Herbarium sheet		1542196	Abrams, L.		2570					20	6	1902		Solanaceae	Solanum	americanum	Mill.	Northern America	North-Central U.S.A.	United States of America	California	Los Angeles County		Soldiers Home			0		0					0	0	0	0				181054	138764
MO	Herbarium sheet	5472905		Abrams, L.		3488					14	5	1903		Solanaceae	Solanum	douglasii	Dunal	Northern America	North and Central Mexico	Mexico	Baja California		Tijuana	'Tia Juana' [label also suggests this is from San Diego County just over the border in the USA]			32.511105	N	117.034744	W	DD	4	GAZ	32.511105	-117.034744	0	0				89404	76040
UC	Herbarium sheet	UC473799	UC473799	Abrams, L.R.		75		Wiggins, I.L.			26	4	1930		Solanaceae	Solanum	douglasii	Dunal	Northern America	North-Central U.S.A.	United States of America	California	Santa Barbara County		vicinity of Pelican Bay (Santa Cruz Island); Santa Cruz Island			34.03204	N	119.70234	W	DD		GAZ	34.03204	-119.70234	0	0				179227	137553
MIN	Herbarium sheet	296992	1197965	Abrams, L.R.		75		Wiggins, I.L.			26	4	1930		Solanaceae	Solanum	douglasii	Dunal	Northern America	North-Central U.S.A.	United States of America	California	Santa Barbara County		vicinity of Pelican Bay (Santa Cruz Island); Santa Cruz Island			34.03204	N	119.70234	W	DD		GAZ	34.03204	-119.70234	0	0				179507	137553
GH	Herbarium sheet		1542689	Abrams, L.R.		75		Wiggins, I.L.			26	4	1930		Solanaceae	Solanum	douglasii	Dunal	Northern America	North-Central U.S.A.	United States of America	California	Santa Barbara County		vicinity of Pelican Bay (Santa Cruz Island); Santa Cruz Island			34.03204	N	119.70234	W	DD		GAZ	34.03204	-119.70234	0	0				180591	137553
UC	Herbarium sheet	UC483296	UC483296	Abrams, L.R.		195		Wiggins, I.L.			29	6	1931		Solanaceae	Solanum	douglasii	Dunal	Northern America	North-Central U.S.A.	United States of America	California	Santa Barbara County		vicinity of Smuggler's Cove (Santa Cruz Island); Santa Cruz Island			34.02414	N	119.54378	W	DD		GAZ	34.02414	-119.54378	0	0				179228	137554
UC	Herbarium sheet	UC483375	UC483375	Abrams, L.R.		346		Wiggins, I.L.			6	7	1931		Solanaceae	Solanum	douglasii	Dunal	Northern America	North-Central U.S.A.	United States of America	California	Los Angeles County		vicinity of Mosquito Harbor (San Clemente Island); San Clemente Island			32.860165	N	118.4001	W	DD		GAZ	32.860165	-118.4001	0	0				179052	137378
MICH	Herbarium sheet		MICH-V-1437264	Abrams, L.R.		346		Wiggins, I.L.			6	7	1931		Solanaceae	Solanum	douglasii	Dunal	Northern America	North-Central U.S.A.	United States of America	California	Los Angeles County		vicinity of Mosquito Harbor (San Clemente Island); San Clemente Island			32.860165	N	118.4001	W	DD		GAZ	32.860165	-118.4001	0	0				179505	137378
UC	Herbarium sheet	UC625421	UC625421	Abrams, L.R.		425					3	6	1939		Solanaceae	Solanum	douglasii	Dunal	Northern America	North-Central U.S.A.	United States of America	California	San Mateo County		Ano Nuevo Point			37.116352	N	122.32873	W	DD		GAZ	37.116352	-122.32873	0	0				179209	137535
MICH	Herbarium sheet		MICH-V-1437278	Abrams, L.R.		425					3	6	1939		Solanaceae	Solanum	douglasii	Dunal	Northern America	North-Central U.S.A.	United States of America	California	San Mateo County		Ano Nuevo Point			37.116352	N	122.32873	W	DD		GAZ	37.116352	-122.32873	0	0				179506	137535
MBM	Herbarium sheet	147963	MBM0147963	Abrão, H.R.S.		5		et al.			0	0	0		Solanaceae	Solanum	americanum	Mill.	Southern America	Brazil	Brazil	Paraná	Pinhão		Rio Divisa			0		0					0	0	0	0				143600	109426
MBM	Herbarium sheet	161863	MBM0161863	Abruzzi, M.L.		1104					0	0	0		Solanaceae	Solanum	americanum	Mill.	Southern America	Brazil	Brazil	Rio Grande do Sul	Rio Grande		Estação Ecológica do Taím			0		0					0	0	0	0				143605	109429
K	Herbarium sheet		K001151657	Abu-Laila, K.	70-	4		Saifan, S. & Tehabsem, Z.			1	9	2002		Solanaceae	Solanum	nigrum	L.	Asia-Temperate	Western Asia	Jordan	Amman			the desert road to Thibham-Umm Al Rasas	erect herb 50cm; black fruit; yellow flowers; many branches from the base	open Hordeum vulgare field with shrubs; associated with Solanum incanum, Artemisia, Peganum Harmala, Crepis, Atriplex, Cruciferae, Chenopodiaceae	31.3442	N	36.0031	E	DMS		SPEC	31.578333	36.008611	685	0				156309	119832
K	Herbarium sheet		K001151893	Abu-Laila, K.		70	-2	Saifan, S. & Tehabsem, Z.			24	6	2002		Solanaceae	Solanum	villosum	Mill.	Asia-Temperate	Western Asia	Jordan	Amman			from teh desert way to Thibham-Umm Al Rasas	shrub 40 cm, woody base, lateral branches; flower yellow; fruit red 0.5 cm diameter, clustered in 4s	open Hordeum vulgare field with shrubs; associated with Solanum incanum, Artemisia, Peganum hamata, Crepis, Atriplex, Cruciferae, Chenopodiaceae	31.3442	N	36.0031	E	DMS		SPEC	31.578333	36.008611	685	0				156167	119697
P	Herbarium sheet		P00352322	Académie Malgache		s.n.					0	9	1905		Solanaceae	Solanum	scabrum	Mill.	Africa	Western Indian Ocean	Madagascar	Antananarivo	Antananarivo-Sud	Ambohijoky				19.03	S	47.29	E	DMS		GAZ	-19.05	47.483333	0	0		Anamamy	Malgache	24538	25420
MEXU	Herbarium sheet	585285		Acevedo R, R.		1105		Sosa L, J.			4	12	1991		Solanaceae	Solanum	nigrescens	M.Martens & Galeotti	Northern America	North and Central Mexico	Mexico	Nayarit	Santa María de Oro	Arroyo de Santa Fe	cerca de Paso de Golodrinas, Río Santiago	hierba 1 m; flor blanca; fruto verde y negro	bosque tropical caducifolio; ripario con elementos de bosque tropical subcaducifolio	0		0					0	0	270	0				138353	104728
MO	Herbarium sheet	4229374	MO-809226	Acevedo Rodríguez, P.		3140					5	1	1990		Solanaceae	Solanum	americanum	Mill.	Southern America	Caribbean	Virgin Islands (US)	St. John			Dirt road to Bordeaux Mountain, about 1.5 km from Center Line Road.	Sub-shrub about 1 m tall; fruits globose, turning from green to purple, about 5 mm in diameter.		18.329333	N	64.711271	W	DD		ARC	18.329333	-64.711271	0	0				15548	16062
MO	Herbarium sheet	3855685	MO-809258	Acevedo Rodríguez, P.		4254		Siaca, A. & Silva, L.			19	2	1991		Solanaceae	Solanum	americanum	Mill.	Southern America	Caribbean	Virgin Islands (US)	St. John		Concordia	Coral Bay Quarter, near fresh water pond.	Erect herb to 50 cm tall; with many lateral branches. Calyx green; corolla white; anthers yellow; flowers reflexed.	Along pond.	18.343416	N	64.755606	W	DD		ARC	18.343416	-64.755606	0	0				15561	16075
MO	Herbarium sheet	5768755	MO-566562	Acevedo, F.		253					0	0	1986		Solanaceae	Solanum	douglasii	Dunal	Northern America	North and Central Mexico	Mexico	Durango	Suchil		Potrero Los Anegados, a 3 Km. de Alemán. Cerca de arroyo en bosque de encino.	Flor blanca, bolitas verdes, escaso en peña.		0		0					0	0	0	0				132737	100472
MEXU	Herbarium sheet	897249		Acevedo, F.		253					0	0	1986		Solanaceae	Solanum	douglasii	Dunal	Northern America	North and Central Mexico	Mexico	Durango	Suchil		Potrero Los Anegados, a 3 Km. de Alemán. Cerca de arroyo en bosque de encino.	Flor blanca, bolitas verdes, escaso en peña.		0		0					0	0	0	0				135877	100472
WIS	Herbarium sheet		v0164880WIS	Ackerman, G.		s.n.					21	9	1963		Solanaceae	Solanum	emulans	Raf.	Northern America	North-Central U.S.A.	United States of America	Wisconsin	Grant County		'Jack Oak Island'. Mississippi River bottoms. [SE of Lynxville] [02N, R04W - original in error]		sandy soil; in shad on mesic river bottoms	43.237829	N	91.055118	W	DD	4	GAZ	43.237829	-91.055118	0	0				175481	134831
EA	Herbarium sheet			Acocks, J.P.H.		21049					10	2	1960		Solanaceae	Solanum	triflorum	Nutt.	Africa	Southern Africa	South Africa	Eastern Cape		Morgendal	FTEA region: SA South slopes of Meelberg.	Prostrate annual. Rare.		32.193828	S	24.028134	E	DD	3	GAZ	-32.193828	24.028134	1829	0				66912	60507
MEXU	Herbarium sheet	1372810		Acosta R, I.		1948		Palestina, R.			20	4	2004		Solanaceae	Solanum	nigrescens	M.Martens & Galeotti	Northern America	North and Central Mexico	Mexico	Veracruz	Veracruz	San Juan Ulua	en la entrada	hierba 40 cm; escasa; fruto negro	ruderal	0		0					0	0	0	0				138627	104985
MEXU	Herbarium sheet	1385156		Acosta R, I.		2104		Palestina, R.			22	4	2004		Solanaceae	Solanum	nigrescens	M.Martens & Galeotti	Northern America	North and Central Mexico	Mexico	Veracruz	La Antigua	J. Ingenieros		hierba 80 cm; escasa; flor blanca; fruto verede	ruderal	0		0					0	0	30	0				138250	104627
MEXU	Herbarium sheet	1395155		Acosta R, I.		2143		Palestina, R.			5	5	2004		Solanaceae	Solanum	nigrescens	M.Martens & Galeotti	Northern America	North and Central Mexico	Mexico	Veracruz	Tuxpam		Central Termoeléctrica TUXPAN V, en la barrera de casuarinas de enfrente	hierba 40 cm; rgular; flor blanca; fruto verde	Casuarinas	20.505	N	97.1428	W	DMS		SPEC	20.847222	-97.241111	3	0				138249	104626
CR	Herbarium sheet			Acosta, L.		3926		Vargas, L.D.; Villalobos, G. & Solano, F.			24	1	2006		Solanaceae	Solanum	nigrescens	M.Martens & Galeotti	Southern America	Mesoamerica	Costa Rica	Heredia	Barva		Distr. San José de la Montaña, Estación Volcán Barva.			10.127778	N	84.119444	W	DD	7	SPEC	10.127778	-84.119444	2600	2600				177188	136207
MEXU	Herbarium sheet	949961		Acosta, L.E.		17					15	2	1987		Solanaceae	Solanum	nigrescens	M.Martens & Galeotti	Northern America	North and Central Mexico	Mexico	Veracruz	Xalapa	Rancho Guadalupe		berbácea 40 cm; regular; flor blanco-cremosa; fruto ovado de color café oscuro en racimos	bosuqe caducifoliol secundaria; suelo arcilloso de color amarillo claro	0		0					0	0	0	0				138237	104615
CR	Herbarium sheet	CR27825		Acosta, M.A.		s.n.					12	4	1938		Solanaceae	Solanum	americanum	Mill.	Southern America	Mesoamerica	Costa Rica	Guanacaste	Tilarán					0		0					0	0	0	0				177487	136466
F	Herbarium sheet	1536341		Acosta-Solís, M.		5351					16	8	1943		Solanaceae	Solanum	americanum	Mill.	Southern America	Western South America	Ecuador	Chimborazo		Sibambe	Hacienda La Carmela, estrivaciones inferiores de la Cord. Occ.			0		0					0	0	0	0		mortiño		136927	103729
F	Herbarium sheet	1543589		Acosta-Solís, M.		6055					3	10	1943		Solanaceae	Solanum	americanum	Mill.	Southern America	Western South America	Ecuador	Bolívar		Valle de Tablas	Cordillera Occidental	mui comun		0		0					0	0	1270	0				137056	103857
F	Herbarium sheet	1535729		Acosta-Solís, M.		7314					13	2	1944		Solanaceae	Solanum	macrotonum	Bitter	Southern America	Western South America	Ecuador	Morona-Santiago			entre el Río Sordo y la Esperanza, camino a Huamboya, decenso ext. de la Cordillera Oriental	herbácea; flores blancas; por su aspecto morfológico semeja exactamente a la papa		0		0					0	0	2000	2600				137521	104167
F	Herbarium sheet	1533252		Acosta-Solís, M.		7940					17	4	1944		Solanaceae	Solanum	macrotonum	Bitter	Southern America	Western South America	Ecuador	Loja		La Mira	bosque de La Mira, Hacienda La Hamaca, Catacocha	flores blancas		0		0					0	0	2400	2600				137522	104168
F	Herbarium sheet	1542949		Acosta-Solís, M.		11201					27	10	1945		Solanaceae	Solanum	macrotonum	Bitter	Southern America	Western South America	Ecuador	Pichincha			entre Oya Cachi y Comenia, Cord. Oriental	Solanum de flores blancas, ramas angulosas, frutos bayas semejantes a Solanum nigrum		0		0					0	0	0	0				155892	119544
UPCB	Herbarium sheet	14651		Acra, L.A.		137					1	10	1986		Solanaceae	Solanum	americanum	Mill.	Southern America	Brazil	Brazil	Paraná	Curitiba		UFPR - Centro Politécnico	Erva de picada, flores alvescentes, frutos pretos quando maduros.		0		0					0	0	0	0				143282	109134
MO	Herbarium sheet	2115451		Adam, J.G.		18728					9	10	1962		Solanaceae	Solanum	scabrum	Mill.	Africa	West Tropical Africa	Mauritania	Trarza			Rosso Administrative area, Village Rosso			16.516341	N	15.802612	W	DD	3	SPEC	16.516341	-15.802612	0	0				167101	128806
K	Herbarium sheet		K001155650	Adam, J.G.		20529					9	1	1965		Solanaceae	Solanum	americanum	Mill.	Africa	West Tropical Africa	Liberia	Nimba			Nimba Expedition		ruderale	0		0					0	0	0	0				136235	103237
MO	Herbarium sheet	2115459		Adam, J.G.		20529					9	1	1965		Solanaceae	Solanum	americanum	Mill.	Africa	West Tropical Africa	Liberia	Nimba			Nimba Expedition		ruderale	0		0					0	0	0	0				167014	103237
MO	Herbarium sheet	2115449		Adam, J.G.		23788					22	9	1964		Solanaceae	Solanum	scabrum	Mill.	Africa	West Tropical Africa	Liberia	Nimba			Yekepa, Granfield village			0		0					0	0	0	0				136440	103384
K	Herbarium sheet		K001155651	Adames, P.		577					22	9	1964		Solanaceae	Solanum	scabrum	Mill.	Africa	West Tropical Africa	Liberia	Nimba			'Nimba Expedition' (Trig point 34)	about 1 m high; flower white, stamens yellow; fruit blue-black	among ground vegetation	7.51753	N	8.52673	W	DD		GAZ	7.51753	-8.52673	1300	0				136294	103293
MO	Herbarium sheet	2015791	MO-809267	Adams, C.D.		6145					16	1	1960		Solanaceae	Solanum	americanum	Mill.	Southern America	Caribbean	Jamaica	Saint Andrew			19 Begonia Drive, Mona Heights.	Annual weed up to 2'; corolla white; stamens yellow.		18	N	76.75	W	DD		GEO-L	18	-76.75	60	0				15426	15940
BM	Herbarium sheet		BM000886500	Adams, C.D.		10620					18	2	1962		Solanaceae	Solanum	macrotonum	Bitter	Southern America	Caribbean	Jamaica	Saint Thomas		Portland Gap	Above Portland Gap.	Shrubby herb, corolla-lobes pale violet.	By pathside.	17.9	N	76.433333	W	DD		GEO-L	17.9	-76.433333	1707	0				10648	11170
BM	Herbarium sheet		BM001070429	Adams, C.D.		10653					18	2	1962		Solanaceae	Solanum	macrotonum	Bitter	Southern America	Caribbean	Jamaica	Saint Thomas		above Portland Gap	Above Portland Gap, St. Thomas parish	Shrubby, corolla pale mauve		0		0					0	0	1874	0				66957	60534
BM	Herbarium sheet		BM001070428	Adams, C.D.		11219					27	5	1962		Solanaceae	Solanum	macrotonum	Bitter	Southern America	Caribbean	Jamaica	Portland		Greenhills	Greenhills, Portland Parish	Shrub c 5'	on rocks bu rpadside	18.05	N	76.43	W	DMS		GAZ-F	18.083333	-76.716667	1097	0				66956	60533
BM	Herbarium sheet		BM000886499	Adams, C.D.		11223					27	5	1962		Solanaceae	Solanum	nigrescens	M.Martens & Galeotti	Southern America	Caribbean	Jamaica	Saint Andrew		Newcastle		Robust herb 2', corolla very pale mauve.	Roadside at foot of rocks.	18.066667	N	76.75	W	DD		GEO-L	18.066667	-76.75	1067	0				10647	11169
BM	Herbarium sheet		BM001035086	Adams, C.D.		11774					20	10	1962		Solanaceae	Solanum	americanum	Mill.	Southern America	Caribbean	Jamaica	Manchester		Banana Ground		corolla white	on limestone rock in woodland	0		0					0	0	1100	0	ca.			129500	98253
WIS	Herbarium sheet		v0272484WIS	Adams, J.N.		s.n.					13	7	1910		Solanaceae	Solanum	triflorum	Nutt.	Northern America	North-Central U.S.A.	United States of America	Arizona	Coconino County		Flagstaff			0		0					0	0	0	0				178500	136926
NY	Herbarium sheet		820151	Adams, K.		114					18	9	1990		Solanaceae	Solanum	triflorum	Nutt.	Northern America	North-Central U.S.A.	United States of America	Utah			Garden, Campus, Cortez Quad UTM 71048E, 413652N		Campus	0		0					0	0	1825	0	ca.			178501	136927
CANB	Herbarium sheet			Adams, L.G.		537					17	2	1963		Solanaceae	Solanum	triflorum	Nutt.	Asia-Tropical	Australia	Australia	New South Wales			Near Willowvale Homestead, Tennant District.			35.6	S	149.0333	E	DD	6	GAZ	-35.6	149.0333	0	0				165218	127221
NSW	Herbarium sheet			Adams, L.G.		537					17	2	1963		Solanaceae	Solanum	triflorum	Nutt.	Asia-Tropical	Australia	Australia	New South Wales			Near Willowvale Homestead, Tennant District.			35.6	S	149.0333	E	DD	6	GAZ	-35.6	149.0333	0	0				165219	127221
US	Herbarium sheet	235919	1178099	Adams, R.		s.n.					7	9	1871		Solanaceae	Solanum	triflorum	Nutt.	Northern America	North-Central U.S.A.	United States of America	Montana	Madison County		Between Madison and Jefferson Rivers			0		0					0	0	0	0				179305	137628
BM	Herbarium sheet		BM000943859	Adamson, R.S.		3225					0	0	0		Solanaceae	Solanum	retroflexum	Dunal	Africa	Southern Africa	South Africa				Cape Province			0		0					0	0	0	0				37186	36509
BM	Herbarium sheet		BM000943870	Adamson, R.S.		3317					8	1	1942		Solanaceae	Solanum	scabrum	Mill.	Africa	Southern Africa	South Africa	Western Cape			Rondebosch		Cultivation ground	33.5748	S	18.2835	E	DD	ca.	GAZ	-33.5748	18.2835	0	0				37197	36520
MEXU	Herbarium sheet	881628		Addor, E.E.		172					23	6	1956		Solanaceae	Solanum	triflorum	Nutt.	Northern America	North-Central U.S.A.	United States of America	Montana	Missoula County	Missoula	along proposed Southwest Higgins Avenue		recently disturbed, dry gravelly soil; open	46.837793	N	114.00705	W	DD		GAZ	46.837793	-114.00705	970	0				149553	113997
MONTU	Herbarium sheet	52355		Addor, E.E.		172					23	6	1956		Solanaceae	Solanum	triflorum	Nutt.	Northern America	North-Central U.S.A.	United States of America	Montana	Missoula County	Missoula	along proposed Southwest Higgins Avenue		recently disturbed, dry gravelly soil; open	46.837793	N	114.00705	W	DD		GAZ	46.837793	-114.00705	970	0				178037	113997
AK	Herbarium sheet		AK152397	Adelowokan, M.A.		5					6	7	1978		Solanaceae	Solanum	nigrum	L.	Europe	Northern Europe	United Kingdom				'England and Wales; introduced in Scotland and Ireland'	annual; stem herbaceous	cultivated land	0		0					0	0	0	0				168669	129827
H	Herbarium sheet	1576502		Adema, F.		499					2	9	1975		Solanaceae	Solanum	triflorum	Nutt.	Europe	Middle Europe	Netherlands	Zuid Holland			East bank of the Brielse Gat		on steep crumbled bank	0		0					0	0	0	0				174452	134046
QCA	Herbarium sheet		QCA184622	Adsersen, A.		174		Adsersen, H.			0	4	1977		Solanaceae	Solanum	americanum	Mill.	Southern America	Western South America	Ecuador	Galápagos	Santa Cruz		(Indefatigable) old settlement near Colorado II	suffrutescent plant 1 m; fls white; frs black; common	meadow	0.32	S	90.23	W	DMS	4	GAZ	-0.533333	-90.383333	650	0				181637	139168
QCA	Herbarium sheet		QCA184623	Adsersen, A.		506		Adsersen, H.			22	6	1974		Solanaceae	Solanum	americanum	Mill.	Southern America	Western South America	Ecuador	Galápagos	Fernandina		(Narborough), 2 km S of Camp crater (15)	uncommon shrub 60 cm; fls viole, anthers yellow	Psychotria scrub	0.23	S	91.35	W	DMS	4	GAZ	-0.383333	-91.583333	450	0				181636	139167
USM	Herbarium sheet	208686		Aedo, C.		10790		Galán de Mera, A.			24	3	2005		Solanaceae	Solanum	americanum	Mill.	Southern America	Western South America	Peru	Lima	Canta	Yangas			borde de canal	11.687167	S	76.873333	W	DD		SPEC	-11.687167	-76.873333	825	825				33158	33024
MA	Herbarium sheet		MA744718	Aedo, C.		13543					7	12	2006		Solanaceae	Solanum	nigrum	L.	Europe	Southwestern Europe	Portugal	Algarve		Santa Catarina	Bai pr. Santa Catarina	ruderal		38.2403	N	8.2603	W	DMS		SPEC	38.400833	-8.434167	15	0				139130	105409
BM	Herbarium sheet		BM000942146	Aellen, P.		3					9	10	1952		Solanaceae	Solanum	villosum	Mill.	Europe	Middle Europe	Germany	Baden-Württemberg			Baumwollkompost in Atzenbach bei Zell			0		0					0	0	0	0				28000	28654
BM	Herbarium sheet		BM000943137	Aellen, P.		8					0	0	1960		Solanaceae	Solanum	nigrum	L.	Europe	Southwestern Europe	France	Grand Est		Alsace	Issenheim, Haut-Rhin.		Baumwollkompost.	0		0					0	0	0	0				36399	35738
E	Herbarium sheet		E00593469	Aellen, P.		16					25	10	1965		Solanaceae	Solanum	nigrum	L.	Europe	Southwestern Europe	France	Grand Est	Haut-Rhin	Issenheim			baumwollkompost	47.541027	N	7.151463	E	DMS		GAZ	47.902853	7.254064	0	0				134758	102155
K	Herbarium sheet		K001151193	Aellen, P.		18		Baumgartner, W.			25	10	1965		Solanaceae	Solanum	nigrum	L.	Europe	Southwestern Europe	France	Alsace			Frankreich. Dept, Ht. Rhin, in Issenheim		baumwollkompost	47.901462	N	7.253809	E	DD	6	GAZ	47.901462	7.253809	0	0				156660	120167
K	Herbarium sheet		K001151297	Aellen, P.		63975					9	11	1959		Solanaceae	Solanum	nigrum	L.	Europe	Southwestern Europe	France	Grand Est		Alsace	Elsass, Gebwiler, auf einem mit Baumwolle gedungten Acker			0		0					0	0	0	0				156665	120172
BM	Herbarium sheet		BM000942102	Aellen, P.		s.n.		Baumgartner, W.			9	10	1962		Solanaceae	Solanum	villosum	Mill.	Europe	Southwestern Europe	France	Grand Est	Haut-Rhin	Issenheim	Dept. Ht.-Rhin:Baumwollkompost in Issenheim			0		0					0	0	0	0				27848	28502
W	Herbarium sheet	1995-0004996		Aellen, P.		s.n.		Baumgartner, W.			9	10	1962		Solanaceae	Solanum	villosum	Mill.	Europe	Southwestern Europe	France	Grand Est	Haut-Rhin	Issenheim	Dept. Ht.-Rhin:Baumwollkompost in Issenheim			0		0					0	0	0	0				155534	28502
BM	Herbarium sheet		BM000942115	Aellen, P.		s.n.					9	10	1952		Solanaceae	Solanum	villosum	Mill.	Europe	Middle Europe	Germany	Baden-Württemberg			Baumwollkompost in Atzenbach bei Zell			0		0					0	0	0	0				27860	28514
BM	Herbarium sheet		BM001207484	Aellen, P.		s.n.		Baumgartner, W.			11	10	1969		Solanaceae	Solanum	nigrum	L.	Europe	Southwestern Europe	France	Grand Est	Haut-Rhin	Issenheim	Baumwollkompost			0		0					0	0	0	0				132420	100205
BM	Herbarium sheet		BM001207487	Aellen, P.		s.n.		Baumgartner, W.			11	10	1969		Solanaceae	Solanum	nigrum	L.	Europe	Southwestern Europe	France	Grand Est	Haut-Rhin	Issenheim	Baumwollkompost			0		0					0	0	0	0				132421	100205
W	Herbarium sheet	1995-0004995		Aellen, P.		s.n.		Baumgartner, W.			11	10	1969		Solanaceae	Solanum	nigrum	L.	Europe	Southwestern Europe	France	Grand Est	Haut-Rhin	Issenheim	Baumwollkompost			0		0					0	0	0	0				155526	100205
W	Herbarium sheet	1957-0020022		Aellen, P.		s.n.					18	10	1953		Solanaceae	Solanum	sarrachoides	Sendtn.	Europe	Southwestern Europe	France	Grand Est	Bas-Rhin	Strasbourg	'Petrolhafen in Strassburg'			0		0					0	0	0	0				155276	119137
MO	Herbarium sheet			Afzelius, P.C.		s.n.					0	8	0		Solanaceae	Solanum	nigrum	L.	Europe	Northern Europe	Sweden	Svealand	Stockholm	Stockholm	Stockholm 'Suec. med.'			0		0					0	0	0	0				136594	120154
K	Herbarium sheet		K001151497	Afzelius, P.C.		s.n.					0	8	0		Solanaceae	Solanum	nigrum	L.	Europe	Northern Europe	Sweden	Svealand	Stockholm	Stockholm	Stockholm 'Suec. med.'			0		0					0	0	0	0				156647	120154
UBC	Herbarium sheet	V192270		Afzelius, P.C.		s.n.					0	8	0		Solanaceae	Solanum	nigrum	L.	Europe	Northern Europe	Sweden	Svealand	Stockholm	Stockholm	Stockholm 'Suec. med.'			0		0					0	0	0	0				181349	120154
MA	Herbarium sheet		MA164934	Agacino, M.		164934					2	6	1946		Solanaceae	Solanum	villosum	Mill.	Africa	Northern Africa	Western Sahara			Grara Talifat				0		0					0	0	0	0				139103	105384
K	Herbarium sheet		K001151774	Agha, A.S.	NHI-	5370					23	9	1934		Solanaceae	Solanum	villosum	Mill.	Asia-Temperate	Western Asia	Iraq	Sulaymaniyah		Sulaymaniyah	'Suleimaniya'			35.552971	N	45.430563	E	DD	ca.	GAZ	35.552971	45.430563	0	0				156260	119786
E	Herbarium sheet		E00617877	Agnew, A.D.Q.		1227		Barkley, F.A.			25	10	1962		Solanaceae	Solanum	villosum	Mill.	Asia-Temperate	Western Asia	Iraq				10 km S of Diwaniya on Samaura rd. [Al Diwaniyah on Samawah road], central alluvial plain district		tomato field	31.540529	N	44.55036	E	DMS		GAZ	31.901469	44.917667	0	0				134832	102227
E	Herbarium sheet		E00320654	Agnew, A.D.Q.		1228		Barkley, F.A.			25	10	1962		Solanaceae	Solanum	villosum	Mill.	Asia-Temperate	Western Asia	Iraq				10 km S of Riwaniya on Samaura road [Al Diwaniyah on Samawah road], Central Alluvial Plain District		Tomato field weed	31.540529	N	44.55036	E	DMS		GAZ	31.901469	44.917667	0	0				134951	102331
EA	Herbarium sheet			Agnew, A.D.Q.		5598					16	2	1964		Solanaceae	Solanum	villosum	Mill.	Africa	East Tropical Africa	Kenya	Eastern	Machakos	Athi River	FTEA region: K4 Beacon 13 miles from Nairobi on road to Athi River.	Erect annual with orange fruits.	Grassland.	0		0					0	0	0	0				66323	59919
US	Herbarium sheet	2449572		Agostini, G.		24					0	4	1962		Solanaceae	Solanum	nigrescens	M.Martens & Galeotti	Southern America	Northern South America	Venezuela	Distrito Federal		El Junquito	Dto. Federal: El junquito.	Frutice frecuente hasta 0.6 mts. alto. Probada la presencia de alcaloides en el fruto		0		0					0	0	0	0				63006	57582
VEN	Herbarium sheet	60625		Agostini, G.		24					0	4	1962		Solanaceae	Solanum	nigrescens	M.Martens & Galeotti	Southern America	Northern South America	Venezuela	Distrito Federal		El Junquito	Dto. Federal: El junquito.	Frutice frecuente hasta 0.6 mts. alto. Probada la presencia de alcaloides en el fruto		0		0					0	0	0	0				168014	57582
VEN	Herbarium sheet	89417		Agostini, G.		1031		Agostini, T. de			1	3	1972		Solanaceae	Solanum	americanum	Mill.	Southern America	Northern South America	Venezuela	Falcón	Democracia	Burucia	alrededores de Burucia, quebrada Araguato, entre Cerro Pozo Azul y Cerro Moporal (Maporal)	hierba de tallos verdes; frutos verdes cuando inmaduros y morado negruzco cuando maduros; semillas blancas		10.52	N	70.18	W	DMS	4	SPEC	10.866667	-70.3	560	620		yoco		168355	129561
JPB	Herbarium sheet	4180		Agra, M.F.		96					4	1	1979		Solanaceae	Solanum	americanum	Mill.	Southern America	Brazil	Brazil	Paraíba	João Pessoa			Erva Moura. flor alva. Subarbusto e arbusto ramificado inflorescência em umbelas, baga negra.		7.115	S	34.863056	W	DD		GAZ	-7.115	-34.863056	47	47				143279	109131
NY	Herbarium sheet	NY00669451	669451	Agra, M.F.		786					15	6	1989		Solanaceae	Solanum	americanum	Mill.	Southern America	Brazil	Brazil	Pernambuco	Recife		Dois Irmaos, Campus da UFRPE; próximo ao prédio do mestrado em botânica.	erva, anual e glabrescente; folhas membranceas; corola alva; anteras amarelas; baga globosa		8.0542	S	34.8808	W	DD		GAZ	-8.0542	-34.8808	0	0				143672	109485
NY	Herbarium sheet	NY00669448	669448	Agra, M.F.		790					2	6	1989		Solanaceae	Solanum	americanum	Mill.	Southern America	Brazil	Brazil	Paraíba	Campina Grande		BR-PB	Erva Moura, terrestre, herbáceo. Erva rudeiral, anual, folhas mombránaceas, corola alva, anteras amarelas.		7.230833	S	35.881111	W	DD		GAZ	-7.230833	-35.881111	551	551				143666	109482
JPB	Herbarium sheet			Agra, M.F.		790					2	6	1989		Solanaceae	Solanum	americanum	Mill.	Southern America	Brazil	Brazil	Paraíba	Campina Grande		BR-PB	Erva Moura, terrestre, herbáceo. Erva rudeiral, anual, folhas mombránaceas, corola alva, anteras amarelas.		7.230833	S	35.881111	W	DD		GAZ	-7.230833	-35.881111	551	551				143667	109482
NY	Herbarium sheet	NY00669452	669452	Agra, M.F.		792					16	7	1989		Solanaceae	Solanum	americanum	Mill.	Southern America	Brazil	Brazil	Paraíba	Riachao do Bacamarte			erva a subarbusto, anual; folhas membranaceas; corola alva, anteras amarelas		7.2483	S	35.6628	W	DD		GAZ	-7.2483	-35.6628	0	0				143673	109486
NY	Herbarium sheet	NY00669450	669450	Agra, M.F.		1108					26	2	1990		Solanaceae	Solanum	americanum	Mill.	Southern America	Brazil	Brazil	Paraíba	Joao Pessoa		Campus UFPB, prox. DSE.	Erva inerme; folhas membranáceas glabrescentes, corola alva, anteras amarelas, baga pequena globosa, negras na maturação.		7.963889	S	34.092078	W	DD		GAZ	-7.963889	-34.092078	45	45				143670	109484
JPB	Herbarium sheet	15783		Agra, M.F.		1108					26	2	1990		Solanaceae	Solanum	americanum	Mill.	Southern America	Brazil	Brazil	Paraíba	Joao Pessoa		Campus UFPB, prox. DSE.	Erva inerme; folhas membranáceas glabrescentes, corola alva, anteras amarelas, baga pequena globosa, negras na maturação.		7.963889	S	34.092078	W	DD		GAZ	-7.963889	-34.092078	45	45				143671	109484
NY	Herbarium sheet	NY00669454	669454	Agra, M.F.		1110					22	2	1990		Solanaceae	Solanum	americanum	Mill.	Southern America	Brazil	Brazil	Paraíba	Joao Pessoa		Campus da UFPB, próximo ao Departamento de Sistemática e Ecologia.	erva inerme; folhas membranceas, glabrescentes; corola alva; estamens com anteras amarelas; baga globosa, pequena, negrescente na maturacao		7.0992	S	34.8872	W	DD		GAZ	-7.0992	-34.8872	45	45				143675	109488
NY	Herbarium sheet	NY00669453	669453	Agra, M.F.		1114					15	7	1989		Solanaceae	Solanum	americanum	Mill.	Southern America	Brazil	Brazil	Paraíba	Campina Grande		Bairro do Catolé, próximo ao Clube Médico Campestre.	erva anual, ruderal; folhas membranaceas, glabrescentes; corola alva; anteras amarelas		7.2308	S	35.8808	W	DD		GAZ	-7.2308	-35.8808	0	0				143674	109487
NY	Herbarium sheet	NY00669449	669449	Agra, M.F.		1116					22	2	1990		Solanaceae	Solanum	americanum	Mill.	Southern America	Brazil	Brazil	Paraíba	Campina Grande		Riachão do Bacamarte Margens da BR.	Erva Moura. Terrestre, erva de flor alva. Erva a substrato anual, corola alva anteras amarelas.		7.230833	S	35.881111	W	DD		GAZ	-7.230833	-35.881111	551	551				143668	109483
JPB	Herbarium sheet	15780		Agra, M.F.		1116					22	2	1990		Solanaceae	Solanum	americanum	Mill.	Southern America	Brazil	Brazil	Paraíba	Campina Grande		Riachão do Bacamarte Margens da BR.	Erva Moura. Terrestre, erva de flor alva. Erva a substrato anual, corola alva anteras amarelas.		7.230833	S	35.881111	W	DD		GAZ	-7.230833	-35.881111	551	551				143669	109483
JPB	Herbarium sheet	18740		Agra, M.F.		1245					24	7	1990		Solanaceae	Solanum	americanum	Mill.	Southern America	Brazil	Brazil	Paraíba	João Pessoa		Cidade Universitária, 6 Km sudeste do centro de João Pessoa.	Mata Atlântica, vegetação latifoliada perenifolia, formada de árvores altas.Cultivado no horto do LTF. Ervas flores alvas, frutos negros.		7.95	S	34.883333	W	DD		GAZ	-7.95	-34.883333	30	40				143310	109162
JPB	Herbarium sheet	17730		Agra, M.F.		1292					3	6	1977		Solanaceae	Solanum	americanum	Mill.	Southern America	Brazil	Brazil	Paraíba	João Pessoa			Sustrato terrestre, herbáceo flores alvas. Planta rudeiral frutos enegrecidos.		7.115	S	34.863056	W	DD		GAZ	-7.115	-34.863056	47	47				143311	109163
JPB	Herbarium sheet	20400		Agra, M.F.		2111					1	10	1993		Solanaceae	Solanum	americanum	Mill.	Southern America	Brazil	Brazil	Paraíba	Areia					6.963333	S	35.691389	W	DD		GAZ	-6.963333	-35.691389	618	618				143317	109169
JPB	Herbarium sheet	21363		Agra, M.F.		3138					29	6	1994		Solanaceae	Solanum	americanum	Mill.	Southern America	Brazil	Brazil	Paraíba	Cabaceiras		Estrada para Boa Vista.	Arbusto ramificado; flores brancas; frutos diminutos.	Caatinga hiperxerofila, vegetação predominante de Cactácea, Bromeliaces e Mimosaceae. Solo argiloso.	7.489167	S	36.287222	W	DD		GAZ	-7.489167	-36.287222	400	500				143319	109171
JPB	Herbarium sheet	21761		Agra, M.F.		3892					18	1	1997		Solanaceae	Solanum	americanum	Mill.	Southern America	Brazil	Brazil	Paraíba	Maturéia		Pico do Jabre, Próximo à grande pedra que fica à direita, ca. de 50m, da sede da TELPA.	Erva delgada, ca. 60cm; flores diminutas; corola alva, reflexa, anteras amarelas.	Vegetação arbustivo-arbórea, semicaducifolia, subxerofítica, com elementos da caatinga e da mata úmida.	7.186111	S	35.431389	W	DD		GAZ	-7.186111	-35.431389	800	1010				143323	109175
JPB	Herbarium sheet	37815		Agra, M.F.		5784					13	4	2002		Solanaceae	Solanum	americanum	Mill.	Southern America	Brazil	Brazil	Paraíba	Maturéia		Pico do Jabre			0		0					0	0	0	0				143327	109178
COL	Herbarium sheet	335408	COL000037664	Agudelo, C.A.		1566					11	5	1991		Solanaceae	Solanum	macrotonum	Bitter	Southern America	Western South America	Colombia	Quindío	Salento		Reserva Natural alto del Quindio, Acaime.			0		0					0	0	2680	2680				157394	120422
COL	Herbarium sheet	335399	COL000037545	Agudelo, C.A.		1703					12	5	1991		Solanaceae	Solanum	macrotonum	Bitter	Southern America	Western South America	Colombia	Quindío	Salento		Reserva Natural Alto Quindío, Acaime.			4.628309	N	75.453486	W	DD		GAZ	4.628309	-75.453486	2780	2780				157393	120421
MEXU	Herbarium sheet	1045665		Águilar M, G.		562		Aguilar, J.; Aguilar, S. & Aguilar, P.			29	4	2002		Solanaceae	Solanum	nigrescens	M.Martens & Galeotti	Northern America	North and Central Mexico	Mexico	Chiapas	Ocosingo	Rancho El Edén		hierba 1 m; fruto morado	selva alta perennifolia	16.5809	N	91.5648	W	DMS		SPEC	16.969167	-91.946667	173	0				138476	104843
MEXU	Herbarium sheet	1160506		Águilar M, G.		2294		Chambor, A. & Chancayun, C.			26	8	2002		Solanaceae	Solanum	nigrescens	M.Martens & Galeotti	Northern America	North and Central Mexico	Mexico	Chiapas	Ocosingo		al E de Crucero de San Javier	hierba 1 m; flor blanca; fruto verde	selva alta perennifolia	16.4759	N	91.0613	W	DMS		SPEC	16.799722	-91.103611	434	0				138383	104755
MEXU	Herbarium sheet	1227355		Águilar M, G.		8184		Chambor, A. & Chancayun, C.			15	10	2003		Solanaceae	Solanum	americanum	Mill.	Northern America	North and Central Mexico	Mexico	Chiapas	Ocosingo		a 0.57 km al SO del crucero de Bonampak	hierba de 1 m; flor blanca	selva alta perturbada	16.4606	N	91.0833	W	DMS		SPEC	16.768333	-91.1425	340	0				137722	104324
MEXU	Herbarium sheet	903423		Aguilar Santelises, R.		650					12	6	1996		Solanaceae	Solanum	nigrescens	M.Martens & Galeotti	Northern America	North and Central Mexico	Mexico	Oaxaca	San Juan Juquila Vijanos		alrededores de la Reforma, Dto. Villa Alta; Sierra Norte		bosque mesófilo	17.2145	N	96.175	W	DMS		SPEC	17.3625	-96.297222	1400	0				138656	105013
INB	Herbarium sheet		CRI001576482	Aguilar, R.		1744					23	4	1993		Solanaceae	Solanum	americanum	Mill.	Southern America	Mesoamerica	Costa Rica	Puntarenas	Golfito	R.F. Golfo Dulce	Penínusal de Osa. La Palma, trocha La Tarde, 2 Km arriba unión Quebrada La Tarde con Río Rincón.	Hierba de 0.4 m. Hoja con envés morado. Flores blancas, anteras amarillas.		8.583333	N	83.5	W	DD		GAZ	8.583333	-83.5	100	200				51123	48525
BM	Herbarium sheet		BM000620785	Aguilar, R.		2073		Quesada, F.			1	8	1993		Solanaceae	Solanum	nigrescens	M.Martens & Galeotti	Southern America	Mesoamerica	Costa Rica	San José	Pérez Zeledón		Cordillera de Talamanca. San Isidro de El General, Repunta, Finca de Miguel Quesada.	Hierba de 0.5 m. Flores blancas. Frutos maduros negros.		9.175	N	83.3855	W	DMS		SPEC	9.297222	-83.648611	700	0				6928	17868
MO	Herbarium sheet	5162135		Aguilar, R.		2073		Quesada, F.			1	8	1993		Solanaceae	Solanum	nigrescens	M.Martens & Galeotti	Southern America	Mesoamerica	Costa Rica	San José	Pérez Zeledón		Cordillera de Talamanca. San Isidro de El General, Repunta, Finca de Miguel Quesada.	Hierba de 0.5 m. Flores blancas. Frutos maduros negros.		9.175	N	83.3855	W	DMS		SPEC	9.297222	-83.648611	700	0				17455	17868
CR	Herbarium sheet			Aguilar, R.		2073		Quesada, F.			1	8	1993		Solanaceae	Solanum	nigrescens	M.Martens & Galeotti	Southern America	Mesoamerica	Costa Rica	San José	Pérez Zeledón		Cordillera de Talamanca. San Isidro de El General, Repunta, Finca de Miguel Quesada.	Hierba de 0.5 m. Flores blancas. Frutos maduros negros.		9.175	N	83.3855	W	DMS		SPEC	9.297222	-83.648611	700	0				177096	17868
BM	Herbarium sheet		BM000611222	Aguilar, R.		3860		Garrote, O.			5	4	1995		Solanaceae	Solanum	macrotonum	Bitter	Southern America	Mesoamerica	Costa Rica	Puntarenas	Pérez Zeledón		P.I. La Amistad. Cordillera de Talamanca. Entre las Nacientes de las quebradas Barranca y Río Blanco. Finca San Carlos.	Hierba de 0.5 m. Flores blancas, anteras amarillas.		9.3147	N	83.353	W	DMS		SPEC	9.529722	-83.591667	2350	0				6941	18039
MO	Herbarium sheet	5162131		Aguilar, R.		3860		Garrote, O.			5	4	1995		Solanaceae	Solanum	macrotonum	Bitter	Southern America	Mesoamerica	Costa Rica	Puntarenas	Pérez Zeledón		P.I. La Amistad. Cordillera de Talamanca. Entre las Nacientes de las quebradas Barranca y Río Blanco. Finca San Carlos.	Hierba de 0.5 m. Flores blancas, anteras amarillas.		9.3147	N	83.353	W	DMS		SPEC	9.529722	-83.591667	2350	0				17626	18039
CR	Herbarium sheet	CR221631		Aguilar, R.		3860		Garrote, O.			5	4	1995		Solanaceae	Solanum	macrotonum	Bitter	Southern America	Mesoamerica	Costa Rica	Puntarenas	Pérez Zeledón		P.I. La Amistad. Cordillera de Talamanca. Entre las Nacientes de las quebradas Barranca y Río Blanco. Finca San Carlos.	Hierba de 0.5 m. Flores blancas, anteras amarillas.		9.3147	N	83.353	W	DMS		SPEC	9.529722	-83.591667	2350	0				177097	18039
MO	Herbarium sheet	4972234		Aguilar, R.		5046					2	5	1997		Solanaceae	Solanum	macrotonum	Bitter	Southern America	Mesoamerica	Costa Rica	San José	Pérez Zeledón		Cuenca Térraba-Sierpe. Fila Cementerio de la Máquina.	Hierba de 0.5 m. Flores blancas.		9.2822	N	83.3432	W	DMS		SPEC	9.472778	-83.575556	1700	0				17620	18033
CR	Herbarium sheet			Aguilar, R.		5046					2	5	1997		Solanaceae	Solanum	macrotonum	Bitter	Southern America	Mesoamerica	Costa Rica	San José	Pérez Zeledón		Cuenca Térraba-Sierpe. Fila Cementerio de la Máquina.	Hierba de 0.5 m. Flores blancas.		9.2822	N	83.3432	W	DMS		SPEC	9.472778	-83.575556	1700	0				177098	18033
MEXU	Herbarium sheet	1007779		Aguilar, S.		498					9	12	1989		Solanaceae	Solanum	douglasii	Dunal	Northern America	North and Central Mexico	Mexico	Nayarit	Tepic		alrdedores del Venustiano Carranza, aprox. 11 km al O de Tepic, carretear 66	arbusto 60 cm; medicinal	restos bosque de pino	0		0					0	0	1000	0		yerbamora		135919	102943
COL	Herbarium sheet	174961	COL000042566	Aguirre G, L.E.		192					6	3	1971		Solanaceae	Solanum	macrotonum	Bitter	Southern America	Western South America	Colombia	Cundinamarca	Mosquera		Las Mercedes, camino a la laguna de La Herrera.		Adentro de la carretera	0		0					0	0	2640	2640				149912	114183
US	Herbarium sheet	3427375		Aguon, C.		134					25	4	1982		Solanaceae	Solanum	americanum	Mill.	Pacific		Northern Mariana Islands	Tinian			500 m SE of Peipeinimaru		stone quarry area	14.986642	N	145.617074	E	DD		GAZ	14.986642	145.617074	55	0				135792	102913
MO	Herbarium sheet			Ahart, L.		4830					22	10	1984		Solanaceae	Solanum	americanum	Mill.	Northern America	North-Central U.S.A.	United States of America	California	Sutter County		On the south side of South Butte, Sutter Buttes, west of Marysville.	ends of stems ca. 1.5 m long; small flowers white and light purple.	Valley Grassland and Foothill Woodland	39.17767	N	121.81299	W	DD		GAZ	39.17767	-121.81299	150	500		Small-flowered Nightshade		143896	109636
NY	Herbarium sheet		759878	Ahart, L.		5440					9	11	1986		Solanaceae	Solanum	americanum	Mill.	Northern America	North-Central U.S.A.	United States of America	California	Butte County	Oroville Dam	about 1/10 of a mile S of the clay burrow for the Oroville Dam, 1/4 mile E of Larkin Road, about 6 miles SW of Oroville	annual, stems 1-6 dm long; common; flowers light purple	on dry red gravelly soil, on the bottom of a pond; valley grassland	39.474464	N	121.45343	W	DD	4	GAZ	39.474464	-121.45343	36	0				164331	126571
JEPS	Herbarium sheet	JEPS95897	JEPS95897	Ahart, L.		8200					5	9	1999		Solanaceae	Solanum	americanum	Mill.	Northern America	North-Central U.S.A.	United States of America	California	Yuba County		on the disturbed area on the south side of Woodruff Lane, just west of Kimball Lane, about 5 miles (air) northeast of Marysville			39.2444	N	121.5111	W	DD		GAZ	39.2444	-121.5111	24	0	ca.			179295	137621
JEPS	Herbarium sheet	JEPS95803	JEPS95803	Ahart, L.		8261					18	9	1999		Solanaceae	Solanum	americanum	Mill.	Northern America	North-Central U.S.A.	United States of America	California	Butte County		about 2 miles north and 1/4 mile east of Honcut, Peter Ahart Ranch, Oroville, Peter Ahart Ranch, about 2 miles north and 1/4 mile east of Honcut, about 12 miles south of Oroville			39.3599	N	121.5297	W	DD		GAZ	39.3599	-121.5297	30	0	ca.			179001	137327
JEPS	Herbarium sheet	JEPS95877	JEPS95877	Ahart, L.		8261					18	9	1999		Solanaceae	Solanum	americanum	Mill.	Northern America	North-Central U.S.A.	United States of America	California	Butte County		about 2 miles north and 1/4 mile east of Honcut, Peter Ahart Ranch, Oroville, Peter Ahart Ranch, about 2 miles north and 1/4 mile east of Honcut, about 12 miles south of Oroville			39.3599	N	121.5297	W	DD		GAZ	39.3599	-121.5297	30	0	ca.			179002	137328
JEPS	Herbarium sheet	JEPS95793	JEPS95793	Ahart, L.		8319					28	10	1999		Solanaceae	Solanum	americanum	Mill.	Northern America	North-Central U.S.A.	United States of America	California	Butte County		about 1 mile southeast of Ord Ferry Ord Ferry, Chico, northwest of Parrott Landing, about 1 mile southeast of Ord Ferry, about 2 miles southeast of Ordbend, about 12 miles (air) southwest of Chico			39.5909	N	121.9576	W	DD		GAZ	39.5909	-121.9576	32	0	ca.			179003	137329
JEPS	Herbarium sheet	JEPS95810	JEPS95810	Ahart, L.		8319					28	10	1999		Solanaceae	Solanum	americanum	Mill.	Northern America	North-Central U.S.A.	United States of America	California	Butte County		about 1 mile southeast of Ord Ferry Ord Ferry, Chico, northwest of Parrott Landing, about 1 mile southeast of Ord Ferry, about 2 miles southeast of Ordbend, about 12 miles (air) southwest of Chico			39.5909	N	121.9576	W	DD		GAZ	39.5909	-121.9576	32	0	ca.			179004	137329
JEPS	Herbarium sheet	JEPS102359	JEPS102359	Ahart, L.		9152					14	8	2001		Solanaceae	Solanum	triflorum	Nutt.	Northern America	North-Central U.S.A.	United States of America	California	Nevada County		On the north side of Meadow Lake Road (Forest Road 18), north of the first set of three large culverts where the road crosses Jackson Creek, closest to the east end of Bowman Lake and west of the major campgrounds and buildings.			39.4254	N	120.6147	W	DD		GAZ	39.4254	-120.6147	1706	0	ca.			179133	137460
JEPS	Herbarium sheet	JEPS98953	JEPS98953	Ahart, L.		9152					14	8	2001		Solanaceae	Solanum	triflorum	Nutt.	Northern America	North-Central U.S.A.	United States of America	California	Nevada County		On the north side of Meadow Lake Road (Forest Road 18), north of the first set of three large culverts where the road crosses Jackson Creek, closest to the east end of Bowman Lake and west of the major campgrounds and buildings.			39.4254	N	120.6147	W	DD		GAZ	39.4254	-120.6147	1706	0	ca.			179134	137460
JEPS	Herbarium sheet	JEPS110296	JEPS110296	Ahart, L.		13296					11	9	2006		Solanaceae	Solanum	americanum	Mill.	Northern America	North-Central U.S.A.	United States of America	California	Butte County		South edge of the North Fork of the Feather River, north side of Highway 70, about 1/8 mile west of the Poe Dam, about 3/4 mile northeast of Pulga, about 21 miles (air) northeast of Oroville			39.80722	N	121.43667	W	DD		GAZ	39.80722	-121.43667	431	0	ca.			179005	137331
JEPS	Herbarium sheet	JEPS110130	JEPS110130	Ahart, L.		13377					28	9	2006		Solanaceae	Solanum	americanum	Mill.	Northern America	North-Central U.S.A.	United States of America	California	Butte County		On the east side of the North Fork of the Feather River, on the west side of Highway 70, about 50 yards southwest of the Shady Rest Area south of the Arch Rock Tunnel			39.8475	N	121.39472	W	DD		GAZ	39.8475	-121.39472	445	0	ca.			179006	137332
NY	Herbarium sheet		1692202	Ahart, L.		13517					30	10	2006		Solanaceae	Solanum	nitidibaccatum	Bitter	Northern America	North-Central U.S.A.	United States of America	California	Butte County		Peter Ahart Ranch, about 1 1/2 miles north and 1 miles east of Honcut, about 12 miles southeast of Oroville	flowers white	On damp soil. Garden. Valley Grassland	39.35125	N	121.52033	W	DD		GAZ	39.35125	-121.52033	31	0	ca.			169106	130202
JEPS	Herbarium sheet	JEPS113635	JEPS113635	Ahart, L.		13848					14	5	2007		Solanaceae	Solanum	nitidibaccatum	Bitter	Northern America	North-Central U.S.A.	United States of America	California	Yuba County		east of the dirt road, 20 yards northeast of the gate, about 20 yards south of the power tower, about 30 yards north of Fruitland Road, about 13 miles (air) northeast of Marysville			39.295277	N	121.50056	W	DD		GAZ	39.295277	-121.50056	35	0	ca.			179296	137622
JEPS	Herbarium sheet	JEPS115053	JEPS115053	Ahart, L.		14573					11	3	2007		Solanaceae	Solanum	americanum	Mill.	Northern America	North-Central U.S.A.	United States of America	California	Butte County		Below the high water line of Lake Oroville, about 1/2 mile east of the Power House below Kunckle Reservoir, about 3/4 mile north of the Lime Saddle Campground, about 5 1/4 miles (air) southeast of Paradise			39.69639	N	121.56639	W	DD		GAZ	39.69639	-121.56639	257	0	ca.			179007	137333
JEPS	Herbarium sheet	JEPS114782	JEPS114782	Ahart, L.		15329		Dittes, J.			25	8	2008		Solanaceae	Solanum	triflorum	Nutt.	Northern America	North-Central U.S.A.	United States of America	California	Modoc County		On the north bank of Ash Creek, Ash Creek State Wildlife Area, 4500 feet south of County Road 87, 2.7 miles (air) west of Adin, 9.1 miles (air) northeast of Bieber			41.196114	N	120.994995	W	DD		GAZ	41.196114	-120.994995	1271	0	ca.			179108	137434
JEPS	Herbarium sheet	JEPS114457	JEPS114457	Ahart, L.		15339		Dittes, J.			26	8	2008		Solanaceae	Solanum	triflorum	Nutt.	Northern America	North-Central U.S.A.	United States of America	California	Modoc County		Southeast side of Rose Creek, 700 feet southwest of confluence of Rose Creek and Pit River, on the northwest side of unnamed road, northeast of wire gate, 2710 feet east of intersection with County Road 85a, 9.3 miles (air) north-northeast of Lookout			41.345276	N	121.13861	W	DD		GAZ	41.345276	-121.13861	1276	0	ca.			179109	137435
JEPS	Herbarium sheet	JEPS115144	JEPS115144	Ahart, L.		16540					12	11	2009		Solanaceae	Solanum	americanum	Mill.	Northern America	North-Central U.S.A.	United States of America	California	Mendocino County		On the south side of the Russian River, below the high water line of Lake Mendocino, about 200 yards south of Highway 20			39.23639	N	123.16195	W	DD		GAZ	39.23639	-123.16195	230	0	ca.			179101	137427
JEPS	Herbarium sheet	JEPS117366	JEPS117366	Ahart, L.		17083		Dittes, J.			30	8	2010		Solanaceae	Solanum	triflorum	Nutt.	Northern America	North-Central U.S.A.	United States of America	California	Modoc County		Parking Area west of the old barn, on the west side of elkins Lane, Ash Creek State Wildlife Area, 320 feet north of Lassen County Line, about 4.4 miles (air) west of Adin, about 7.2 miles (air) northeast of Bieber, Big Valley			41.18528	N	121.02862	W	DD		GAZ	41.18528	-121.02862	1266	0	ca.			179110	137436
JEPS	Herbarium sheet	JEPS117479	JEPS117479	Ahart, L.		17138		Dittes, J.			31	8	2010		Solanaceae	Solanum	nitidibaccatum	Bitter	Northern America	North-Central U.S.A.	United States of America	California	Lassen County		On the east side of Walters Road, 4235 feet south of Modoc County Line, about 4.3 miles (air) south-southwest of Adin, about 7.0 miles (air) northeast of Bieber, Big Valley			41.172222	N	121.023895	W	DD		GAZ	41.172222	-121.023895	1276	0	ca.			179050	137376
JEPS	Herbarium sheet	JEPS117391	JEPS117391	Ahart, L.		17296		Dittes, J.			4	10	2010		Solanaceae	Solanum	americanum	Mill.	Northern America	North-Central U.S.A.	United States of America	California	Tehama County		Along Toomes Creek, Toomes Creek at Tehama-Vina Road crossing, 1.2 miles (air) east of the Sacramento River, 3.4 miles (air) southeast of Los Molinos (High School), 3.0 miles (air) northwest of Vina			39.974724	N	122.076385	W	DD		GAZ	39.974724	-122.076385	57	0	ca.			179273	137599
JEPS	Herbarium sheet	JEPS119632	JEPS119632	Ahart, L.		18185					14	6	2012		Solanaceae	Solanum	americanum	Mill.	Northern America	North-Central U.S.A.	United States of America	California	Butte County		South of CARD community, Lower Bidwell Park, Chico.			39.733611	N	121.832972	W	DD		SPEC	39.733611	-121.832972	62	0	ca.			179008	137334
JEPS	Herbarium sheet	JEPS119911	JEPS119911	Ahart, L.		18514					20	10	2012		Solanaceae	Solanum	americanum	Mill.	Northern America	North-Central U.S.A.	United States of America	California	Butte County		On the north side of Big Chico Creek, south of Table 34, west of Cedar Grove, Lower Bidwell Park, Chico.			39.742806	N	121.817472	W	DD		SPEC	39.742806	-121.817472	68	0	ca.			179009	137335
JEPS	Herbarium sheet	JEPS120808	JEPS120808	Ahart, L.		19082					1	10	2013		Solanaceae	Solanum	americanum	Mill.	Northern America	North-Central U.S.A.	United States of America	California	Colusa County		Strand of east Park Reservoir, about 2.5 air miles Se of Stonyford, about 2.5 miles NW of Lodoga, about 10 air miles NW of Sites.			39.334778	N	122.518333	W	DD		GAZ	39.334778	-122.518333	364	0	ca.			179014	137340
JEPS	Herbarium sheet	JEPS120606	JEPS120606	Ahart, L.		19248					13	11	2013		Solanaceae	Solanum	americanum	Mill.	Northern America	North-Central U.S.A.	United States of America	California	Butte County		Below the high water line of Lake Oroville, along the sides of Sucker Creek, about 30 yards north of the South Fork of the Feather River, about 1/4 mile northwest of the Ponderosa Dam.			39.549861	N	121.311972	W	DD		GAZ	39.549861	-121.311972	244	0	ca.			179010	137336
JEPS	Herbarium sheet	JEPS121889	JEPS121889	Ahart, L.		19911					17	11	2014		Solanaceae	Solanum	americanum	Mill.	Northern America	North-Central U.S.A.	United States of America	California	Butte County		Just below the high water line of Lake Oroville, about 50 yards west of the enterprise Boat Launch Area, about 11 miles (air) northeast of Oroville.			39.542139	N	121.357972	W	DD		SPEC	39.542139	-121.357972	253	0	ca.			179011	137337
JEPS	Herbarium sheet	JEPS124332	JEPS124332	Ahart, L.		20562					20	10	2015		Solanaceae	Solanum	americanum	Mill.	Northern America	North-Central U.S.A.	United States of America	California	Butte County		About half way of and east of One Mile Pond, about 6 miles (air) east of Biggs.			39.426139	N	121.624833	W	DD		GAZ	39.426139	-121.624833	26	0	ca.			179012	137338
JEPS	Herbarium sheet	JEPS124146	JEPS124146	Ahart, L.		20631					7	11	2015		Solanaceae	Solanum	americanum	Mill.	Northern America	North-Central U.S.A.	United States of America	California	Butte County		About a...&gt, mile southwest of the parking area at the end of Old Highway Alternate 40, strand of Lake Oroville, about 4 miles (air) south of Highway 70, about 8 miles (air) southeast of Paradise.			39.679139	N	121.497806	W	DD		SPEC	39.679139	-121.497806	231	0	ca.			179013	137339
K	Herbarium sheet		K001159652	AHB		s.n.					1	7	1922		Solanaceae	Solanum	triflorum	Nutt.	Northern America	Eastern Canada	Canada	Alberta			Graigmyle District		garden and stuble	51.65736	N	112.23769	W	DD	4	GAZ	51.65736	-112.23769	0	0				148391	113186
BM	Herbarium sheet		BM000942088	Ahlberg, F.		s.n.					0	8	1870		Solanaceae	Solanum	nigrum	L.	Europe	Northern Europe	Sweden	Svealand	Uppsala	Uppsala			in cultis freq.	0		0					0	0	0	0				27833	28487
BM	Herbarium sheet		BM000942200	Ahlberg, F.		s.n.					0	7	1865		Solanaceae	Solanum	villosum	Mill.	Europe	Northern Europe	Sweden	Götaland	Kalmar	Kalmar	Smalandrie			0		0					0	0	0	0				28054	28708
GH	Herbarium sheet		1543267	Ahles, H.E.		19310		Leisner, R.S.			21	9	1956		Solanaceae	Solanum	emulans	Raf.	Northern America	North-Central U.S.A.	United States of America	North Carolina	Anson County		Jones Creek, 3.5 miles SW of Pee Dee on S.C. 85		stream bank	34.891897	N	79.968059	W	DD	4	GAZ	34.891897	-79.968059	0	0				180978	138688
NY	Herbarium sheet		823485	Ahles, H.E.		30705		Haesloop, J.G.			5	7	1957		Solanaceae	Solanum	pseudogracile	Heiser	Northern America	North-Central U.S.A.	United States of America	South Carolina	Berkeley County		0.5 mile W of Mt. Holly on County 45		sandy pond margin	33.033358	N	80.042763	W	DD		GAZ	33.033358	-80.042763	0	0				164260	126503
DD	Herbarium sheet			Ahles, H.E.		52986					5	8	1959		Solanaceae	Solanum	sarrachoides	Sendtn.	Northern America	North-Central U.S.A.	United States of America	North Carolina	Orange County		road embankment, Chapel Hill			35.912557	N	79.055704	W	DD	ca.	GAZ	35.912557	-79.055704	0	0				173345	133360
UBC	Herbarium sheet	118025		Ahles, H.E.		52986					5	8	1959		Solanaceae	Solanum	sarrachoides	Sendtn.	Northern America	North-Central U.S.A.	United States of America	North Carolina	Orange County		road embankment, Chapel Hill			35.912557	N	79.055704	W	DD	ca.	GAZ	35.912557	-79.055704	0	0				181342	133360
BM	Herbarium sheet		BM000934823	Ahles, H.E.		55038					28	8	1961		Solanaceae	Solanum	sarrachoides	Sendtn.	Northern America	North-Central U.S.A.	United States of America	North Carolina	Orange County	Chapel Hill	University of North Carolina Campus.		In young tree planting.	35.906404	N	79.041663	W	DD	4	GAZ	35.906404	-79.041663	0	0				25131	25786
E	Herbarium sheet		E00526714	Ahles, H.E.		55038					28	8	1961		Solanaceae	Solanum	sarrachoides	Sendtn.	Northern America	North-Central U.S.A.	United States of America	North Carolina	Orange County	Chapel Hill	University of North Carolina Campus.		In young tree planting.	35.906404	N	79.041663	W	DD	4	GAZ	35.906404	-79.041663	0	0				125522	25786
MEXU	Herbarium sheet	181735		Ahles, H.E.		55038					28	8	1961		Solanaceae	Solanum	sarrachoides	Sendtn.	Northern America	North-Central U.S.A.	United States of America	North Carolina	Orange County	Chapel Hill	University of North Carolina Campus.		In young tree planting.	35.906404	N	79.041663	W	DD	4	GAZ	35.906404	-79.041663	0	0				149162	25786
CAL	Herbarium sheet			Ahles, H.E.		55038					28	8	1961		Solanaceae	Solanum	sarrachoides	Sendtn.	Northern America	North-Central U.S.A.	United States of America	North Carolina	Orange County	Chapel Hill	University of North Carolina Campus.		In young tree planting.	35.906404	N	79.041663	W	DD	4	GAZ	35.906404	-79.041663	0	0				170771	25786
DD	Herbarium sheet			Ahles, H.E.		55038					28	8	1961		Solanaceae	Solanum	sarrachoides	Sendtn.	Northern America	North-Central U.S.A.	United States of America	North Carolina	Orange County	Chapel Hill	University of North Carolina Campus.		In young tree planting.	35.906404	N	79.041663	W	DD	4	GAZ	35.906404	-79.041663	0	0				173299	25786
H	Herbarium sheet	1620530		Ahles, H.E.		55038					28	8	1961		Solanaceae	Solanum	sarrachoides	Sendtn.	Northern America	North-Central U.S.A.	United States of America	North Carolina	Orange County	Chapel Hill	University of North Carolina Campus.		In young tree planting.	35.906404	N	79.041663	W	DD	4	GAZ	35.906404	-79.041663	0	0				174351	25786
VSC	Herbarium sheet		VSC0039069	Ahles, H.E.		55038					28	8	1961		Solanaceae	Solanum	sarrachoides	Sendtn.	Northern America	North-Central U.S.A.	United States of America	North Carolina	Orange County	Chapel Hill	University of North Carolina Campus.		In young tree planting.	35.906404	N	79.041663	W	DD	4	GAZ	35.906404	-79.041663	0	0				177995	25786
UC	Herbarium sheet	UC246612		Ahles, H.E.		55038					28	8	1961		Solanaceae	Solanum	sarrachoides	Sendtn.	Northern America	North-Central U.S.A.	United States of America	North Carolina	Orange County	Chapel Hill	University of North Carolina Campus.		In young tree planting.	35.906404	N	79.041663	W	DD	4	GAZ	35.906404	-79.041663	0	0				179879	25786
GH	Herbarium sheet		1543149	Ahles, H.E.		55038					28	8	1961		Solanaceae	Solanum	sarrachoides	Sendtn.	Northern America	North-Central U.S.A.	United States of America	North Carolina	Orange County	Chapel Hill	University of North Carolina Campus.		In young tree planting.	35.906404	N	79.041663	W	DD	4	GAZ	35.906404	-79.041663	0	0				180554	25786
UBC	Herbarium sheet	100851		Ahles, H.E.		55038					28	8	1961		Solanaceae	Solanum	sarrachoides	Sendtn.	Northern America	North-Central U.S.A.	United States of America	North Carolina	Orange County	Chapel Hill	University of North Carolina Campus.		In young tree planting.	35.906404	N	79.041663	W	DD	4	GAZ	35.906404	-79.041663	0	0				181341	25786
NY	Herbarium sheet		751850	Ahles, H.E.		64847					8	10	1966		Solanaceae	Solanum	emulans	Raf.	Northern America	North-Central U.S.A.	United States of America	Massachusetts	Hampden County	Springfield	slope to Connecticut River		disturbed slope	42.098731	N	72.590928	W	DD	4	GAZ	42.098731	-72.590928	0	0				164494	126733
H	Herbarium sheet	1157419		Ahles, H.E.		72523					11	7	1971		Solanaceae	Solanum	triflorum	Nutt.	Northern America	North-Central U.S.A.	United States of America	North Dakota	Rolette County		vicinity of Pipestone on US Rt. 281		roadside	43.998758	N	96.316488	W	DD	4	GAZ	43.998758	-96.316488	0	0				174462	134056
WIS	Herbarium sheet		v0272270WIS	Ahles, H.E.		77911					21	7	1973		Solanaceae	Solanum	emulans	Raf.	Northern America	North-Central U.S.A.	United States of America	Massachusetts	Hampden County		Westfield		railroad right of way	42.073	N	72.45	W	DMS		GAZ	42.125	-72.75	0	0				175482	134832
H	Herbarium sheet	1157794		Ahles, H.E.		81628					27	9	1975		Solanaceae	Solanum	emulans	Raf.	Northern America	North-Central U.S.A.	United States of America	Vermont	Chittenden County		N end of North Road, near jct. of Winooski River and Lake Champlain		lake shore	44.534734	N	73.268074	W	DD		GAZ	44.534734	-73.268074	0	0				174450	134044
NEBC	Herbarium sheet		NEBC00630266	Ahles, H.E.		85747					17	7	0		Solanaceae	Solanum	emulans	Raf.	Northern America	North-Central U.S.A.	United States of America	Massachusetts	Hampshire County	Northampton	Ryan Road		waste ground	42.32664	N	72.67454	W	DD	7	GAZ	42.32664	-72.67454	0	0				175333	134703
BM	Herbarium sheet		BM000846286	Ahles, H.E.		86317					18	8	1978		Solanaceae	Solanum	emulans	Raf.	Northern America	North-Central U.S.A.	United States of America	Massachusetts	Hampshire County		Northampton between Daymon Road and Connecticut River			42.33781	N	72.627766	W	DD		GAZ	42.33781	-72.627766	0	0				27569	28223
H	Herbarium sheet	1211777		Ahles, H.E.		86317					18	8	1978		Solanaceae	Solanum	emulans	Raf.	Northern America	North-Central U.S.A.	United States of America	Massachusetts	Hampshire County		Northampton between Daymon Road and Connecticut River			42.33781	N	72.627766	W	DD		GAZ	42.33781	-72.627766	0	0				174359	28223
NCU	Herbarium sheet	214777	NCU00113905	Ahles, H.E.		s.n.					21	7	1957		Solanaceae	Solanum	pseudogracile	Heiser	Northern America	North-Central U.S.A.	United States of America	South Carolina	Charleston County		5.2 miles from end of SC-174, vicinity of Edisto Beach State Park		brackish marsh	32.504565	N	80.313271	W	DD		GAZ	32.504565	-80.313271	0	0				175798	135111
BM	Herbarium sheet		BM000846027	Ahlin, N.		s.n.		Cristoffersson, H.			0	10	1908		Solanaceae	Solanum	nigrum	L.	Europe	Northern Europe	Sweden				Ystad			0		0					0	0	0	0				28528	29182
K	Herbarium sheet		K001151795	Ahmad, H.	NHI-	9409					1	2	1947		Solanaceae	Solanum	nigrum	L.	Asia-Temperate	Western Asia	Iraq	Baghdad		Baghdad				0		0					0	0	0	0		enab athib		156299	119822
UT	Herbarium sheet	109259		Ahmed, A.		s.n.		Samaan, M.			4	5	1976		Solanaceae	Solanum	nigrum	L.	Africa	Northern Africa	Egypt	Alexandria		Bahig			sandy alluvial soil	30.933144	N	29.675055	E	DD	2	GAZ	30.933144	29.675055	0	0				136917	103719
H	Herbarium sheet	1078442		Ahti, T.		16434					18	10	1962		Solanaceae	Solanum	villosum	Mill.	Africa	Northeast Tropical Africa	Sudan				Atbara town, W part		by irrigation canal on streetside, sparsely	0		0					0	0	0	0				174542	134134
H	Herbarium sheet	1078428		Ahti, T.		16467					4	11	1962		Solanaceae	Solanum	villosum	Mill.	Africa	Northeast Tropical Africa	Sudan				Wadi Halfa District, on the Nile bank			0		0					0	0	0	0				174575	134167
H	Herbarium sheet	1078403		Ahti, T.		16511					30	9	1962		Solanaceae	Solanum	villosum	Mill.	Africa	Northeast Tropical Africa	Sudan				Wadi Halfa District, ca. 1 km N of Debeira Station		in fallow field, sparsely	0		0					0	0	0	0				174574	134166
H	Herbarium sheet	1078400		Ahti, T.		16512					10	10	1962		Solanaceae	Solanum	villosum	Mill.	Africa	Northeast Tropical Africa	Sudan				Wadi Halfa District, Sara Gharb, N part, along the shoreline of the Nile		rather sparsely	0		0					0	0	0	0				174571	134163
H	Herbarium sheet	1078390		Ahti, T.		16513					10	10	1962		Solanaceae	Solanum	scabrum	Mill.	Africa	Northeast Tropical Africa	Sudan				Wadi Halfa district, Sara Gharb, N part, along the shoreline of the Nile, rather sparsely			0		0					0	0	0	0				174582	134174
H	Herbarium sheet	1078396		Ahti, T.		16514					7	10	1962		Solanaceae	Solanum	scabrum	Mill.	Africa	Northeast Tropical Africa	Sudan				Wadi Halfa district, Sara, Sara Island, S side of Faras Island, alluvial thicket, fairly abundant			0		0					0	0	0	0				174581	134173
H	Herbarium sheet	1078397		Ahti, T.		16515					7	10	1962		Solanaceae	Solanum	villosum	Mill.	Africa	Northeast Tropical Africa	Sudan				Wadi Halfa District, Sara, Sara Island, S of Faras Island		alluvial thicket, abundant	0		0					0	0	0	0				174573	134165
H	Herbarium sheet	1078398		Ahti, T.		16786					9	10	1962		Solanaceae	Solanum	scabrum	Mill.	Africa	Northeast Tropical Africa	Sudan				Wadi Halfa district, Ashkeit, Ashkeit Island, by a sakia (irrigation wheel), sparsely			0		0					0	0	0	0				174583	134175
H	Herbarium sheet	1078371		Ahti, T.		16843					29	9	1962		Solanaceae	Solanum	villosum	Mill.	Africa	Northeast Tropical Africa	Sudan				Wadi Halfa District, Debeira East, near the Nile shore		by an abondoned brick-yard	0		0					0	0	0	0				174576	134168
H	Herbarium sheet	1751194		Ahti, T.		64094					13	7	2005		Solanaceae	Solanum	nigrum	L.	Europe	Middle Europe	Austria	Nieder-Österreich			Vienna, Leopoldstadt, Tandelmarktgasse at Grosse Sperlinggasse		streetside	0		0					0	0	0	0				174486	134078
H	Herbarium sheet	1764191		Ahti, T.		71572					4	10	2012		Solanaceae	Solanum	nigrum	L.	Europe	Eastern Europe	Russian Federation	Far Eastern Federal District			Vladivostok City, centre, around Ulitsa Bestuzheva 35		streetside weed	43.0751	N	131.5431	E	DMS	7	GPS	43.130833	131.908611	10	0				174507	134099
H	Herbarium sheet	1765282		Ahti, T.		71678					5	10	2012		Solanaceae	Solanum	nigrum	L.	Asia-Temperate	Eastern Asia	Korea, Republic of	Seoul			Seoul City, Yeongdengpo-gu, Yeonido-dong, vicinity of National Assembly Buildings		streetside weed	37.33	N	127	E	DMS	3	GAZ	37.55	127	0	0				174506	134098
H	Herbarium sheet	1766401		Ahti, T.		75149					21	8	2015		Solanaceae	Solanum	nigrum	L.	Asia-Temperate	Caucasus	Georgia	Tbilisi			Tbilisi City, Metekhi, Metekhi Street		weed in park	41.4125	N	44.4842	E	DMS	7	GPS	41.690278	44.811667	400	410				174510	134102
MO	Herbarium sheet	2403310	MO-1368079	Ahumada, O.		350					0	0	1976		Solanaceae	Solanum	chenopodioides	Lam.	Southern America	Southern South America	Argentina	Corrientes	Bella Vista		Ruta 117, 7 Km E de Ruta 27	Flores blancas	en taipas como individuos aislados	0		0					0	0	0	0				136728	103666
RB	Herbarium sheet		RB00464209	Ahumada, O.		1085					20	10	1977		Solanaceae	Solanum	americanum	Mill.	Southern America	Southern South America	Argentina	Corrientes			Dep. Esquina. Ayo. Barrancas y Ruta 126.	Flores blancas. Borde de bosque.		0		0					0	0	0	0				171333	131960
K	Herbarium sheet		K001150897	Airy Shaw, H.K.		s.n.					0	0	1938		Solanaceae	Solanum	nitidibaccatum	Bitter	Europe	Northern Europe	United Kingdom	England	Essex		vice county 18, Dagenham dumps			0		0					0	0	0	0				156616	120125
GH	Herbarium sheet			Aitchison, J.E.T.		314					0	0	1879		Solanaceae	Solanum	nigrum	L.	Asia-Temperate	Western Asia	Afghanistan			Kurrum valley				0		0					0	0	0	0				582	643
K	Herbarium sheet		K001151692	Aitchison, J.E.T.		314					0	0	1879		Solanaceae	Solanum	nigrum	L.	Asia-Temperate	Western Asia	Afghanistan			Kurrum valley				0		0					0	0	0	0				156069	643
DD	Herbarium sheet			Aitchison, J.E.T.		611					25	8	1880		Solanaceae	Solanum	villosum	Mill.	Asia-Tropical	Indian Subcontinent	India							0		0					0	0	0	0				173349	133364
GH	Herbarium sheet			Aitchison, J.E.T.		727					0	0	0		Solanaceae	Solanum	nigrum	L.	Asia-Temperate	Western Asia	Afghanistan				sin. loc.			0		0					0	0	0	0				596	657
K	Herbarium sheet		K000922267	Aitchison, J.E.T.		727					0	0	0		Solanaceae	Solanum	nigrum	L.	Asia-Temperate	Western Asia	Afghanistan				sin. loc.			0		0					0	0	0	0				156070	657
DD	Herbarium sheet			Aitchison, J.E.T.		727					0	0	0		Solanaceae	Solanum	nigrum	L.	Asia-Temperate	Western Asia	Afghanistan				sin. loc.			0		0					0	0	0	0				173311	657
MO	Herbarium sheet	5954401	MO-2030104	Aker, C.		422					1	3	2001		Solanaceae	Solanum	nigrescens	M.Martens & Galeotti	Southern America	Mesoamerica	Nicaragua	Atlántico Norte			Reserva Bosawas, Mpio. Musawas, zona Musawas, Waspuk			14.28333	N	84.71666	W	DD		GAZ	14.28333	-84.71666	50	150				132738	100473
BM	Herbarium sheet		BM000942111	Akeroyd, J.R.		239					19	10	1982		Solanaceae	Solanum	villosum	Mill.	Europe	Southwestern Europe	France	Occitanie	Pyrénées-Orientales		Salses, 15 km N of Perpignan, vineyard at west end of village	berries orange when ripe	vineyard, with other weeds.	0		0					0	0	0	0				27856	28510
BM	Herbarium sheet		BM000942158	Akeroyd, J.R.		3583		Jury, S.L. & Rumsey, F.J.			17	7	1983		Solanaceae	Solanum	villosum	Mill.	Europe	Southeastern Europe	Italy	Sicily	Catania		10 km NE Taormina, Cape San Alessio, by side of minor road to Forza d'Agro. '33SWB2997'	ripe fruit orange	rocky hillside with some scrub	37.55	N	15.2	E	DMS		GAZ	37.916667	15.333333	100	0				28012	28666
E	Herbarium sheet		E00113896	Akeroyd, J.R.		3583		Jury, S.L. & Rumsey, F.J.			17	7	1983		Solanaceae	Solanum	villosum	Mill.	Europe	Southeastern Europe	Italy	Sicily	Catania		10 km NE Taormina, Cape San Alessio, by side of minor road to Forza d'Agro. '33SWB2997'	ripe fruit orange	rocky hillside with some scrub	37.55	N	15.2	E	DMS		GAZ	37.916667	15.333333	100	0				125526	28666
H	Herbarium sheet	1555491		Akeroyd, J.R.		3583		Jury, S.L. & Rumsey, F.J.			17	7	1983		Solanaceae	Solanum	villosum	Mill.	Europe	Southeastern Europe	Italy	Sicily	Catania		10 km NE Taormina, Cape San Alessio, by side of minor road to Forza d'Agro. '33SWB2997'	ripe fruit orange	rocky hillside with some scrub	37.55	N	15.2	E	DMS		GAZ	37.916667	15.333333	100	0				174388	28666
W	Herbarium sheet	1999-0007529		Akhani, H.		11571					3	7	1995		Solanaceae	Solanum	nigrum	L.	Asia-Temperate	Western Asia	Iran	Mazandaran		Golestan National Park	NW Khorasan, N Semnan, ca. 4 km SE of Tangereh, Lateh-Khodaqoli			37.22	N	55.493	E	DMS		SPEC	37.366667	55.825	900	950				155362	119221
W	Herbarium sheet	1999-0007530		Akhani, H.		12246					13	11	1996		Solanaceae	Solanum	villosum	Mill.	Asia-Temperate	Western Asia	Iran	Mazandaran		Golestan National Park	NW Khorosan, N Semnan, Tangerah (off the park)	ascending, much branched from the base; fruits red	in ruderal places	0		0					0	0	0	0				155204	119066
W	Herbarium sheet	1999-0007532		Akhani, H.		12247					13	11	1996		Solanaceae	Solanum	nigrum	L.	Asia-Temperate	Western Asia	Iran	Mazandaran		Golestan National Park	NW Khorasan, N Semnan, Tangereh (off Park)	erect, branched in stem; fruit black	in ruderal places	0		0					0	0	0	0				155361	119220
W	Herbarium sheet	1999-0007533		Akhani, H.		12252					13	11	1996		Solanaceae	Solanum	nigrum	L.	Asia-Temperate	Western Asia	Iran	Mazandaran		Golestan National Park	NW Khorasan, N Semnan, SE of Tangerah, Khan-dushan	erect, unbranched; fruit black	sandy soils, margin of stream; open shrubland	37.23	N	55.49	E	DMS		SPEC	37.383333	55.816667	500	0				155360	119219
H	Herbarium sheet	1576938		Akkerman, J.		s.n.					15	8	1975		Solanaceae	Solanum	nitidibaccatum	Bitter	Europe	Middle Europe	Netherlands	Noord-Holland			Ijmuiden, Haringhaven		on wall	0		0					0	0	0	0				174457	134051
K	Herbarium sheet		K001155760	Akpabla, G.		2117					16	9	1960		Solanaceae	Solanum	scabrum	Mill.	Africa	West Tropical Africa	Ghana	Volta			Adzido, Keta [georeferenced to Keta]	a small herb with white flowers	near lagoon	5.887989	N	0.990664	E	DD	ca.	GAZ	5.887989	0.990664	0	0				136269	103269
K	Herbarium sheet		K001155984	Akpabla, G.K.		s.n.					15	12	1951		Solanaceae	Solanum	scabrum	Mill.	Africa	West-Central Tropical Afr	Cameroon	Sud-Ouest		Buea	Rest House No. 18		among elephant grass	0		0					0	0	945	0				135517	102686
K	Herbarium sheet		K001151782	Al Dabbagh	NHI-	45862					12	7	1976		Solanaceae	Solanum	villosum	Mill.	Asia-Temperate	Western Asia	Iraq	Dohuk			Dairalok village 16 km E Amadiya		loam soil with gravels	37.05556	N	43.662535	E	DD		GAZ	37.05556	43.662535	0	0				156297	119820
K	Herbarium sheet		K001151900	Al Khaisi	NHI-	42715					24	9	1976		Solanaceae	Solanum	villosum	Mill.	Asia-Temperate	Western Asia	Iraq	Diyala		Saadiya	[As-Sadiyah]	common	clay soil	34.182215	N	45.122264	E	DD		GAZ	34.182215	45.122264	100	0				156159	119690
K	Herbarium sheet		K001151762	Al Khaisi	NHI-	45296		Yahya			19	5	1976		Solanaceae	Solanum	nigrum	L.	Asia-Temperate	Western Asia	Iraq	Wasit		Badra		flower white	in orchard	32.999326	N	45.827674	E	DD	4	GAZ	32.999326	45.827674	0	0				156349	119872
K	Herbarium sheet		K001151768	Al Khaisi	NHI-	46088		Hamad, K.			14	7	1976		Solanaceae	Solanum	villosum	Mill.	Asia-Temperate	Western Asia	Iraq	Dohuk		Aradin	15 km W by N Amadiya [Al Amadiyah]		rocky clay stream side	37.198877	N	43.440631	E	DD	ca.	GAZ	37.198877	43.440631	1250	0				156277	119801
K	Herbarium sheet		K001152165	Al Khaisi	NHI-	50505					7	7	1979		Solanaceae	Solanum	villosum	Mill.	Asia-Temperate	Western Asia	Iraq	Dohuk			20 km from Sheikhan to Atrush [georef to Atrush oilfield]	common	clay soil roadside	36.5148	N	43.2701	E	DMS	ca.	GAZ	36.863333	43.450278	0	0				156234	119761
K	Herbarium sheet		K001151797	Al Khaisi	NHI-	50616		Al Khayat			23	4	1979		Solanaceae	Solanum	nigrum	L.	Asia-Temperate	Western Asia	Iraq	Wasit		Badra	'Badra'		clay soil under date palms	32.999326	N	45.827674	E	DD	4	GAZ	32.999326	45.827674	0	0				156347	119870
K	Herbarium sheet		K001151800	Al Khaisi	NHI-	51173		Al Khayat			14	11	1979		Solanaceae	Solanum	villosum	Mill.	Asia-Temperate	Western Asia	Iraq	Sulaymaniyah		Penjwin		common	clay rocky mountainside	35.3713	N	45.565	E	DMS	7	GAZ	35.620278	45.947222	0	0				156256	119782
K	Herbarium sheet		K001151765	Al Khayat	NHI-	46318		Al Khaisi & Thamer			3	11	1976		Solanaceae	Solanum	villosum	Mill.	Asia-Temperate	Western Asia	Iraq				15 km to Chumorta	common	valley bottom of sandy gravelly soil	0		0					0	0	0	0				156275	119799
K	Herbarium sheet		K001151787	al Rawi, A.	NHI-	5951		Gillett, J.B.			11	2	1947		Solanaceae	Solanum	nigrum	L.	Asia-Temperate	Western Asia	Iraq	Wasit		Badra		fl. white; fr. black	date gardens	32.999326	N	45.827674	E	DD	4	GAZ	32.999326	45.827674	0	0				156343	119866
K	Herbarium sheet		K001151786	al Rawi, A.	NHI-	32404		Khatib, A.			29	10	1962		Solanaceae	Solanum	nigrum	L.	Asia-Temperate	Western Asia	Iraq	Maysan			in near of Chibba, 10 km SE of Musharrah [Al Musharrah]			31.777585	N	47.527743	E	DD		GAZ	31.777585	47.527743	0	0				156342	119865
W	Herbarium sheet	1965-0001978		al Zebar, A.M.		9272		Jamel, S.			27	11	1964		Solanaceae	Solanum	villosum	Mill.	Asia-Temperate	Western Asia	Iraq	Al-Sulaymaniyah		Darbandikhan	Durbendikhan, Sulaimaniya liwa		rocky mountainside near the dam	35.116258	N	45.686245	E	DD		GAZ	35.116258	45.686245	0	0				154802	118703
H	Herbarium sheet	1729432		Alanko, P.		113841					4	5	2002		Solanaceae	Solanum	villosum	Mill.	Europe	Southeastern Europe	Greece	Crete			Chania, Agia, along road Kirtomados - Stalos		on road side	35.491312	N	23.930866	E	DD	4	GAZ	35.491312	23.930866	0	0				174423	134018
H	Herbarium sheet	1729990		Alanko, P.		120700					11	2	2004		Solanaceae	Solanum	villosum	Mill.	Europe	Southwestern Europe	Portugal	Madeira			Corticeiras, Baco da Corrida - Encumeada, along mountain path near Basso de Ares, below Pico Grande			0		0					0	0	1250	0				174548	134140
H	Herbarium sheet	1750824		Alanko, P.		135920					5	9	2007		Solanaceae	Solanum	villosum	Mill.	Europe	Eastern Europe	Ukraine	Crimea			Krim republic, Jalta W, Gasira-Kyrpati, along road opposite to Lastotskino Gnesdo on the coast			0		0					0	0	0	0				174536	134128
H	Herbarium sheet	1752046		Alanko, P.		137354					17	12	2007		Solanaceae	Solanum	villosum	Mill.	Europe	Southwestern Europe	Spain	Canary Islands	Tenerife		Macizo de Teno, Masca, along main road near Masca		along moist rock face	0		0					0	0	600	0				174544	134136
COL	Herbarium sheet	485227	COL000042581	Alba, A.		19					24	9	2001		Solanaceae	Solanum	nigrescens	M.Martens & Galeotti	Southern America	Western South America	Colombia	Tolima	San Sebastián de Mariquita		Calles del Pueblo.		en pastizal de basura	5.19923	N	74.898201	W	DD		GAZ	5.19923	-74.898201	600	600				157424	120452
COL	Herbarium sheet	485231	COL000042586	Alba, A.		19					24	9	2001		Solanaceae	Solanum	nigrescens	M.Martens & Galeotti	Southern America	Western South America	Colombia	Tolima	San Sebastián de Mariquita		Calles del Pueblo.		en pastizal de basura	5.19923	N	74.898201	W	DD		GAZ	5.19923	-74.898201	600	600				157425	120452
UT	Herbarium sheet	85776		Albee, B.		3177		Arnow, L.			7	6	1976		Solanaceae	Solanum	triflorum	Nutt.	Northern America	North-Central U.S.A.	United States of America	Utah	San Juan County		San Juan Co., Utah: Ca. 10 miles west of Hwy 163 on Hwy 95. Disturbed dry wash area in Pinyon-juniper.		Disturbed dry wash area in Pinyon-juniper	37.29	N	109.5726	W	DMS		GAZ	37.483333	-109.957222	1828	0				60427	55633
MO	Herbarium sheet	1807758		Albers, C.C.		62349					6	9	1962		Solanaceae	Solanum	villosum	Mill.	Africa	Northeast Tropical Africa	Ethiopia	Amhara			Woldia, American Lutheran Mission		in heavy, black soil near creek bank	0		0					0	0	0	0				136477	103421
GH	Herbarium sheet			Albers, C.C.		62349					6	9	1962		Solanaceae	Solanum	villosum	Mill.	Africa	Northeast Tropical Africa	Ethiopia	Amhara			Woldia, American Lutheran Mission		in heavy, black soil near creek bank	0		0					0	0	0	0				147140	103421
W	Herbarium sheet	2014-0015999		Albert, R.		286					23	4	1998		Solanaceae	Solanum	villosum	Mill.	Asia-Temperate	Western Asia	Jordan	Ma'an		Petra	Ma'an, Petra, Bayda, Wadi Mu-aqsra ash Sharqiyya			30.1949	N	35.2644	E	DMS		SPEC	30.330278	35.445556	750	1000				155235	119097
W	Herbarium sheet	2015-0000849		Albert, R.		721					30	3	2005		Solanaceae	Solanum	villosum	Mill.	Asia-Temperate	Western Asia	Jordan	Aqaba		Wadi Malagan	ca. 10 km ENE Aqaba			29.3623	N	35.0922	E	DMS		SPEC	29.606389	35.156111	730	900				155236	119098
W	Herbarium sheet	2015-0000500		Albert, R.		973					22	3	2005		Solanaceae	Solanum	villosum	Mill.	Asia-Temperate	Western Asia	Jordan	Tafilah		Wadi el Hesa	Talsohle an Strasse zwischen Mazar und Tafila			30.5721	N	34.4534	E	DMS		SPEC	30.955833	34.759444	440	0				155237	119099
W	Herbarium sheet	2009-0011097		Albert, R.		s.n.					0	3	1992		Solanaceae	Solanum	villosum	Mill.	Asia-Temperate	Western Asia	Jordan	Aqaba		Wadi Rum	Hang		E saharo-arab	29.3535	N	35.2512	E	DMS		GAZ	29.593056	35.42	0	0				155231	119093
W	Herbarium sheet	2009-0011098		Albert, R.		s.n.					0	4	1995		Solanaceae	Solanum	villosum	Mill.	Asia-Temperate	Western Asia	Jordan	Madaba		Wadi Mujib	Totes Meer [Dead Sea] (bei Enjib Bridge) Wadibett des Wadi Mujib			31.455628	N	35.594439	E	DD		GAZ	31.455628	35.594439	-350	0				155232	119094
W	Herbarium sheet	2009-0013494		Albert, R.		s.n.					0	3	1990		Solanaceae	Solanum	villosum	Mill.	Asia-Temperate	Western Asia	Jordan	Ma'an		Petra				30.1943	N	35.2631	E	DMS		GAZ	30.328611	35.441944	900	1000				155234	119096
W	Herbarium sheet	2009-0015111		Albert, R.		s.n.		Watzka, M.			0	5	1997		Solanaceae	Solanum	villosum	Mill.	Europe	Southeastern Europe	Italy	Sicily	Trapani	Pantalleria			ruderal	36.785264	N	11.991879	E	DD		GAZ	36.785264	11.991879	0	0				155242	119104
BM	Herbarium sheet		BM001207452	Albert, V.	96/	10					16	7	1996		Solanaceae	Solanum	triflorum	Nutt.	Europe	Middle Europe	Belgium	Flanders	Antwerp	Ravels	Werf van Gorp, hoek hanaalbrug, IFB B5 3842		braakgrond	51.361684	N	4.98274	E	DD	6	GAZ	51.361684	4.98274	29	0				132416	100201
BM	Herbarium sheet		BM001207453	Albert, V.	96/	12					22	7	1996		Solanaceae	Solanum	triflorum	Nutt.	Europe	Middle Europe	Belgium	Flanders	Antwerp	Turnhout	Rond punt E3, IFB B5 57 23		zandplant	51.302262	N	4.939327	E	DD	5	GAZ	51.302262	4.939327	19	0				132415	100200
WIS	Herbarium sheet		v0164950WIS	Alberts, M.		s.n.					29	9	1945		Solanaceae	Solanum	emulans	Raf.	Northern America	North-Central U.S.A.	United States of America	Wisconsin	Columbia County		2mi. SE of Poynette.			43.2332	N	89.2403	W	DMS	4	GAZ	43.392222	-89.400833	0	0				175483	134833
MEL	Herbarium sheet		MEL0658927A	Albrecht, D.E.		384					7	4	1984		Solanaceae	Solanum	furcatum	Dunal	Asia-Tropical	Australia	Australia	Victoria	Greater Geelong		Along foot track between Fellows Rd and surf beach, Pt. Lonsdale.			38.2875	S	144.6	E	DD	6	GAZ	-38.2875	144.6	0	0				166675	128457
MEL	Herbarium sheet		MEL1526181A	Albrecht, D.E.		384					7	4	1984		Solanaceae	Solanum	furcatum	Dunal	Asia-Tropical	Australia	Australia	Victoria	Greater Geelong		Along foot track between Fellows Rd and surf beach, Pt. Lonsdale.			38.2875	S	144.6	E	DD	6	GAZ	-38.2875	144.6	0	0				166687	128457
MEL	Herbarium sheet		MEL0662178A	Albrecht, D.E.		483					19	5	1984		Solanaceae	Solanum	furcatum	Dunal	Asia-Tropical	Australia	Australia	Victoria	Greater Geelong		Edwards Point State Faunal Reserve, 0.5 km S of N entrance gate.			38.2	S	144.7083	E	DD	4	GAZ	-38.2	144.7083	0	0				166676	128458
MEL	Herbarium sheet		MEL0662530A	Albrecht, D.E.		483					19	5	1984		Solanaceae	Solanum	furcatum	Dunal	Asia-Tropical	Australia	Australia	Victoria	Greater Geelong		Edwards Point State Faunal Reserve, 0.5 km S of N entrance gate.			38.2	S	144.7083	E	DD	4	GAZ	-38.2	144.7083	0	0				166677	128458
MEL	Herbarium sheet		MEL0714413A	Albrecht, D.E.		483					19	5	1984		Solanaceae	Solanum	furcatum	Dunal	Asia-Tropical	Australia	Australia	Victoria	Greater Geelong		Edwards Point State Faunal Reserve, 0.5 km S of N entrance gate.			38.2	S	144.7083	E	DD	4	GAZ	-38.2	144.7083	0	0				166682	128458
AD	Herbarium sheet	AD98540140		Albrecht, D.E.		738					17	9	1984		Solanaceae	Solanum	americanum	Mill.	Asia-Tropical	Australia	Australia	New South Wales			Saltwater Creek camping ground, S of Eden			37.169444	S	150	E	DD	4	GAZ	-37.169444	150	0	0				166465	128284
MEL	Herbarium sheet		MEL0671416A	Albrecht, D.E.		738					17	9	1984		Solanaceae	Solanum	americanum	Mill.	Asia-Tropical	Australia	Australia	New South Wales			Saltwater Creek camping ground, S of Eden			37.169444	S	150	E	DD	4	GAZ	-37.169444	150	0	0				166679	128284
MEL	Herbarium sheet		MEL1556063A	Albrecht, D.E.		2499					21	2	1986		Solanaceae	Solanum	nitidibaccatum	Bitter	Asia-Tropical	Australia	Australia	Victoria	South Eastern Highlands			Uncommon.	Roadside verge abovve gully, open forest. Ass. spp. include Eucalyptus bicostata, Acacia melanoxylon, Juncus sarophorus, J. gregiflorus, J. procerus, Lepidosperma elatius.	38.45	S	145.8333	E	DD	7	GAZ	-38.45	145.8333	0	0				172621	132848
UFP	Herbarium sheet	20349	UFP020349	Albuquerque, A.L.		s.n.					24	11	1997		Solanaceae	Solanum	americanum	Mill.	Southern America	Brazil	Brazil	Pernambuco	Jaboatão dos Guararapes		Prazeres	Flor pequena, branca, estames amarelos, fruto verde, quando maduro preto. DESC:Flor pequena, branca, estames amarelos, fruto verde, quando maduro preto.;		0		0					0	0	0	0				143821	109629
INPA	Herbarium sheet	143090	INPA0143090	Albuquerque, J.M. de	INPA	143090					0	0	0		Solanaceae	Solanum	americanum	Mill.	Southern America	Brazil	Brazil	Amazonas	Manaus		Campus do INPA., Laboratório de sementes do INPA.	Plântula de erva invasora. Cotilédones lanceolados, caulículo teretiforme, folhas alternas, simples, sistema radicular bastante delicado.	Solo de areia lavada para experimento.	0		0					0	0	0	0				143582	109411
INPA	Herbarium sheet	143091	INPA0143091	Albuquerque, J.M. de	INPA	143091					0	0	0		Solanaceae	Solanum	americanum	Mill.	Southern America	Brazil	Brazil	Amazonas	Manaus		Manaus-Itacoatiara km 12, Margem estr. Manaus-Itacoatiara, km 12.	Erva invasora, bastante ramificada, folhas ovado-agudas, frutos baga sementesub-reniforme.	Solo arenoso, terra firme.	0		0					0	0	0	0				143583	109412
MEXU	Herbarium sheet	448910		Alcocer R, M.		141					29	9	1983		Solanaceae	Solanum	nigrescens	M.Martens & Galeotti	Northern America	North and Central Mexico	Mexico	Jalisco	Ojuelos	Potrero San Carlos		planta de flroes pequeñas y azules; hojas anchas		0		0					0	0	2180	0				138262	104639
AD	Herbarium sheet			Alcock, C.R.		1268					13	11	1966		Solanaceae	Solanum	retroflexum	Dunal	Asia-Tropical	Australia	Australia	South Australia	Lower Eyre Peninsula		Sec[tion] 10, Hundred of Flinders. Pillie Waterhole			34.838611	S	135.875	E	DD	6	GAZ	-34.838611	135.875	0	0				165231	127232
AD	Herbarium sheet			Alcock, C.R.		1268					13	11	1966		Solanaceae	Solanum	retroflexum	Dunal	Asia-Tropical	Australia	Australia	South Australia	Lower Eyre Peninsula		Sec[tion] 10, Hundred of Flinders. Pillie Waterhole			34.838611	S	135.875	E	DD	6	GAZ	-34.838611	135.875	0	0				165232	127232
AD	Herbarium sheet			Alcock, C.R.		1268					13	11	1966		Solanaceae	Solanum	retroflexum	Dunal	Asia-Tropical	Australia	Australia	South Australia	Lower Eyre Peninsula		Sec[tion] 10, Hundred of Flinders. Pillie Waterhole			34.838611	S	135.875	E	DD	6	GAZ	-34.838611	135.875	0	0				165233	127232
K	Herbarium sheet		K001153968	Alcock, C.R.		2099					27	4	1968		Solanaceae	Solanum	retroflexum	Dunal	Asia-Tropical	Australia	Australia	South Australia			Pilli Waterhole, sect. 10, Hundred of Flinders			34.8333	S	135.8667	E	DD	5	GAZ	-34.8333	135.8667	0	0				156495	120014
AD	Herbarium sheet			Alcock, C.R.		2099					27	4	1968		Solanaceae	Solanum	retroflexum	Dunal	Asia-Tropical	Australia	Australia	South Australia			Pilli Waterhole, sect. 10, Hundred of Flinders			34.8333	S	135.8667	E	DD	5	GAZ	-34.8333	135.8667	0	0				165121	120014
CANB	Herbarium sheet			Alcock, C.R.		2099					27	4	1968		Solanaceae	Solanum	retroflexum	Dunal	Asia-Tropical	Australia	Australia	South Australia			Pilli Waterhole, sect. 10, Hundred of Flinders			34.8333	S	135.8667	E	DD	5	GAZ	-34.8333	135.8667	0	0				165122	120014
CORD	Herbarium sheet		CORD00012958	Alcock, C.R.		3939					28	5	1972		Solanaceae	Solanum	triflorum	Nutt.	Asia-Tropical	Australia	Australia	South Australia	Region 9	Murray Bridge	Murray, Environs of Murray Bridge			35.07	S	139.16	E	DMS		GAZ	-35.116667	139.266667	0	0				69953	63251
AD	Herbarium sheet			Alcock, C.R.		3939					28	5	1972		Solanaceae	Solanum	triflorum	Nutt.	Asia-Tropical	Australia	Australia	South Australia	Region 9	Murray Bridge	Murray, Environs of Murray Bridge			35.07	S	139.16	E	DMS		GAZ	-35.116667	139.266667	0	0				165123	63251
AD	Herbarium sheet	AD98645460		Alcock, C.R.		4454					5	11	1973		Solanaceae	Solanum	americanum	Mill.	Asia-Tropical	Australia	Australia	Queensland	Brisbane		Wilsdon, N suburb of Brisbane			27.466667	S	153.016667	E	DD	4	GAZ	-27.466667	153.016667	0	0				165491	127468
AD	Herbarium sheet			Alcock, C.R.		6808					22	3	1979		Solanaceae	Solanum	triflorum	Nutt.	Asia-Tropical	Australia	Australia	South Australia	Port Adelaide Enfield		Pooraka. Sale yards, abbattoir, Gepps Cross			34.8425	S	138.603889	E	DD	4	GAZ	-34.8425	138.603889	0	0				165245	127243
AD	Herbarium sheet	AD98640319		Alcock, C.R.		8588					15	7	1981		Solanaceae	Solanum	americanum	Mill.	Asia-Tropical	Australia	Australia	Queensland	Goondiwindi		Yelarbon, roadside, 60 km E of Goondiwindie			28.566667	S	150.75	E	DD	4	GAZ	-28.566667	150.75	0	0				165487	127464
AD	Herbarium sheet	AD98645446		Alcock, C.R.		8594					30	7	1981		Solanaceae	Solanum	americanum	Mill.	Asia-Tropical	Australia	Australia	Queensland	Bundaberg		Gin Gin, on Bruce Highway, rest area some 1.6 km N of the town			25	S	151.95	E	DD	4	GAZ	-25	151.95	0	0				165490	127467
AD	Herbarium sheet	AD98640315		Alcock, C.R.		8665					18	8	1981		Solanaceae	Solanum	americanum	Mill.	Asia-Tropical	Australia	Australia	Queensland			Atherton Tablelands E of Cairns, Tinaroo Reserve			0		0					0	0	0	0				165486	127463
AD	Herbarium sheet	AD98645445		Alcock, C.R.		8741					14	9	1981		Solanaceae	Solanum	americanum	Mill.	Asia-Tropical	Australia	Australia	New South Wales	Wollongong		Bulli: coast, S of Sydney			34.333333	S	150.916667	E	DD	4	GAZ	-34.333333	150.916667	0	0				166553	128349
NSW	Herbarium sheet		NSW568548	Alcock, C.R.		8741					14	9	1981		Solanaceae	Solanum	americanum	Mill.	Asia-Tropical	Australia	Australia	New South Wales	Wollongong		Bulli: coast, S of Sydney			34.333333	S	150.916667	E	DD	4	GAZ	-34.333333	150.916667	0	0				166732	128349
AD	Herbarium sheet	AD98909065		Alcock, C.R.		11053					25	1	1989		Solanaceae	Solanum	nitidibaccatum	Bitter	Asia-Tropical	Australia	Australia	Tasmania						41.1	S	145.9	E	DD	3	GAZ	-41.1	145.9	0	0				172541	132768
MO	Herbarium sheet	6401293		Alcock, C.R.		11266					30	6	1993		Solanaceae	Solanum	americanum	Mill.	Asia-Tropical	Australia	Australia	Queensland			Brookvale Park, 8km N of Oakley		land planted to native species	27.26	S	151.4	E	DMS		SPEC	-27.433333	151.666667	0	0				136630	103570
AD	Herbarium sheet	AD99351171		Alcock, C.R.		11266					30	6	1993		Solanaceae	Solanum	americanum	Mill.	Asia-Tropical	Australia	Australia	Queensland			Brookvale Park, 8km N of Oakley		land planted to native species	27.26	S	151.4	E	DMS		SPEC	-27.433333	151.666667	0	0				165082	103570
AD	Herbarium sheet	AD99351172		Alcock, C.R.		11267					30	6	1993		Solanaceae	Solanum	americanum	Mill.	Asia-Tropical	Australia	Australia	Queensland	Toowoomba		Brookvale Park, some 8 km N of Oakley			27.433333	S	151.666667	E	DD	4	GAZ	-27.433333	151.666667	0	0				165512	127489
AD	Herbarium sheet	AD99351178		Alcock, C.R.		11273					30	6	1993		Solanaceae	Solanum	americanum	Mill.	Asia-Tropical	Australia	Australia	Queensland	Toowoomba		Creek bank some 20 km SW of Millerran			27.883333	S	151.266667	E	DD	4	GAZ	-27.883333	151.266667	0	0				166568	128359
CANB	Herbarium sheet	CANB523754.1		Alcock, C.R.		11273					30	6	1993		Solanaceae	Solanum	americanum	Mill.	Asia-Tropical	Australia	Australia	Queensland	Toowoomba		Creek bank some 20 km SW of Millerran			27.883333	S	151.266667	E	DD	4	GAZ	-27.883333	151.266667	0	0				166569	128359
MO	Herbarium sheet	6370962		Alcock, C.R.		11425					27	9	1993		Solanaceae	Solanum	nigrum	L.	Asia-Tropical	Australia	Australia	Western Australia			Murcheson River, Old School House E & S of the bridge at Galena camp area, NW coast Highway, National Route1, c. 75km E of Kalbarri			27.48	S	114.42	E	DMS		GAZ	-27.8	114.7	0	0				136502	103546
MO	Herbarium sheet	6370962		Alcock, C.R.		11425					27	9	1993		Solanaceae	Solanum	nigrum	L.	Asia-Tropical	Australia	Australia	Western Australia			Murcheson River, Old School House E & S of the bridge at Galena camp area, NW coast Highway, National Route1, c. 75km E of Kalbarri			27.48	S	114.42	E	DMS		GAZ	-27.8	114.7	0	0				136606	103546
MEXU	Herbarium sheet	407032		Alcorn, J.B.		2220					11	12	1978		Solanaceae	Solanum	nigrescens	M.Martens & Galeotti	Northern America	North and Central Mexico	Mexico	San Luis Potosí	Ciudad Santos	Tsak Anam		1 m; white flower; planted and protected	bosque tropical perennifolio (trailside managed forest)	0		0					0	0	0	0		wal ts'ok	Huastec	138583	104942
MEXU	Herbarium sheet	407039		Alcorn, J.B.		2220					11	12	1978		Solanaceae	Solanum	nigrescens	M.Martens & Galeotti	Northern America	North and Central Mexico	Mexico	San Luis Potosí	Ciudad Santos	Tsak Anam		1 m; white flower; planted and protected	bosque tropical perennifolio (trailside managed forest)	0		0					0	0	0	0		wal ts'ok	Huastec	138584	104942
MEXU	Herbarium sheet	406374		Alcorn, J.B.		2347					23	12	1978		Solanaceae	Solanum	americanum	Mill.	Northern America	North and Central Mexico	Mexico	Veracruz	Tantoyuca	Potrero Primero			bosque tropical perennifolio; dooryard	0		0					0	0	0	0		wal ts'ok	Huastec	137850	104442
GH	Herbarium sheet			Alcott, W.P.		s.n.					0	2	1877		Solanaceae	Solanum	nigrum	L.	Africa	Northern Africa	Egypt				Nile Valley			0		0					0	0	0	0				147193	112329
UC	Herbarium sheet	UC26215	UC26215	Alderson, R.D.		s.n.					0	5	1894		Solanaceae	Solanum	douglasii	Dunal	Northern America	North-Central U.S.A.	United States of America	California	San Diego County		Witch Creek			33.08272	N	116.71691	W	DD		GAZ	33.08272	-116.71691	0	0				179157	137483
BM	Herbarium sheet		BM000847701	Aldridge, A.E.		962					19	2	1973		Solanaceae	Solanum	nigrum	L.	Europe	Southwestern Europe	Spain	Canary Islands			Fuerteventura: South of Cotillo.		On coast.	0		0					0	0	0	0				37000	36329
MO	Herbarium sheet	2660801	MO-568502	Alduvín, C.		129					13	3	1977		Solanaceae	Solanum	nigrescens	M.Martens & Galeotti	Southern America	Mesoamerica	Honduras	Atlántida	El Porvenir		Orillas del Río Bonito. Sobre el nivel del mar.			15.74305	N	86.87027	W	DD		GAZ	15.74305	-86.87027	0	0				132739	100474
MO	Herbarium sheet	2640668	MO-569272	Alduvín, C.		189					23	5	1977		Solanaceae	Solanum	nigrescens	M.Martens & Galeotti	Southern America	Mesoamerica	Honduras	Atlántida	La Ceiba		CURLA [Centro Universitario Regional del Litoral Atlántico] y alrededores			15.73444	N	86.85444	W	DD		GAZ	15.73444	-86.85444	0	0				132740	100475
MO	Herbarium sheet	6184615	MO-2223245	Alemán S, T.		92					9	7	1988		Solanaceae	Solanum	douglasii	Dunal	Northern America	North and Central Mexico	Mexico	Chiapas	San Cristóbal de las Casas		San Felipe Ecatepec.			16.683333	N	92.666667	W	DD		SPEC	16.683333	-92.666667	0	0				143897	109637
MT	Herbarium sheet	MT00237022		Alex, J.F.		725					28	7	1961		Solanaceae	Solanum	emulans	Raf.	Northern America	Eastern Canada	Canada	Ontario			3.8 miles NW of Harrow, Lot 3, Conc. 3, Colchester S. Twp., Essex County, farm of Kimball	weeds; flowers white	weeds in sugar beets on clay loam	42.070087	N	82.875053	W	DD		GAZ	42.070087	-82.875053	0	0				180240	138278
CAL	Herbarium sheet			Alexande, E.		41					0	3	1916		Solanaceae	Solanum	americanum	Mill.	Asia-Tropical	Indian Subcontinent	India	Arunachal Pradesh	Lohit		Lohit valley road			0		0					0	0	0	0				173150	133274
CAL	Herbarium sheet			Alexande, E.		43					0	3	1916		Solanaceae	Solanum	americanum	Mill.	Asia-Tropical	Indian Subcontinent	India	Arunachal Pradesh	Lohit		Lohit valley road			0		0					0	0	0	0				173152	133276
CAL	Herbarium sheet			Alexande, E.		52					0	3	1916		Solanaceae	Solanum	americanum	Mill.	Asia-Tropical	Indian Subcontinent	India	Arunachal Pradesh	Lohit		Lohit valley road			0		0					0	0	0	0				173151	133275
UC	Herbarium sheet	UC736026	UC736026	Alexander, A.M.		4503		Kellogg, L.			20	7	1945		Solanaceae	Solanum	triflorum	Nutt.	Northern America	North-Central U.S.A.	United States of America	California	Mono County		8 1/2 mi sw of Bodie (Mormon Ranch), Mormon Ranch			38.16304	N	119.10827	W	DD		GAZ	38.16304	-119.10827	2247	0	ca.			179119	137445
NY	Herbarium sheet		823522	Alexander, E.J.		s.n.					18	9	1932		Solanaceae	Solanum	emulans	Raf.	Northern America	North-Central U.S.A.	United States of America	New Jersey	Ocean County	Forked River				39.839881	N	74.190139	W	DD	4	GAZ	39.839881	-74.190139	0	0				164452	126691
OSC	Herbarium sheet	OSC195000		Alexander, J.A.		1045					10	8	1999		Solanaceae	Solanum	triflorum	Nutt.	Northern America	North-Central U.S.A.	United States of America	Oregon	Deschutes County		Biak Training Center; southeast of Redmond; on top of the North Unit Main Canal levee, 1.2 miles, 216Â° southwest of the southern Bailey Bridge Site.			44.1452	N	121.1936	W	DD		GAZ	44.1452	-121.1936	1100	0				178053	136547
E	Herbarium sheet		E00621224	Alexander, J.C.M.		126		Kupicha, F.K.			12	5	1972		Solanaceae	Solanum	villosum	Mill.	Africa	Northern Africa	Morocco	Tanger-Tetouan-Al Hoceima		Beni Hosmar	T. Beni Hosmar above Tetuan [Tétouan]	Perennial; flowers pale pink with purple streaks.	Foot of limestone cliff	35.324337	N	5.223034	W	DMS	ca.	GAZ	35.545381	-5.375094	430	0				134954	102334
MO	Herbarium sheet	2195126		Alexander, J.C.M.		126		Kupicha, F.K.			12	5	1972		Solanaceae	Solanum	villosum	Mill.	Africa	Northern Africa	Morocco	Tanger-Tetouan-Al Hoceima		Beni Hosmar	T. Beni Hosmar above Tetuan [Tétouan]	Perennial; flowers pale pink with purple streaks.	Foot of limestone cliff	35.324337	N	5.223034	W	DMS	ca.	GAZ	35.545381	-5.375094	430	0				167007	102334
MO	Herbarium sheet	3778433	MO-1387244	Alexiades, M.		850052					30	10	1985		Solanaceae	Solanum	americanum	Mill.	Southern America	Western South America	Peru	Madre de Dios	Tambopata		Zona Reservada de Tambopata. Espacios abiertos, pastizales, huertos, etc.	Arbusto, 1-2 m de alto. Hojas simples, lanceoladas, hasta 5 cm de largo, 1 cm de ancho. Flores blancas, 5 petalos, 4 mm de diametro, en pequeños racimos. Bayas carnosas, negros, redondos, 5 mm de diametro. Las Hojas maceradas se aplican sobre afecciones dermicas causadas por parasitos.		12.997114	S	69.597025	W	DD		GAZ	-12.997114	-69.597025	250	0				118935	93965
MO	Herbarium sheet	4878305	MO-1550759	Alfaro V, E.		2748		Alfaro, M.			21	1	2000		Solanaceae	Solanum	nigrescens	M.Martens & Galeotti	Southern America	Mesoamerica	Costa Rica	Cartago	Cartago		Parque Nacional Tapantí, Macizo de La Muerte, Cuenca del Reventazón, colectado a orilla de sendero Alto El Roble	Hierba de 50 cm. Flores blancas con el centro amarillo.		9.72555	N	83.8575	W	DD		GAZ	9.72555	-83.8575	2200	0				132741	100476
BM	Herbarium sheet		BM000611378	Alfaro, E.		74					10	2	1995		Solanaceae	Solanum	nigrescens	M.Martens & Galeotti	Southern America	Mesoamerica	Costa Rica	Guanacaste	Liberia		P.N. Guanacaste. Cordillera de Guanacaste. Estación Cacao, Sendero Arenal.	Hierba de 0.4 m. Flores con pétalos blancos, estambres amarillos. Frutos inmaduros verde claro y maduros morados.	Bosque secundario.	10.5543	N	85.281	W	DMS		SPEC	10.928611	-85.469444	1100	0				6952	17869
MO	Herbarium sheet	5162121		Alfaro, E.		74					10	2	1995		Solanaceae	Solanum	nigrescens	M.Martens & Galeotti	Southern America	Mesoamerica	Costa Rica	Guanacaste	Liberia		P.N. Guanacaste. Cordillera de Guanacaste. Estación Cacao, Sendero Arenal.	Hierba de 0.4 m. Flores con pétalos blancos, estambres amarillos. Frutos inmaduros verde claro y maduros morados.	Bosque secundario.	10.5543	N	85.281	W	DMS		SPEC	10.928611	-85.469444	1100	0				17456	17869
CR	Herbarium sheet			Alfaro, E.		74					10	2	1995		Solanaceae	Solanum	nigrescens	M.Martens & Galeotti	Southern America	Mesoamerica	Costa Rica	Guanacaste	Liberia		P.N. Guanacaste. Cordillera de Guanacaste. Estación Cacao, Sendero Arenal.	Hierba de 0.4 m. Flores con pétalos blancos, estambres amarillos. Frutos inmaduros verde claro y maduros morados.	Bosque secundario.	10.5543	N	85.281	W	DMS		SPEC	10.928611	-85.469444	1100	0				177099	17869
BM	Herbarium sheet		BM000604893	Alfaro, E.		425		Curso Int Flora Páramo de Chirripó			26	1	1996		Solanaceae	Solanum	macrotonum	Bitter	Southern America	Mesoamerica	Costa Rica	San José	Pérez Zeledón	Parque Nacional Chirripó	Cordillera de Talamanca. Sendero hacia Las Sabanas Chirripó.	Hierba de 0.4 m. Flores blancas.		9.2642	N	83.2958	W	DMS		SPEC	9.445	-83.499444	3360	0				6950	18034
MO	Herbarium sheet	5162126		Alfaro, E.		425		Curso Int Flora Páramo de Chirripó			26	1	1996		Solanaceae	Solanum	macrotonum	Bitter	Southern America	Mesoamerica	Costa Rica	San José	Pérez Zeledón	Parque Nacional Chirripó	Cordillera de Talamanca. Sendero hacia Las Sabanas Chirripó.	Hierba de 0.4 m. Flores blancas.		9.2642	N	83.2958	W	DMS		SPEC	9.445	-83.499444	3360	0				17621	18034
CR	Herbarium sheet	CR224594	CR22459	Alfaro, E.		425		Curso Int Flora Páramo de Chirripó			26	1	1996		Solanaceae	Solanum	macrotonum	Bitter	Southern America	Mesoamerica	Costa Rica	San José	Pérez Zeledón	Parque Nacional Chirripó	Cordillera de Talamanca. Sendero hacia Las Sabanas Chirripó.	Hierba de 0.4 m. Flores blancas.		9.2642	N	83.2958	W	DMS		SPEC	9.445	-83.499444	3360	0				177194	18034
MO	Herbarium sheet	4972227		Alfaro, E.		951		Gamboa, B. & Picado, A.			6	12	1996		Solanaceae	Solanum	macrotonum	Bitter	Southern America	Mesoamerica	Costa Rica	San José	Pérez Zeledón	Parque Nacional Chirripó	Cuenca Térraba-Sierpe. Camino a Chirripó (por todo el Sendero).	Hierba. Flores blancas. Frutos verdes.		9.273	N	83.3215	W	DMS		SPEC	9.458333	-83.5375	2700	0				17622	18035
CR	Herbarium sheet			Alfaro, E.		951		Gamboa, B. & Picado, A.			6	12	1996		Solanaceae	Solanum	macrotonum	Bitter	Southern America	Mesoamerica	Costa Rica	San José	Pérez Zeledón	Parque Nacional Chirripó	Cuenca Térraba-Sierpe. Camino a Chirripó (por todo el Sendero).	Hierba. Flores blancas. Frutos verdes.		9.273	N	83.3215	W	DMS		SPEC	9.458333	-83.5375	2700	0				177100	18035
MO	Herbarium sheet	5180813		Alfaro, E.		1240		Gamboa, B.; Alfaro, H. & JF			10	8	1997		Solanaceae	Solanum	nigrescens	M.Martens & Galeotti	Southern America	Mesoamerica	Costa Rica	Puntarenas	Coto Brus		Z.P. Las Tablas. Cuenca Térraba-Sierpe. Las Tablas, Sendero Echandi.	Hierba de 0.35 m. Frutos verdes.		8.5657	N	82.4437	W	DMS		SPEC	8.949167	-82.743611	1920	0				17625	18038
CR	Herbarium sheet			Alfaro, E.		1240		Gamboa, B.; Alfaro, H. & JF			10	8	1997		Solanaceae	Solanum	nigrescens	M.Martens & Galeotti	Southern America	Mesoamerica	Costa Rica	Puntarenas	Coto Brus		Z.P. Las Tablas. Cuenca Térraba-Sierpe. Las Tablas, Sendero Echandi.	Hierba de 0.35 m. Frutos verdes.		8.5657	N	82.4437	W	DMS		SPEC	8.949167	-82.743611	1920	0				177111	18038
MO	Herbarium sheet	6089875	MO-2110208	Alfaro, E.		1657					20	5	1998		Solanaceae	Solanum	macrotonum	Bitter	Southern America	Mesoamerica	Costa Rica	San José	Dota		R.F. Los Santos. Cuenca del Savegre. Camino a Providencia, colectado a orilla del camino.	Hierba de 0.45 m. Flores blancas con amarillo.		9.598611	N	83.831945	W	DD		GAZ	9.598611	-83.831945	2600	2900				132203	100003
CR	Herbarium sheet	CR247178		Alfaro, E.		1657					20	5	1998		Solanaceae	Solanum	macrotonum	Bitter	Southern America	Mesoamerica	Costa Rica	San José	Dota		R.F. Los Santos. Cuenca del Savegre. Camino a Providencia, colectado a orilla del camino.	Hierba de 0.45 m. Flores blancas con amarillo.		9.598611	N	83.831945	W	DD		GAZ	9.598611	-83.831945	2600	2900				177101	100003
CR	Herbarium sheet	CR249800		Alfaro, E.		2232		Alfaro, M.			16	4	1999		Solanaceae	Solanum	macrotonum	Bitter	Southern America	Mesoamerica	Costa Rica	Cartago	El Guarco		Distr. San Isidro, Rio Macho. Est. Ojo de Agua. Camino a Torre 46.			9.621265	N	83.825639	W	DD	7	SPEC	9.621265	-83.825639	2760	2760				177150	136169
CR	Herbarium sheet			Alfaro, E.		2748		Alfaro, M.			21	1	2000		Solanaceae	Solanum	nigrescens	M.Martens & Galeotti	Southern America	Mesoamerica	Costa Rica	Cartago	Cartago		Distr. San Francisco, Alto el Roble.			9.725619	N	83.857645	W	DD	7	SPEC	9.725619	-83.857645	2100	2200				177151	136170
CR	Herbarium sheet	CR0244862		Alfaro, E.		2748		Alfaro, M.			21	1	2000		Solanaceae	Solanum	nigrescens	M.Martens & Galeotti	Southern America	Mesoamerica	Costa Rica	Cartago	Cartago		Distr. San Francisco, Alto el Roble.			9.725619	N	83.857645	W	DD	7	SPEC	9.725619	-83.857645	2100	2200				177216	136170
MO	Herbarium sheet	4878736	MO-1550748	Alfaro, E.		3067					5	5	2000		Solanaceae	Solanum	nigrescens	M.Martens & Galeotti	Southern America	Mesoamerica	Costa Rica	Puntarenas	Buenos Aires		R.I. Boruca-Térraba. Cuenca Térraba-Sierpe. Orilla de la carretera, después de Rey Curré.	Hierba de 50 cm. Flores blancas. Frutos verdes.		8.98	N	83.27527	W	DD		GAZ	8.98	-83.27527	100	0				132743	100478
CR	Herbarium sheet	CR0244927		Alfaro, E.		3067					5	5	2000		Solanaceae	Solanum	nigrescens	M.Martens & Galeotti	Southern America	Mesoamerica	Costa Rica	Puntarenas	Buenos Aires		R.I. Boruca-Térraba. Cuenca Térraba-Sierpe. Orilla de la carretera, después de Rey Curré.	Hierba de 50 cm. Flores blancas. Frutos verdes.		8.98	N	83.27527	W	DD		GAZ	8.98	-83.27527	100	0				177541	100478
CR	Herbarium sheet			Alfaro, E.		3517					4	12	2000		Solanaceae	Solanum	americanum	Mill.	Southern America	Mesoamerica	Costa Rica	Cartago	Paraíso		Distr. Orori, 2 km después de Orosí hacia Tapantí.			9.797186	N	83.849242	W	DD	7	SPEC	9.797186	-83.849242	1070	1070				177116	136135
MO	Herbarium sheet	4807148	MO-1611084	Alfaro, E.		3987		González, L.; Garita, A. & Alfaro, M.			18	4	2002		Solanaceae	Solanum	nigrescens	M.Martens & Galeotti	Southern America	Mesoamerica	Costa Rica	Puntarenas	Buenos Aires		P.N. La Amistad. Cuenca Térraba-Sierpe. Sendero de Bekon a Tres Colinas.	Hierba de 1 m. Flores blancas con el centro amarillo. Fruto verdes.		9.16166	N	83.06694	W	DD		GAZ	9.16166	-83.06694	2400	2500				132742	100477
CR	Herbarium sheet			Alfaro, E.		3987		González, L.; Garita, A. & Alfaro, M.			18	4	2002		Solanaceae	Solanum	nigrescens	M.Martens & Galeotti	Southern America	Mesoamerica	Costa Rica	Puntarenas	Buenos Aires		P.N. La Amistad. Cuenca Térraba-Sierpe. Sendero de Bekon a Tres Colinas.	Hierba de 1 m. Flores blancas con el centro amarillo. Fruto verdes.		9.16166	N	83.06694	W	DD		GAZ	9.16166	-83.06694	2400	2500				177113	100477
CR	Herbarium sheet			Alfaro, E.		4217		Quirós, K.			29	4	2003		Solanaceae	Solanum	nigrescens	M.Martens & Galeotti	Southern America	Mesoamerica	Costa Rica	Cartago	Oreamuno		Distr. Santa Rosa, En las afueras del Parque.			9.981944	N	83.8375	W	DD	7	SPEC	9.981944	-83.8375	3250	3376				177176	136195
BRI	Herbarium sheet			Alison, I.L.		s.n.					24	2	1954		Solanaceae	Solanum	triflorum	Nutt.	Asia-Tropical	Australia	Australia	Queensland	Southern Downs		STANTHORPE			28.583333	S	151.916667	E	DD	4	GAZ	-28.583333	151.916667	0	0				165225	127226
CHR	Herbarium sheet		CHR8954	Allan, H.H.		s.n.			holotype	Solanum pachystylum Polg.	0	1	1938		Solanaceae	Solanum	americanum	Mill.	Australasia	New Zealand	New Zealand	North Island	Auckland	Mt. Wellington	Mt. Wellington, near Auckland, Plant Research Station			0		0					0	0	0	0				107411	88234
CHR	Herbarium sheet		CHR8954B	Allan, H.H.		s.n.			isotype	Solanum pachystylum Polg.	0	1	1938		Solanaceae	Solanum	americanum	Mill.	Australasia	New Zealand	New Zealand	North Island	Auckland	Mt. Wellington	Mt. Wellington, near Auckland, Plant Research Station			0		0					0	0	0	0				107412	88234
CHR	Herbarium sheet		CHR8954A	Allan, H.H.		s.n.			isotype	Solanum pachystylum Polg.	0	1	1938		Solanaceae	Solanum	americanum	Mill.	Australasia	New Zealand	New Zealand	North Island	Auckland	Mt. Wellington	Mt. Wellington, near Auckland, Plant Research Station			0		0					0	0	0	0				107413	88234
US	Herbarium sheet	513130	2828826	Allard, H.A.		208					14	5	1908		Solanaceae	Solanum	emulans	Raf.	Northern America	North-Central U.S.A.	United States of America	Georgia	Gwinnet County		Thompsons Mills and vicinity			34.097564	N	83.889199	W	DD	4	GAZ	34.097564	-83.889199	0	0				176043	135271
US	Herbarium sheet	1677454	401248	Allard, H.A.		950					22	9	1935		Solanaceae	Solanum	emulans	Raf.	Northern America	North-Central U.S.A.	United States of America	Virginia	Fauquier County		High Point near Broad Run Station, western slope of Bull Run Mountains Bull Run Mts.			38.8561	N	77.7144	W	DD	4	GAZ	38.8561	-77.7144	0	0				176040	135268
GH	Herbarium sheet		1543310	Allard, H.A.		950					22	9	1935		Solanaceae	Solanum	emulans	Raf.	Northern America	North-Central U.S.A.	United States of America	Virginia	Fauquier County		High Point near Broad Run Station, western slope of Bull Run Mountains Bull Run Mts.			38.8561	N	77.7144	W	DD	4	GAZ	38.8561	-77.7144	0	0				180630	135268
US	Herbarium sheet	1728077	401249	Allard, H.A.		2269					19	9	1936		Solanaceae	Solanum	emulans	Raf.	Northern America	North-Central U.S.A.	United States of America	Virginia	Fauquier County		Ridges between Broad Run and Hopewell Gap, western slope of Bull Run Mountains Bull Run Mts.			38.850569	N	77.70736	W	DD	4	GAZ	38.850569	-77.70736	0	0				176039	135267
US	Herbarium sheet	2069951	401201	Allard, H.A.		20780					3	8	1952		Solanaceae	Solanum	emulans	Raf.	Northern America	North-Central U.S.A.	United States of America	Virginia	Loudoun County		Conglomerate on Potomac River near Conrads Ferry, off Route 15 C. and O. Canal			39.155	N	77.5231	W	DD	4	GAZ	39.155	-77.5231	0	0				176042	135270
US	Herbarium sheet	2069967	401202	Allard, H.A.		20980					26	8	1952		Solanaceae	Solanum	emulans	Raf.	Northern America	North-Central U.S.A.	United States of America	Virginia	Loudoun County		Near bridge over Goose Creek and Route 7			39.1011	N	77.4775	W	DD	4	GAZ	39.1011	-77.4775	0	0				176041	135269
US	Herbarium sheet	2025319		Allard, H.A.		22042					30	10	1949		Solanaceae	Solanum	americanum	Mill.	Southern America	Western South America	Peru	San Martín	Tingo Maria		Along the Huallaga River on right bank, Tingo Maria			0		0					0	0	625	1100				147915	112897
US	Herbarium sheet	2025499		Allard, H.A.		22459					2	2	1950		Solanaceae	Solanum	americanum	Mill.	Southern America	Western South America	Peru	Loreto	Maynas	Santa Maria	about 25km below Yurimaguas on Rio Huallaga, at Santa Maria Rubber Corporation planting on Huallaga river, near [Allard] 22442	flowers white		0		0					0	0	150	0				147911	112893
VEN	Herbarium sheet	13800		Allart, A.		313					0	12	1924		Solanaceae	Solanum	macrotonum	Bitter	Southern America	Northern South America	Venezuela	Aragua		Colonia Tovar				0		0					0	0	0	0				168349	129555
W	Herbarium sheet	1971-0007151		Alleizette, C. d'		s.n.					19	9	1924		Solanaceae	Solanum	sarrachoides	Sendtn.	Europe	Southwestern Europe	France	Nouvelle Aquitaine	Gironde		Gironde, Bassem		appontements, terram vagus	0		0					0	0	0	0				155275	119136
CONN	Herbarium sheet		CONN00062790	Allen, B.A.		46					28	9	1975		Solanaceae	Solanum	emulans	Raf.	Northern America	North-Central U.S.A.	United States of America	Rhode Island	Washington County	Block Island	Block Island		Roadside	41.19166	N	71.575	W	DD		GAZ	41.19166	-71.575	0	0				180346	138369
BM	Herbarium sheet		BM000754985	Allen, B.M.		6505					26	3	1970		Solanaceae	Solanum	villosum	Mill.	Europe	Southwestern Europe	Spain	Andalucia		Caseres		Small perennial woody herb. Petals pale lilac, white above, veined below deep violet. Fruit orange 0.5-1cm diameter.	open space	0		0					0	0	365	0				16696	17216
LSU	Herbarium sheet	37844	LSU00038321	Allen, C.M.		75					11	10	1970		Solanaceae	Solanum	nigrescens	M.Martens & Galeotti	Northern America	North-Central U.S.A.	United States of America	Louisiana	Washington Parish		Along Bogalusa-Bush Hwy about 2 miles south of Bogalusa	Upright 2 feet tall with white flowers and green fruit (berries).	Assc with Taxodium and Nyssa.	30.752957	N	89.845311	W	DD		GAZ	30.752957	-89.845311	0	0				180282	138315
LSU	Herbarium sheet	60183	LSU00038287	Allen, C.M.		11535		Thomas, R.D.			24	10	1981		Solanaceae	Solanum	nigrescens	M.Martens & Galeotti	Northern America	North-Central U.S.A.	United States of America	Louisiana	Allen Parish		Between railroad and US 165 ca. 1.6 miles south of Kinder	White flowers.	Infrequent in prairie area.	30.464164	N	92.861799	W	DD		GAZ	30.464164	-92.861799	0	0				180283	138316
LSU	Herbarium sheet	180746	LSU00129375	Allen, C.M.		21032		Allen, S.			17	10	2008		Solanaceae	Solanum	nigrescens	M.Martens & Galeotti	Northern America	North-Central U.S.A.	United States of America	Texas	Newton County		Caney Creek Park south of US 190 in Newton; Newton			30.847367	N	93.763367	W	DD		GAZ	30.847367	-93.763367	0	0				179382	137699
TEX	Herbarium sheet		TEX00459004	Allen, C.M.		22347		McMillian, J. & Newman, D.			16	7	2011		Solanaceae	Solanum	nigrescens	M.Martens & Galeotti	Northern America	North-Central U.S.A.	United States of America	Texas	Newton County		Off CR 4076 ca. 1 mile south of Bon Wier.		Forest. No data given.	30.725452	N	93.628327	W	DD		GAZ	30.725452	-93.628327	0	0				179381	137698
RM	Herbarium sheet	398431		Allen, E.B.		35					11	8	1977		Solanaceae	Solanum	triflorum	Nutt.	Northern America	North-Central U.S.A.	United States of America	Wyoming	Campbell County		Ca 70 air km SSE of Gillette, 14 air km E of Wyo Hwy 59.		Uncommon in sandy loam soil disced in June 1976, with Salsola, Chenopodium, Lepidium, Plantago, Festuca.	43.6718	N	105.2694	W	DD		GAZ	43.6718	-105.2694	1524	0				178805	137147
MEL	Herbarium sheet			Allen, G.G.		101					12	1	2005		Solanaceae	Solanum	triflorum	Nutt.	Asia-Tropical	Australia	Australia	Victoria	Mildura		Dryland mallee wheat paddock 20km directly W of Carwarp (c. 30km S of Mildura).			34.4486	S	141.9819	E	DD	6	GAZ	-34.4486	141.9819	0	0				165299	127290
CANB	Herbarium sheet	CANB7886.1		Allen, G.H.		s.n.					7	9	1937		Solanaceae	Solanum	americanum	Mill.	Asia-Tropical	Australia	Australia	Queensland	Lockyer Valley		S.A.C. [State Agricultural College] Lawes.			27.5667	S	152.3333	E	DD	6	GAZ	-27.5667	152.3333	0	0				165683	127660
WIS	Herbarium sheet		v0165113WIS	Allen, J.		s.n.					14	9	1957		Solanaceae	Solanum	emulans	Raf.	Northern America	North-Central U.S.A.	United States of America	Wisconsin	Iron County		sin. loc.			46.33	N	90.26	W	DD	7	GAZ	46.33	-90.26	0	0				175484	134834
NY	Herbarium sheet		820262	Allen, J.A.		s.n.					0	0	1873		Solanaceae	Solanum	triflorum	Nutt.	Northern America	North-Central U.S.A.	United States of America	Idaho			sin. loc.			0		0					0	0	0	0				178054	136548
MO	Herbarium sheet	1168129		Allen, P.H.		662					1	12	1937		Solanaceae	Solanum	macrotonum	Bitter	Southern America	Mesoamerica	Costa Rica				vicinity of El Alto R.R. station on road to Cartago [San José?]	tall herb 1.5m, flowers white		0		0					0	0	1550	0				89409	76045
MO	Herbarium sheet	1191710	MO-558178	Allen, P.H.		876					5	10	1938		Solanaceae	Solanum	americanum	Mill.	Southern America	Mesoamerica	Panama	Darién			Vicinity of Boca de Cupe	herb 1m; flowers white		8.05	N	77.333333	W	DD		SPEC	8.05	-77.333333	40	0				143898	109638
F	Herbarium sheet	1483888	V0384832F	Allen, R.A.		285					6	7	1937		Solanaceae	Solanum	triflorum	Nutt.	Northern America	North-Central U.S.A.	United States of America	Nevada	Churchill County		Fallon			39.473529	N	118.777374	W	DD		GAZ	39.473529	-118.777374	305	0				178959	137300
NY	Herbarium sheet		759475	Allen, T.F.		s.n.					0	8	1897		Solanaceae	Solanum	douglasii	Dunal	Northern America	North-Central U.S.A.	United States of America	California	San Diego County					33.028202	N	116.770205	W	DD		GAZ	33.028202	-116.770205	0	0				179629	137808
P	Herbarium sheet		P00209527	Allorge, L.		2632		Rakotozafy, A.			9	2	2001		Solanaceae	Solanum	americanum	Mill.	Africa	Western Indian Ocean	Madagascar	Fianarantsoa	Fianarantsoa Rural	Fianarantsoaoa	Fianarantsoa, sur talus	Plante de 50 cm de haut à fleurs blanches et étamines saillantes jaunes; fruits sphériques noirs.		21.26	S	47.05	E	DMS		GAZ	-21.433333	47.083333	0	0				23927	24885
MO	Herbarium sheet	3403036	MO-568486	Almeda, F.		2386		Flowers, M.			6	1	1974		Solanaceae	Solanum	nigrescens	M.Martens & Galeotti	Southern America	Mesoamerica	Costa Rica	Cartago	Oreamuno		Volcán Irazú ca. 15 km from the crater	Low herbs to 1 ft. tall. Flowers purple or white, the petals with darker purple markings basally. Anthers yellow. Berries dark purple at maturity.	moist roadside banks and pastured areas	9.93388	N	83.87166	W	DD		GAZ	9.93388	-83.87166	2500	0				85521	73582
RB	Herbarium sheet	168946	RB00464349	Almeida de Jesus, J.		1495					25	4	1972		Solanaceae	Solanum	americanum	Mill.	Southern America	Brazil	Brazil	Rio de Janeiro	Guanabara	Grumarin		erva restreira de flores e botões verdes	planta sobre pedras	0		0					0	0	25	0	ca.			170865	131533
RB	Herbarium sheet	151766	RB00464274	Almeida, J.		451					10	4	1972		Solanaceae	Solanum	americanum	Mill.	Southern America	Brazil	Brazil	Rio de Janeiro	Guanabara	Lagoa Marapendi	estrada do Autodromo	flores brancas; frutos verdes	tererno arenoso, alagado	0		0					0	0	0	0		erva moura		170893	131561
RB	Herbarium sheet		RB00464205	Almeida, J.		1969					28	9	1972		Solanaceae	Solanum	americanum	Mill.	Southern America	Brazil	Brazil	Rio de Janeiro	Rio de Janeiro		Barra de Guaratiba, Via Rio-Santos, margem da estrada.	Planta de 30 cm; cálice verde, pétalas brancas e anteras amarelas.		0		0					0	0	0	0				171370	131997
MO	Herbarium sheet	5774147	MO-1338370	Almeida, S.S. de		665		Cordeiro, M.			1	9	1991		Solanaceae	Solanum	americanum	Mill.	Southern America	Brazil	Brazil	Roraima			Da Amazônia. Serra do Surucucu. Savana arbustiva no platô. Solo encharcado escuro.	Erva escandante 60 cm. Flor com corola lilás e estames amarelados. Fruto imaturo verde e maduro escuro.		0		0					0	0	0	0				118936	93966
INPA	Herbarium sheet	212876	INPA0212876	Almeida, S.S. de		665		Cordeiro, M.			1	9	1991		Solanaceae	Solanum	americanum	Mill.	Southern America	Brazil	Brazil	Roraima			Da Amazônia. Serra do Surucucu. Savana arbustiva no platô. Solo encharcado escuro.	Erva escandante 60 cm. Flor com corola lilás e estames amarelados. Fruto imaturo verde e maduro escuro.		0		0					0	0	0	0				143591	93966
HAMAB	Herbarium sheet	11955		Almeida, S.S. de		665		Cordeiro, M.			1	9	1991		Solanaceae	Solanum	americanum	Mill.	Southern America	Brazil	Brazil	Roraima			Da Amazônia. Serra do Surucucu. Savana arbustiva no platô. Solo encharcado escuro.	Erva escandante 60 cm. Flor com corola lilás e estames amarelados. Fruto imaturo verde e maduro escuro.		0		0					0	0	0	0				143592	93966
MICH	Herbarium sheet	133604	1228573	Almendinger, E.C.		s.n.					4	0	0		Solanaceae	Solanum	emulans	Raf.	Northern America	North-Central U.S.A.	United States of America	Michigan	Washtenaw County		Ann Arbor.			42.270872	N	83.726329	W	DD		GAZ	42.270872	-83.726329	0	0				175407	134764
WIS	Herbarium sheet		v0165053WIS	Almon, L.		s.n.					3	8	1926		Solanaceae	Solanum	emulans	Raf.	Northern America	North-Central U.S.A.	United States of America	Wisconsin	Walworth County		East Troy			42.48	N	88.24	W	DMS	4	GAZ	42.8	-88.4	0	0				175485	134835
MO	Herbarium sheet	3655783	MO-1387243	Alonso G, P.		19					22	1	1982		Solanaceae	Solanum	americanum	Mill.	Southern America	Northern South America	Venezuela	Miranda			Dt. Sucre, Municip. Petere, El Clavito. Zona muy alterada por construcción, sabana con vegetación escasa.	Plantas herbáceas, 1 m o mas de alto; flores blancas, pequeñas y frutos que se vuelven negros.		10.48333	N	66.86666	W	DD		GAZ	10.48333	-66.86666	1200	0				118937	93967
BM	Herbarium sheet		BM000942025	Alston, A.H.G.		11	212				2	9	1952		Solanaceae	Solanum	villosum	Mill.	Europe	Middle Europe	Austria	Wien		Vienna	Winterhafen	fruits yellow		0		0					0	0	0	0				27768	28422
BM	Herbarium sheet		BM000942077	Alston, A.H.G.		1289		Sandwith, N.Y.			1	6	1933		Solanaceae	Solanum	nigrum	L.	Europe	Southeastern Europe	Albania	South Albania	Vlorë	Sarandë	Santi Quaranta	flowers white; fruits black	bare rocky limestone slopes	0		0					0	0	0	0				27822	28476
BM	Herbarium sheet		BM000942078	Alston, A.H.G.		1289		Sandwith, N.Y.			1	6	1933		Solanaceae	Solanum	nigrum	L.	Europe	Southeastern Europe	Albania	South Albania	Vlorë	Sarandë	Santi Quaranta	flowers white; fruits black	bare rocky limestone slopes	0		0					0	0	0	0				58568	28476
K	Herbarium sheet		K001151371	Alston, A.H.G.		1289		Sandwith, N.Y.			1	6	1933		Solanaceae	Solanum	nigrum	L.	Europe	Southeastern Europe	Albania	South Albania	Vlorë	Sarandë	Santi Quaranta	flowers white; fruits black	bare rocky limestone slopes	0		0					0	0	0	0				156140	28476
BM	Herbarium sheet		BM001207489	Alston, A.H.G.		11214					2	9	1951		Solanaceae	Solanum	nigrum	L.	Europe	Middle Europe	Austria	Wien		Vienna	Umberfafen	fruits black		0		0					0	0	0	0				132424	100208
BM	Herbarium sheet		BM001207490	Alston, A.H.G.		11218					2	9	1951		Solanaceae	Solanum	nigrum	L.	Europe	Middle Europe	Austria	Wien		Vienna	between Reichsbrücke & Ostbahnbrücke	fruits black		48.218133	N	16.42365	E	DD	6	GAZ	48.218133	16.42365	0	0				132425	100209
BM	Herbarium sheet		BM001207491	Alston, A.H.G.		11268					2	9	1951		Solanaceae	Solanum	nigrum	L.	Europe	Middle Europe	Austria	Wien		Vienna	Reichsbrücke	flower white; fruits green	waste ground	48.238099	N	16.428397	E	DD	6	GAZ	48.238099	16.428397	0	0				132426	100210
BM	Herbarium sheet		BM000848154	Alston, A.H.G.		17405					5	9	1955		Solanaceae	Solanum	nigrum	L.	Europe	Northern Europe	United Kingdom	England	Devon	Lundy Island	Lundy Island : in arable field			51.1028	N	4.3958	W	DMS		GAZ	51.174444	-4.666111	0	0				34168	33948
MEXU	Herbarium sheet	53457		Altamirano, F.		1593					20	8	1903		Solanaceae	Solanum	nigrescens	M.Martens & Galeotti	Northern America	North and Central Mexico	Mexico	Oaxaca			Cerro de la Minas [label illegible]			17.4814	N	97.4633	W	DMS		GAZ	17.803889	-97.775833	0	0				138205	104584
MEXU	Herbarium sheet	546966		Alvarado, J.		106					27	9	1985		Solanaceae	Solanum	nigrescens	M.Martens & Galeotti	Northern America	North and Central Mexico	Mexico	Durango	Sáchil		potrero El Olvido, rancho El Temascal, Reserva de la Biosfera	flor blanca; escasa	bosque de encino-pino; en laguna	0		0					0	0	0	0				138276	104653
MEXU	Herbarium sheet	986817		Álvarez M, D.		303					25	8	1997		Solanaceae	Solanum	americanum	Mill.	Northern America	North and Central Mexico	Mexico	Campeche	Calakmul	Ejido Narciso Mendoza	a 1 km del poblado, carretera Xpujil-Narciso	hierba de 50 cm; flor blanca; fruto verde inmaduro	secundaria de selva baja subcaducifolia	18.142	N	89.271	W	DMS		SPEC	18.238889	-89.452778	250	0				137724	104326
MO	Herbarium sheet	5768189	MO-566565	Álvarez M, D.		303					25	8	1997		Solanaceae	Solanum	americanum	Mill.	Northern America	North and Central Mexico	Mexico	Campeche	Calakmul	Ejido Narciso Mendoza	a 1 km del poblado, carretera Xpujil-Narciso	hierba de 50 cm; flor blanca; fruto verde inmaduro	secundaria de selva baja subcaducifolia	18.142	N	89.271	W	DMS		SPEC	18.238889	-89.452778	250	0				147832	104326
HAJB	Herbarium sheet			Álvarez, A.		s.n.					0	4	1972		Solanaceae	Solanum	americanum	Mill.	Southern America	Caribbean	Cuba	Guantánamo		Palenque	cerca de Cayo Fortuna		sabana humeda	0		0					0	0	300	0				172351	132735
MEXU	Herbarium sheet	1160711		Álvarez, D.		4038		Ramírez, A.			19	2	2003		Solanaceae	Solanum	americanum	Mill.	Northern America	North and Central Mexico	Mexico	Campeche	Calakmul		a 5.5 km al SE del ejido La Moza camino a San Antonio Soda	hierba de 0.60 m; flores b	selva baja subcaducifolia	18.2842	N	89.0935	W	DMS		SPEC	18.478333	-89.159722	154	0				137735	104337
MEXU	Herbarium sheet	1179594		Álvarez, D.		7800		Jiménez, I.			5	1	2004		Solanaceae	Solanum	nigrescens	M.Martens & Galeotti	Northern America	North and Central Mexico	Mexico	Campeche	Hopelchén		a 1.4 km del pobaldo Chun-ek	hierba 80 cm; flores blancas; frutos inmaduros color verdes	selva mediana subcaducifolia perturbada	19.1052	N	89.1212	W	DMS		SPEC	19.181111	-89.203333	1111	0				138521	104885
MEXU	Herbarium sheet	1289645		Álvarez, D.		7800		Jiménez, I.			5	1	2004		Solanaceae	Solanum	nigrescens	M.Martens & Galeotti	Northern America	North and Central Mexico	Mexico	Campeche	Hopelchén		a 1.4 km del pobaldo Chun-ek	hierba 80 cm; flores blancas; frutos inmaduros color verdes	selva mediana subcaducifolia perturbada	19.1052	N	89.1212	W	DMS		SPEC	19.181111	-89.203333	1111	0				138522	104885
MEXU	Herbarium sheet	1179600		Álvarez, D.		8210		Ramírez, A.			16	3	2004		Solanaceae	Solanum	nigrescens	M.Martens & Galeotti	Northern America	North and Central Mexico	Mexico	Quintana Roo	José María Morelos		a 4.5 km al E del poblado Plan de la Noria	hierba 1 m; flores color blanco	selva baja subcaducifolia inundable	19.1827	N	88.4454	W	DMS		SPEC	19.3075	-88.748333	96	0				138527	104888
MEXU	Herbarium sheet	1289548		Álvarez, D.		8210		Ramírez, A.			16	3	2004		Solanaceae	Solanum	nigrescens	M.Martens & Galeotti	Northern America	North and Central Mexico	Mexico	Quintana Roo	José María Morelos		a 4.5 km al E del poblado Plan de la Noria	hierba 1 m; flores color blanco	selva baja subcaducifolia inundable	19.1827	N	88.4454	W	DMS		SPEC	19.3075	-88.748333	96	0				138528	104888
MEXU	Herbarium sheet	1179597		Álvarez, D.		8340		Ramírez, A.			17	3	2004		Solanaceae	Solanum	nigrescens	M.Martens & Galeotti	Northern America	North and Central Mexico	Mexico	Quintana Roo	José María Morelos		a 6.19 km al NO de San Isidro Poniente camino a Sabana San Francisco (aguada seca)	hierba 1 m; flores color blanco	selva baja subperennifolia	19.2193	N	88.5617	W	DMS		SPEC	19.375833	-88.938056	122	0				138525	104887
MEXU	Herbarium sheet	1283636		Álvarez, D.		8340		Ramírez, A.			17	3	2004		Solanaceae	Solanum	nigrescens	M.Martens & Galeotti	Northern America	North and Central Mexico	Mexico	Quintana Roo	José María Morelos		a 6.19 km al NO de San Isidro Poniente camino a Sabana San Francisco (aguada seca)	hierba 1 m; flores color blanco	selva baja subperennifolia	19.2193	N	88.5617	W	DMS		SPEC	19.375833	-88.938056	122	0				138526	104887
MEXU	Herbarium sheet	1179598		Álvarez, D.		8475		Ramírez, A.			19	3	2004		Solanaceae	Solanum	nigrescens	M.Martens & Galeotti	Northern America	North and Central Mexico	Mexico	Quintana Roo	José María Morelos		a 2.78 km al N del poblado Zafarrancho	hierba 1 m; frutos maduros color negro e inmaduros color verde	selva baja subperennifolia perturbada	19.3214	N	88.5223	W	DMS		SPEC	19.537222	-88.873056	88	0				138523	104886
MEXU	Herbarium sheet	1286728		Álvarez, D.		8475		Ramírez, A.			19	3	2004		Solanaceae	Solanum	nigrescens	M.Martens & Galeotti	Northern America	North and Central Mexico	Mexico	Quintana Roo	José María Morelos		a 2.78 km al N del poblado Zafarrancho	hierba 1 m; frutos maduros color negro e inmaduros color verde	selva baja subperennifolia perturbada	19.3214	N	88.5223	W	DMS		SPEC	19.537222	-88.873056	88	0				138524	104886
MEXU	Herbarium sheet	1168615		Álvarez, D.		8594					31	3	2004		Solanaceae	Solanum	nigrescens	M.Martens & Galeotti	Northern America	North and Central Mexico	Mexico	Campeche	Hopelchén		a 2.34 km al E del poblado Chun-ek (laguna)	hierba 1 m; flores blancas; frutos verdes	selva mediana subperennifolia perturbada	19.1112	N	89.1002	W	DMS		SPEC	19.186667	-89.167222	98	0				138520	104884
MEXU	Herbarium sheet	1168443		Álvarez, D.		8726		Ramírez, A.			2	4	2004		Solanaceae	Solanum	americanum	Mill.	Northern America	North and Central Mexico	Mexico	Campeche	Hopelchén		3.86 km al E de X-Canha	hierba de 0.6 m; flores blancas; frutos verdes	veg. secundaria a orilla de laguna	19.0624	N	89.1744	W	DMS		SPEC	19.106667	-89.295556	137	0				137736	104338
MEXU	Herbarium sheet	1168354		Álvarez, D.		9380		Ramirez, A.; Ramos, C.H. & Martínez S, E.			18	6	2004		Solanaceae	Solanum	nigrescens	M.Martens & Galeotti	Northern America	North and Central Mexico	Mexico	Quintana Roo	Othón P. Blanco		a 0.2 km al SSE de Dos Aguadas	hierba 50 cm; flores anaranjadas	acuática	19.4128	N	89.0636	W	DMS		SPEC	19.691111	-89.11	82	0				138381	104753
MEXU	Herbarium sheet	1174071		Álvarez, D.		9939					9	7	2004		Solanaceae	Solanum	douglasii	Dunal	Northern America	North and Central Mexico	Mexico	Chiapas	Villaflores		a 0.5 km del poblado Nuevo Independencia	hierba de 0.5 m con flores amarillas y frutos verdes	acahual de selva mediana subperennifolia	16.1252	N	93.3503	W	DMS		SPEC	16.214444	-93.584167	1324	0				135652	102785
MEXU	Herbarium sheet	1179593		Álvarez, D.		10323		Ramírez, A. & Sosa, E.			5	8	2004		Solanaceae	Solanum	nigrescens	M.Martens & Galeotti	Northern America	North and Central Mexico	Mexico	Campeche	Hopelchén		a 4.61 km al ENE de Chan-chen	hierba 1 m; frutos verdes	selva baja caducifolia sabanoide	19.1313	N	89.1322	W	DMS		SPEC	19.220278	-89.222778	112	0				138518	104883
MEXU	Herbarium sheet	1289635		Álvarez, D.		10323		Ramírez, A. & Sosa, E.			5	8	2004		Solanaceae	Solanum	nigrescens	M.Martens & Galeotti	Northern America	North and Central Mexico	Mexico	Campeche	Hopelchén		a 4.61 km al ENE de Chan-chen	hierba 1 m; frutos verdes	selva baja caducifolia sabanoide	19.1313	N	89.1322	W	DMS		SPEC	19.220278	-89.222778	112	0				138519	104883
MEXU	Herbarium sheet	1778361		Álvarez, D.		10806					2	4	2005		Solanaceae	Solanum	nigrescens	M.Martens & Galeotti	Northern America	North and Central Mexico	Mexico	Campeche	Hopelchén		4.16 km al N de Xcancha	hierba 30 cm; flores blancas; frutos verdes y negros	acahual de selva baja subcaducifolia inundable	19.082	N	89.1948	W	DMS		SPEC	19.138889	-89.33	162	0				138398	104769
MEXU	Herbarium sheet	1178423		Álvarez, D.		11053		Ramiriz, A.; Ramos, C.H. & Martinez S, E.			12	6	2005		Solanaceae	Solanum	americanum	Mill.	Northern America	North and Central Mexico	Mexico	Quintana Roo	José María Morelos	Xnoh Cruz	a 2.5 km al SO			19.3515	N	89.1041	W	DMS		SPEC	19.5875	-89.178056	110	0				137728	104330
MEXU	Herbarium sheet	1178608		Álvarez, D.		11564		Ramos, C.H. & Martínez S, E.			19	8	2005		Solanaceae	Solanum	nigrescens	M.Martens & Galeotti	Northern America	North and Central Mexico	Mexico	Yucatán	Tekax		a 2.2 km al S de Sudzal Chico (primera aguada)	hierba con flores blancas y frutos verdes	selva mediana subperennifolia	20.20496	N	89.27409	W	DD		SPEC	20.20496	-89.27409	60	0				138390	104762
W	Herbarium sheet	1957-0005057		Álvarez, R.		343					4	1	1945		Solanaceae	Solanum	americanum	Mill.	Southern America	Southern South America	Argentina	Buenos Aires	Tigre		R. de Millers			0		0					0	0	0	0				155174	119038
NY	Herbarium sheet	NY00854718	854718	Alvear-P, M.		615		Sánchez G, F.			12	8	1999		Solanaceae	Solanum	nigrescens	M.Martens & Galeotti	Southern America	Western South America	Colombia	Caldas	Manizales		Vda. La Esperanza, Reserva Torre Cuatro, cerca de la quebrada El Diamante, abajo de la carretera a Bogotá	hierba 70 cm; hojas discoloras; caliz verde; corola blanca; anteras amarillas	parche de bosque ralo, en el borde de la quebrada	5.0146	N	75.2326	W	DMS		SPEC	5.029444	-75.390556	2700	2750				147992	112959
COL	Herbarium sheet		COL000035448	Alvear-P, M.		615		Sánchez G, F.			12	8	1999		Solanaceae	Solanum	nigrescens	M.Martens & Galeotti	Southern America	Western South America	Colombia	Caldas	Manizales		Vda. La Esperanza, Reserva Torre Cuatro, cerca de la quebrada El Diamante, abajo de la carretera a Bogotá	hierba 70 cm; hojas discoloras; caliz verde; corola blanca; anteras amarillas	parche de bosque ralo, en el borde de la quebrada	5.0146	N	75.2326	W	DMS		SPEC	5.029444	-75.390556	2700	2750				157304	112959
CR	Herbarium sheet			Alverson, W.		2640		Prinzie, T.P.			5	8	1994		Solanaceae	Solanum	nigrescens	M.Martens & Galeotti	Southern America	Mesoamerica	Costa Rica	Cartago	El Guarco		Distr. San Isidro, Km 30 Interamericana Sur. Ruta 2.			9.75	N	83.979167	W	DD	7	SPEC	9.75	-83.979167	1900	2000				177175	136194
MO	Herbarium sheet	5014558	MO-159003	Alverson, W.S.		2640		Prinzie, T.P.			5	8	1994		Solanaceae	Solanum	nigrescens	M.Martens & Galeotti	Southern America	Mesoamerica	Costa Rica	Cartago	Cartago		15 km south of Cartago on Inter-American Highway	herb to 60 cm. Flowers with 5 white petals, brown-purple ring on inside center. Anthers yellow	roadside	9.79	N	83.97	W	DD		GAZ	9.79	-83.97	1950	0				132204	100004
CR	Herbarium sheet	CR190211		Alverson, W.S.		2640		Prinzie, T.P.			5	8	1994		Solanaceae	Solanum	nigrescens	M.Martens & Galeotti	Southern America	Mesoamerica	Costa Rica	Cartago	Cartago		15 km south of Cartago on Inter-American Highway	herb to 60 cm. Flowers with 5 white petals, brown-purple ring on inside center. Anthers yellow	roadside	9.79	N	83.97	W	DD		GAZ	9.79	-83.97	1950	0				177545	100004
COL	Herbarium sheet	369504	COL000042563	Alverson, W.S.		2989					3	8	1994		Solanaceae	Solanum	nigrescens	M.Martens & Galeotti	Southern America	Mesoamerica	Costa Rica	San José			Braulio Carrillo Nacional parck, between Zurqui tunnel and tollbooth on Braulio Carrillo highway			0		0					0	0	200	200				157501	120521
CR	Herbarium sheet	CR195628		Alverson, W.S.		3331		Potgieter, K.			4	8	1994		Solanaceae	Solanum	macrotonum	Bitter	Southern America	Mesoamerica	Costa Rica	San José	Pérez Zeledón		Dist. Páramo, San José/Cartago, 25 km S of El Empalme on the Interamerican Highway roadside.			0		0					0	0	2900	2900				177388	136369
US	Herbarium sheet	3311707		Alverson, W.S.		3856		Tuxill, J.L.			5	8	1994		Solanaceae	Solanum	americanum	Mill.	Southern America	Mesoamerica	Costa Rica	Puntarenas			Monteverde. In village along road from Pension Manakin heading towards the dump.	Sprawling herb, 0.75 m high, strong solanaceous odor, flowers small, white, pendant with yellow anthers, fruits green, maturing black, pendant.	Growing in moderate shade in light gap in secondary forest.	10.3	N	84.8	W	DD		SPEC	10.3	-84.8	1400	0				27366	28020
RB	Herbarium sheet		RB00519897	Alves, E.M.		493					8	7	2006		Solanaceae	Solanum	americanum	Mill.	Southern America	Brazil	Brazil	Paraná	Querência do Norte		Ilha Mexerica, Trilha Beira Rio.	Herbácea até 0,6 m de alt., flores brancas, frutos verdes		0		0					0	0	0	0				171346	131973
RB	Herbarium sheet	614293	RB00915561	Alves, M.	EU-	26					31	5	2014		Solanaceae	Solanum	villosum	Mill.	Europe	Middle Europe	Germany	Hessen		Frankfurt am Main	entre Greisham e Hochst, ao longo do rio Main	arbusto piloso, levemente irritante a pele; flores branco-esverdeadas; frutos inmaturos verdes e carnosos	areas antropizadas	0		0					0	0	0	0				170937	131605
MEXU	Herbarium sheet	359903		Alzate, H.		22					28	3	1982		Solanaceae	Solanum	nigrescens	M.Martens & Galeotti	Northern America	North and Central Mexico	Mexico	Veracruz	San Miguel		carretera Mexico-Veracruz km 445	arbusto 40-80 cm; flores blancas; frutos negros ya maduros	vegetación perturbado, cerca de bosque de Pinus; suelo ondulado de textura media	0		0					0	0	0	0				138287	104664
K	Herbarium sheet		K001151767	Am Sharif	NHI-	47305		Hamid, K. & Hamed, H.			26	10	1977		Solanaceae	Solanum	nigrum	L.	Asia-Temperate	Western Asia	Iraq	Baghdad			3 km W of Baghdad		cultivated land	33.318946	N	44.236627	E	DD		GAZ	33.318946	44.236627	0	0				156351	119874
RB	Herbarium sheet		RB01188847	Amaral, A.		418					11	4	1999		Solanaceae	Solanum	americanum	Mill.	Southern America	Brazil	Brazil	Mato Grosso do Sul	Bataguassu		Margem direita do Rio Paraná.			21.384	S	52.0312	W	DMS	7	GPS	-21.644444	-52.053333	0	0				171268	131895
MO	Herbarium sheet	3476580	MO-1352082	Amaral, I.L.		808		Silva, N.; Lima, J. & Monteiro, O.P.			19	4	1983		Solanaceae	Solanum	americanum	Mill.	Southern America	Brazil	Brazil	Mato Grosso	Colider		Estrada Santarém-Cuiabá, BR-163, km 762, a 30 km de Guarantan, Serra doi Cachimbo.	Arbusto de +/- 30 m de altura. Flores brancas, estames amarelos, frutos imaturos.	Mata de cerrado, solo pedregoso, vegetação rupestre.	9.583333	S	54.916667	W	DD		GAZ	-9.583333	-54.916667	0	0				118938	109409
INPA	Herbarium sheet	112196	INPA0112196	Amaral, I.L.		808		Silva, N.; Lima, J. & Monteiro, O.P.			19	4	1983		Solanaceae	Solanum	americanum	Mill.	Southern America	Brazil	Brazil	Mato Grosso	Colider		Estrada Santarém-Cuiabá, BR-163, km 762, a 30 km de Guarantan, Serra doi Cachimbo.	Arbusto de +/- 30 m de altura. Flores brancas, estames amarelos, frutos imaturos.	Mata de cerrado, solo pedregoso, vegetação rupestre.	9.583333	S	54.916667	W	DD		GAZ	-9.583333	-54.916667	0	0				143579	109409
NY	Herbarium sheet	NY00697116	697116	Amaral, I.L.		808		Silva, N.; Lima, J. & Monteiro, O.P.			19	4	1983		Solanaceae	Solanum	americanum	Mill.	Southern America	Brazil	Brazil	Mato Grosso	Colider		Estrada Santarém-Cuiabá, BR-163, km 762, a 30 km de Guarantan, Serra doi Cachimbo.	Arbusto de +/- 30 m de altura. Flores brancas, estames amarelos, frutos imaturos.	Mata de cerrado, solo pedregoso, vegetação rupestre.	9.583333	S	54.916667	W	DD		GAZ	-9.583333	-54.916667	0	0				143580	109409
RB	Herbarium sheet	370931	RB00531708	Amaral, I.L.		808		Silva, N.; Lima, J. & Monteiro, O.P.			19	4	1983		Solanaceae	Solanum	americanum	Mill.	Southern America	Brazil	Brazil	Mato Grosso	Colider		Estrada Santarém-Cuiabá, BR-163, km 762, a 30 km de Guarantan, Serra doi Cachimbo.	Arbusto de +/- 30 m de altura. Flores brancas, estames amarelos, frutos imaturos.	Mata de cerrado, solo pedregoso, vegetação rupestre.	9.583333	S	54.916667	W	DD		GAZ	-9.583333	-54.916667	0	0				170803	109409
BSD	Herbarium sheet	115630		Ambrish, K.	NC-	120913					30	11	2017		Solanaceae	Solanum	americanum	Mill.	Asia-Tropical	Indian Subcontinent	India	Uttarakhand	Almora	Kalyani Ashram		erect herb 1 m; black fruits		0		0					0	0	1815	0				172701	132925
CORD	Herbarium sheet		CORD00012955	Ambrosetti, J.A.		1474		Ciccarelli, ? & Moscone, A.			25	2	1985		Solanaceae	Solanum	triflorum	Nutt.	Southern America	Southern South America	Argentina	Mendoza	San Carlos	Cruce de Ruta 40 y camino a Villa La Consulta	Prox. del cruce de la ruta 40 y el acceso a la Villa La Consulta		Colecionado a la vera del camino	0		0					0	0	0	0				69950	63248
CORD	Herbarium sheet		CORD00013041	Ambrosetti, J.A.		1478		Moscone, A.			27	2	1985		Solanaceae	Solanum	nitidibaccatum	Bitter	Southern America	Southern South America	Argentina	Mendoza	Luján	El Salto	Potrerillos, El Salto	Terofita; flores blancas; anteras 1.5 mm; hojas con venacion muy marcada; frutos y semillas coleccionadas para estudios cariologicos	Esporadica en sitios sujetos a remocion	0		0					0	0	1810	0				70015	63309
MERL	Herbarium sheet	39735		Ambrosetti, J.A.		1478		Moscone, A.			27	2	1985		Solanaceae	Solanum	nitidibaccatum	Bitter	Southern America	Southern South America	Argentina	Mendoza	Luján	El Salto	Potrerillos, El Salto	Terofita; flores blancas; anteras 1.5 mm; hojas con venacion muy marcada; frutos y semillas coleccionadas para estudios cariologicos	Esporadica en sitios sujetos a remocion	0		0					0	0	1810	0				167991	63309
K	Herbarium sheet		K001151658	American Colony Jerusalem		102					19	6	1902		Solanaceae	Solanum	villosum	Mill.	Asia-Temperate	Western Asia	Palestine			Ramallah			rich soil	31.903766	N	35.203419	E	DD		GAZ	31.903766	35.203419	0	0		inab ed dib		156281	119805
MICH	Herbarium sheet		1437483	Ames, G.L.		s.n.					29	5	1855		Solanaceae	Solanum	emulans	Raf.	Northern America	North-Central U.S.A.	United States of America	Tennessee	Decatur County		sin. loc.			35.61	N	88.11	W	DD	7	GAZ	35.61	-88.11	0	0				175443	134800
MO	Herbarium sheet	2618635		Amin, A.		s.n.		et al.			7	9	1975		Solanaceae	Solanum	nigrum	L.	Africa	Northern Africa	Egypt	Alexandria			Ikingi-Mariut			30.991009	N	29.77577	E	DD	3	SPEC	30.991009	29.77577	0	0				167074	128782
BM	Herbarium sheet		BM001121331	Amith, J.D.	JDA-	2084					1	8	2014		Solanaceae	Solanum	pruinosum	Dunal	Northern America	North and Central Mexico	Mexico	Puebla	Cuetzalan del Progreso	San Miguel Tzinacapan	in center, in house yard of Ernesto Vázquez	rare, one tolerated in garden; herb 1.1 m, 1 cm diam; flower white, fruit green	secondary vegetation	20.03031	N	97.53856	W	DD		SPEC	20.03031	-97.53856	867	0		tomakilit	Nahuat	164003	126436
US	Herbarium sheet	3701456	1923632	Amith, J.D.		21364		Ledesma Corral, C. & López Francisco, O.			20	10	2015		Solanaceae	Solanum	nigrescens	M.Martens & Galeotti	Northern America	North and Central Mexico	Mexico	Puebla	Zongozotla	Zongozotla	Los Tanques, 2.5 km al S del Municipio	hierba perenne, 80 cm; flor blanca; fruto verde, tipo drupa, 0.5 cm	crece a un lado del tanque de agua; secondary; bosque mesófilo de montaña con Pinus, Clethra	19.97185	N	97.72952	W	DD		SPEC	19.97185	-97.72952	1236	0				180131	138173
BM	Herbarium sheet		BM001121334	Amith, J.D.	JDA-	30248		Jiménez Chimil, M.			27	9	2014		Solanaceae	Solanum	pruinosum	Dunal	Northern America	North and Central Mexico	Mexico	Puebla	Zautla	Rosa de Castilla	La Loma, cerca de la calle Puebla	hierba 1.2 m; flower blanca; fruto verde, baya de 0.5 cm; tallo y hoja con pubescencia glandulosa	secondary; vegetación secundaria de bosque de pino y encino; en laderas	19.78639	N	97.65186	W	DD		SPEC	19.78639	-97.65186	2199	0		tomakilit silvestre	Nahuat	164034	126466
BM	Herbarium sheet		BM001121940	Amith, J.D.		30504		Jiménez Chimil, M. & Gorostiza Salazar, M.			26	1	2015		Solanaceae	Solanum	nigrescens	M.Martens & Galeotti	Northern America	North and Central Mexico	Mexico	Puebla	Zautla	Rosa del Castillo	lugar llamado Chechelopan, se toma la carretera rumbo a Zayolapan, la entrada está a 3 km del centro del pueblo	hierba perenne 70 cm; flores blancas; caliz verde; fruto verde-negro, tipo baya 5 mm	secondary; bosque de Pinus-Quercus; a orilla del camino, en una ladera con poca cobertura arbórea	19.78197	N	97.62915	W	DD		SPEC	19.78197	-97.62915	2429	0		quelite de tomato, tomakilit	Spanish, nahuat	180039	138110
BM	Herbarium sheet		BM001121941	Amith, J.D.		30588		Jiménez Chimil, M. & Gorostiza Salazar, M.			23	3	2015		Solanaceae	Solanum	nigrescens	M.Martens & Galeotti	Northern America	North and Central Mexico	Mexico	Puebla	Xochiapulco	Rosa Chica	sitio llamada La Loma, 300 m abajo de la clinica	hierba perenne 1 m; flores blancos; caliz verde; fruto verde, tipo baya, 9 mm	veg. secondary; cultivo de maiz; sitio sombreado y húmedo, cerca de una casa	19.79727	N	97.65772	W	DD		SPEC	19.79727	-97.65772	2037	0				180032	138103
BM	Herbarium sheet		BM001121942	Amith, J.D.		30687		Jiménez Chimil, M. & Gorostiza Salazar, M.			29	4	2015		Solanaceae	Solanum	douglasii	Dunal	Northern America	North and Central Mexico	Mexico	Puebla	Xochiapulco	Rosa Chica	sitio llamado La Cruz, tomando la carretera a Xochiapulco, a 15 minutos del pueblo	hierba perenne 1 m; flores morados; fruto verde, baya 8 mm	secondary; cultivos de maiz; a orilla de carretera	19.79904	N	97.65882	W	DD		SPEC	19.79904	-97.65882	2019	0		capulincillo, tomakiloh	Spanish, Nahuat	180035	138106
RB	Herbarium sheet	407967	RB00468887	Amorim, A.M.		21					0	0	0	s.d.	Solanaceae	Solanum	scabrum	Mill.	Southern America	Brazil	Brazil	Rio de Janeiro		Jardim Botanico do Rio de Janeiro		erva ca. 50 cm; folhas verdes concolores; flores alvas e estames amarelas; fruto roxo	cultivado no Viveiro de Plantas Medicinais	0		0					0	0	0	0				170957	131625
RB	Herbarium sheet		RB00682864	Amorim, A.M.		8020					22	7	2011		Solanaceae	Solanum	americanum	Mill.	Southern America	Brazil	Brazil	Bahia	Camacan		RPPN Serra Bonita. 9.7 km W de Camacan, na estrada para Jacareci. Trilha nova do Diogo.	Sub-arbusto ca. 1 m alt. Folhas verdes, algo discolores. Corola alva, anteras amarelas. Frutos imaturos verdes a nigrescentes.		15.233	S	39.3355	W	DMS	7	GPS	-15.391667	-39.565278	0	0				171382	132009
MO	Herbarium sheet	3099103	MO-1339275	Amparo M, L.		83		García, H.E.			0	0	1983		Solanaceae	Solanum	nigrescens	M.Martens & Galeotti	Southern America	Northern South America	Venezuela				km 20 carretera a Pamplona	Planta herbacea, tallo cilindrico, sin estípulas, sin látex. hojas alternas aserradas, flores amarillas, ovario ínfero cáliz modificado en papus.		0		0					0	0	0	0				132309	100108
COL	Herbarium sheet	440776	COL000037615	Ana Virginia, L.		15		Cortes, M.			20	6	1979		Solanaceae	Solanum	macrotonum	Bitter	Southern America	Western South America	Colombia	Boyacá	Tunja		Predios del La UPTC.		Maleza en cultivos y potreros	0		0					0	0	0	0				161057	123738
BM	Herbarium sheet		BM000849223	Ancuash Atsut, E.		447					24	5	1973		Solanaceae	Solanum	americanum	Mill.	Southern America	Western South America	Peru	Amazonas	Condorcanqui		Río Cenepa, Quebrada Chichijam entsa		chacra, monte	4.449246	S	78.210539	W	DD		GAZ	-4.449246	-78.210539	400	400	ca.			14341	14855
MO	Herbarium sheet			Ancuash Atsut, E.		447					24	5	1973		Solanaceae	Solanum	americanum	Mill.	Southern America	Western South America	Peru	Amazonas	Condorcanqui		Río Cenepa, Quebrada Chichijam entsa		chacra, monte	4.449246	S	78.210539	W	DD		GAZ	-4.449246	-78.210539	400	400	ca.			85054	14855
NY	Herbarium sheet	NY00852847	852847	Ancuash Atsut, E.		447					24	5	1973		Solanaceae	Solanum	americanum	Mill.	Southern America	Western South America	Peru	Amazonas	Condorcanqui		Río Cenepa, Quebrada Chichijam entsa		chacra, monte	4.449246	S	78.210539	W	DD		GAZ	-4.449246	-78.210539	400	400	ca.			144930	14855
W	Herbarium sheet	1970-0002060		Anders		1587					2	7	1967		Solanaceae	Solanum	nigrum	L.	Asia-Temperate	Western Asia	Iraq	Nineveh			N of Mosul	fl. white; anthers yellow; fruits; occasional	irrigated tree (Niniveh) plantation	36.34	N	43.13	E	DD		GAZ	36.34	43.13	0	0				155364	119223
W	Herbarium sheet	1971-0006580		Anders, O.		3705					22	5	1970		Solanaceae	Solanum	villosum	Mill.	Asia-Temperate	Western Asia	Afghanistan	Kabul			Mittlere Tang-e Gharu, 1 km unterhalb Mahipar			34.560254	N	69.499582	E	DD		GAZ	34.560254	69.499582	1250	0				155209	119071
KUFS	Herbarium sheet		KUFS020264	Anders, O.		3705					22	5	1970		Solanaceae	Solanum	villosum	Mill.	Asia-Temperate	Western Asia	Afghanistan	Kabul			Mittlere Tang-e Gharu, 1 km unterhalb Mahipar			34.560254	N	69.499582	E	DD		GAZ	34.560254	69.499582	1250	0				155947	119071
W	Herbarium sheet	1971-0006579		Anders, O.		4826					20	8	1970		Solanaceae	Solanum	villosum	Mill.	Asia-Temperate	Western Asia	Afghanistan	Kunar		Chaghsarai	Konar, Chaghasaray, Acker			34.8725	N	71.146111	E	DD		GAZ	34.8725	71.146111	825	0				155205	119067
KUFS	Herbarium sheet		KUFS021196	Anders, O.		4826					20	8	1970		Solanaceae	Solanum	villosum	Mill.	Asia-Temperate	Western Asia	Afghanistan	Kunar		Chaghsarai	Konar, Chaghasaray, Acker			34.8725	N	71.146111	E	DD		GAZ	34.8725	71.146111	825	0				155945	119067
KUFS	Herbarium sheet		KUFS021199	Anders, O.		4826					20	8	1970		Solanaceae	Solanum	villosum	Mill.	Asia-Temperate	Western Asia	Afghanistan	Kunar		Chaghsarai	Konar, Chaghasaray, Acker			34.8725	N	71.146111	E	DD		GAZ	34.8725	71.146111	825	0				155946	119067
KUFS	Herbarium sheet		KUFS020263	Anders, O.		5138					24	8	1970		Solanaceae	Solanum	villosum	Mill.	Asia-Temperate	Western Asia	Afghanistan	Kunar			Kunar: Darya-e-Katigal Tal, Oberhalb Barge Matal			35.683333	N	71.333333	E	DD		GAZ	35.683333	71.333333	2150	0				155971	119608
W	Herbarium sheet	1971-0006578		Anders, O.		5351					20	10	1970		Solanaceae	Solanum	villosum	Mill.	Asia-Temperate	Western Asia	Afghanistan	Nangarhar		Jalalabad	Universitats campus (Nangahar, Jalalabad)			34.2603	N	70.2652	E	DMS	ca.	GAZ	34.434167	70.447778	600	0				155208	119070
KUFS	Herbarium sheet		KUFS020262	Anders, O.		5351					20	10	1970		Solanaceae	Solanum	villosum	Mill.	Asia-Temperate	Western Asia	Afghanistan	Nangarhar		Jalalabad	Universitats campus (Nangahar, Jalalabad)			34.2603	N	70.2652	E	DMS	ca.	GAZ	34.434167	70.447778	600	0				155944	119070
KUFS	Herbarium sheet		KUFS020265	Anders, O.		10364					16	6	1973		Solanaceae	Solanum	villosum	Mill.	Asia-Temperate	Western Asia	Afghanistan	Nangarhar			Nangarhar: N Haenge des Safeed Koh S Oghz			0		0					0	0	1800	2100				155967	119604
KUFS	Herbarium sheet		KUFS020260	Anders, O.		10426					17	6	1973		Solanaceae	Solanum	villosum	Mill.	Asia-Temperate	Western Asia	Afghanistan	Nangarhar			Nangarhar: Mamakhel			34.25	N	69.983333	E	DD		GAZ	34.25	69.983333	1600	1700				155964	119601
KUFS	Herbarium sheet		KUFS020258	Anders, O.		10586					5	7	1973		Solanaceae	Solanum	villosum	Mill.	Asia-Temperate	Western Asia	Afghanistan	Kunar			Kunar: Chapadarrah, zwischen Wersek und Kandar			34.9	N	70.75	E	DD		GAZ	34.9	70.75	1700	2000				155968	119605
KUFS	Herbarium sheet		KUFS020261	Anders, O.		10801					23	7	1973		Solanaceae	Solanum	villosum	Mill.	Asia-Temperate	Western Asia	Afghanistan	Kapisa			Kapisa: NW Kayli,			35.1	N	69.616667	E	DD		GAZ	35.1	69.616667	2100	2500				155963	119600
E	Herbarium sheet		E00617850	Andersen, J.S.		247		Pedersen, I.C.			6	7	1969		Solanaceae	Solanum	nigrum	L.	Asia-Temperate	Western Asia	Iran	Mazandaran			34 km S of Amol	fls. white with yellow tube black	stony ground	0		0					0	0	700	0				134867	102262
W	Herbarium sheet	1971-0021658		Andersen, J.S.		247		Pedersen, I.C.			6	7	1969		Solanaceae	Solanum	nigrum	L.	Asia-Temperate	Western Asia	Iran	Mazandaran			34 km S of Amol	fls. white with yellow tube black	stony ground	0		0					0	0	700	0				155535	102262
K	Herbarium sheet		K001151714	Andersen, J.S.		247		Pedersen, I.C.			6	7	1969		Solanaceae	Solanum	nigrum	L.	Asia-Temperate	Western Asia	Iran	Mazandaran			34 km S of Amol	fls. white with yellow tube black	stony ground	0		0					0	0	700	0				156071	102262
E	Herbarium sheet		E00718799	Anderson, ?		157					0	5	1850		Solanaceae	Solanum	villosum	Mill.			Unknown				Locality illegible			0		0					0	0	0	0				134963	102343
COL	Herbarium sheet	121186	COL000037631	Anderson, B.		1920					14	1	1970		Solanaceae	Solanum	americanum	Mill.	Southern America	Western South America	Colombia	Córdoba	Montería		Hacienda Argentina, 15 km E NE of Monteria.			0		0					0	0	15	15		Yerba-mora,Yerbamora,Yerba Mora,Yerbamor		149938	114209
MEXU	Herbarium sheet	988043		Anderson, B.		2832					30	9	1985		Solanaceae	Solanum	americanum	Mill.	Northern America	North-Central U.S.A.	United States of America	California	Sonoma County		Sonoma Mountain Road, just off Warm Springs Road	annual to about 1 m; uncommon	waste places near creek; mixed forest of Acer, Sequoia, Quercus etc.	38.36917	N	122.53982	W	DD		GAZ	38.36917	-122.53982	90	0				149558	114002
US	Herbarium sheet	2431802		Anderson, D.		128	b				2	9	1949		Solanaceae	Solanum	americanum	Mill.	Pacific	Northwestern Pacific	Guam			Commarianas			roadside near gravel pit	13.436292	N	144.747018	E	DD		GAZ	13.436292	144.747018	0	0				135785	102906
K	Herbarium sheet		K001152442	Anderson, D.J.		s.n.					0	0	1875		Solanaceae	Solanum	americanum	Mill.	Asia-Temperate	China	China	Yunnan			sin. loc.			0		0					0	0	0	0				167297	128958
CORD	Herbarium sheet		CORD00013069	Anderson, D.L.		2464					23	5	1972		Solanaceae	Solanum	nitidibaccatum	Bitter	Southern America	Southern South America	Argentina	San Luis	San Martín	San Isidro	En campo 2 km al este de San Isidro entre Concaran y San Martin			0		0					0	0	900	0				70039	63331
CORD	Herbarium sheet		CORD00084370	Anderson, D.L.		2464					23	5	1972		Solanaceae	Solanum	nitidibaccatum	Bitter	Southern America	Southern South America	Argentina	San Luis	San Martín	San Isidro	En campo 2 km al este de San Isidro entre Concaran y San Martin			0		0					0	0	900	0				167993	63331
CORD	Herbarium sheet		CORD00013037	Anderson, D.L.		3265		Alliney, J.E.			10	12	1976		Solanaceae	Solanum	nitidibaccatum	Bitter	Southern America	Southern South America	Argentina	San Luis	Pedernera	Sierra El Morro	Sierra El Morro, cuenca interior, patio de la casa	Altura 45 cm, color floral blanco	pastizal serrano, suelo limoso, infrecuente	0		0					0	0	1200	0				70009	63304
CORD	Herbarium sheet		CORD00013049	Anderson, D.L.		3265		Alliney, J.E.			10	12	1976		Solanaceae	Solanum	nitidibaccatum	Bitter	Southern America	Southern South America	Argentina	San Luis	Pedernera	Sierra El Morro	Sierra El Morro, cuenca interior, patio de la casa	Altura 45 cm, color floral blanco	pastizal serrano, suelo limoso, infrecuente	0		0					0	0	1200	0				70010	63304
CORD	Herbarium sheet		CORD00012947	Anderson, D.L.		3271		Orionte, E.L.; Villar, E.H. & Alliney, J.E.			22	12	1976		Solanaceae	Solanum	triflorum	Nutt.	Southern America	Southern South America	Argentina	San Luis	Capital	San Martín del Alto Negro	San Martin del Alto Negro, Potrero del Monte, quemado	Altura 7 cm, color floral blanco	Bosque Algarrobo, suelo franco, rara	0		0					0	0	560	0				69942	63241
CORD	Herbarium sheet		CORD00013056	Anderson, D.L.		3300		Maristany, A.			10	2	1977		Solanaceae	Solanum	sarrachoides	Sendtn.	Southern America	Southern South America	Argentina	San Luis	Gob. Dupuy	Estancia Huelucan	Estancia Huelucan, potrero 18			0		0					0	0	318	0				70027	63320
CORD	Herbarium sheet		CORD00013046	Anderson, D.L.		3427		Molinero, H.B.; Alliney, J.E. & Namur, P.			27	12	1977		Solanaceae	Solanum	nitidibaccatum	Bitter	Southern America	Southern South America	Argentina	San Luis	Pedernera	Sierra El Morro	Sierra El Morro, cuenca interior, querencia pisoteada	Altura 30 cm, color flora blanco	Pastizal serrano, suelo franco, rara	0		0					0	0	1200	0				70020	63313
CORD	Herbarium sheet		CORD00012949	Anderson, D.L.		3428		Molinero, H.B.; Alliney, J.E.; Namur, P. & Ferrando, C.A.			27	12	1977		Solanaceae	Solanum	triflorum	Nutt.	Southern America	Southern South America	Argentina	San Luis	Pedernera	Sierra El Morro	Sierra El Morro, cuenca interior, querencia pisoteada	Altura 15 cm, color floral celeste	Pastizal serrao, suelo franco, rara	0		0					0	0	1200	0				69944	63243
CORD	Herbarium sheet		CORD00014133	Anderson, D.L.		3594		Molinero, H.B.; Ramacciotti, J.; Francuilli, R. & García-Maiztegui, J.			22	2	1979		Solanaceae	Solanum	nitidibaccatum	Bitter	Southern America	Southern South America	Argentina	San Luis	Capital		Estancia las Tres Marias, 30 km al sur de San Luis	infrecuente; 25 cm; flor blanca	algarrobal, isohieta 420 mm	0		0					0	0	700	0				167996	129457
CORD	Herbarium sheet		CORD00012948	Anderson, D.L.		3609		Molinero, H.B.; Ramacciotti, J.; Franciulli, R. & Garcia-Maiztegui, J.			22	2	1979		Solanaceae	Solanum	triflorum	Nutt.	Southern America	Southern South America	Argentina	San Luis		Río Salado	Rio Salado, 14 km al sur de Puente La Horqueta	Altura 25 cm, color floral blanco	Bosque algarrobo neg., suelo arenoso fr., rara	0		0					0	0	420	0				69943	63242
MO	Herbarium sheet	2683814		Anderson, E.A.		3773					10	8	1976		Solanaceae	Solanum	nigrum	L.	Asia-Tropical	Indo-China	Thailand	North	Chiang Mai	Chiang Mai	near Chiang Mai Coeducational Center, Ping River drainage		disturbed areas; lateritic soil	18.493401	N	98.585077	E	DMS	4	SPEC	18.826114	98.980769	0	0				134555	101958
MO	Herbarium sheet	2683899		Anderson, E.F.		3836					4	11	1976		Solanaceae	Solanum	nigrum	L.	Asia-Tropical	Indo-China	Thailand	North	Chiang Mai		Chiang Mai Province, 35.7km NE of Chiang Mai on the Doi Saket road to Chiang Rai		Mixed deciduous forest habitat area, disturbed area along the road, lateritic soil, Ping River drainage system	18.58	N	99.15	E	DMS		GAZ	18.966667	99.25	475	0				136538	103481
MO	Herbarium sheet	1972099	MO-2655134	Anderson, E.S.		s.n.					12	8	1937		Solanaceae	Solanum	emulans	Raf.	Northern America	North-Central U.S.A.	United States of America	Florida	Alachua County		Talus slope, Cabin Ridge.			0		0					0	0	0	0				143901	109641
NY	Herbarium sheet		820304	Anderson, F.W.		5981					10	7	1887		Solanaceae	Solanum	triflorum	Nutt.	Northern America	North-Central U.S.A.	United States of America	Montana			Sand Coulee.		On the plains, most common on ploughed ground.	0		0					0	0	0	0				178055	136549
F	Herbarium sheet	360846	V0384854F	Anderson, F.W.		s.n.					15	10	1886		Solanaceae	Solanum	triflorum	Nutt.	Northern America	North-Central U.S.A.	United States of America	Montana	Cascade County		Great Falls	common; fls small pale yellow to 3/4 inch or more and purple; with strong musky odor; this smell is not always present	prairies and fields	47.500235	N	111.300808	W	DD		GAZ	47.500235	-111.300808	0	0				178939	137280
BM	Herbarium sheet		BM000935907	Anderson, J.		10					0	0	1826		Solanaceae	Solanum	furcatum	Dunal	Southern America	Southern South America	Chile	Región V (Valparaíso)	Valparaíso	Valparaíso	Valparaiso.			0		0					0	0	0	0				26286	26941
BM	Herbarium sheet		BM000935895	Anderson, J.		140					0	0	1826		Solanaceae	Solanum	furcatum	Dunal	Southern America	Southern South America	Chile	Región X (Los Lagos)	Chiloé	Chiloé	Chiloé			0		0					0	0	0	0				26274	26929
CAL	Herbarium sheet	315355		Anderson, J.		s.n.					0	3	1864		Solanaceae	Solanum	nigrum	L.	Asia-Tropical	Indo-China	Myanmar (Burma)	Mandalay Region		Bagan	Pagan			21.1	N	94.52	E	DMS	4	GAZ	21.166667	94.866667	0	0				173240	133326
CAL	Herbarium sheet	315349		Anderson, J.		s.n.					16	1	1864		Solanaceae	Solanum	nigrum	L.	Asia-Tropical	Indo-China	Myanmar (Burma)				Ngah Kyum [near Nagaland India, Naga people's village?, Naga Self-Adminstered Zone]			26.1946	N	95.2641	E	DMS	ca.	GAZ	26.329444	95.444722	0	0				173243	133328
NY	Herbarium sheet		821279	Anderson, J.P.		604					15	7	1917		Solanaceae	Solanum	nitidibaccatum	Bitter	Northern America	North-Central U.S.A.	United States of America	Alaska	Juneau County		Juneau			58.30194	N	134.41972	W	DD	7	GAZ	58.30194	-134.41972	0	0				169071	130167
NY	Herbarium sheet		821454	Anderson, J.P.		605					25	7	1917		Solanaceae	Solanum	nigrum	L.	Northern America	North-Central U.S.A.	United States of America	Alaska	City of Juneau	Juneau		an introduced weed		58.30194	N	134.41972	W	DD	7	GAZ	58.30194	-134.41972	0	0				164397	126636
GH	Herbarium sheet		1543123	Anderson, J.P.		7558					3	8	1941		Solanaceae	Solanum	nitidibaccatum	Bitter	Northern America	North-Central U.S.A.	United States of America	Alaska	Yukon-Koyukuk Census Area	Circle Hot Springs			persisting in garden	65.481091	N	144.637583	W	DD	4	GAZ	65.481091	-144.637583	0	0				180879	138594
NSW	Herbarium sheet	NSW563863		Anderson, J.R.		254					16	10	1896		Solanaceae	Solanum	nitidibaccatum	Bitter	Asia-Tropical	Australia	Australia					Ex Herb Dept of Agriculture, British Columbia.		0		0				GAZ	0	0	0	0				172630	132857
MO	Herbarium sheet	6197633		Anderson, L.C.		17746					24	6	1997		Solanaceae	Solanum	americanum	Mill.	Northern America	North-Central U.S.A.	United States of America	Florida	Lee County		Flint Pen Swamp wetlands, site 3, 1 mi S of Corkscrew Rd, Ca. 4 mi E of I-75, T46S, R26E, NW1/4, SE 1/4, sec. 28		frequent in mud in deep shade in center of cypress swamp	26.366423	N	81.660159	W	DD	4	GAZ	26.366423	-81.660159	0	0				143902	109642
BM	Herbarium sheet		BM000579711	Anderson, R.C.		3		Mori, S.A.			14	6	1966		Solanaceae	Solanum	nigrescens	M.Martens & Galeotti	Southern America	Mesoamerica	Costa Rica	Heredia			1.4km E of Peurto Viejo near Río Sarapiqui		Tropical Wet Forest region	10.455425	N	84.001903	W	DD		GAZ	10.455425	-84.001903	75	0				6957	7478
MICH	Herbarium sheet		1437536	Anderson, S.E.		s. n.					1	8	1873		Solanaceae	Solanum	emulans	Raf.	Northern America	North-Central U.S.A.	United States of America	Massachusetts	Franklin County	Shelburne				42.589806	N	72.688444	W	DD		GAZ	42.589806	-72.688444	0	0				175464	134821
CAL	Herbarium sheet	315323		Anderson, T.		1018					0	7	1862		Solanaceae	Solanum	nigrum	L.	Asia-Tropical	Indian Subcontinent	India	Sikkim		Sinchul				0		0					0	0	2439	0				172913	133073
CAL	Herbarium sheet	315322		Anderson, T.		1027					7	7	1862		Solanaceae	Solanum	nigrum	L.	Asia-Tropical	Indian Subcontinent	India	Sikkim		Kalimpong	'Kalbong'			27.06	N	88.47	E	DD	4	GAZ	27.06	88.47	0	0				172914	133074
MO	Herbarium sheet	2430859	MO-1350925	Anderson, W.R.		9935					9	5	1973		Solanaceae	Solanum	americanum	Mill.	Southern America	Brazil	Brazil	Goiás			ca. 17 km (straight line) S of Goias Velho, ca. 6 km NE of Mossamedes.	Shrub 2 m tall; corolla white; anthers yellow; fruit green.	mesophytic woods along stream at base of east side of serra	0		0					0	0	750	0				118939	93969
NY	Herbarium sheet	NY00697142	697142	Anderson, W.R.		9935					9	5	1973		Solanaceae	Solanum	americanum	Mill.	Southern America	Brazil	Brazil	Goiás			ca. 17 km (straight line) S of Goias Velho, ca. 6 km NE of Mossamedes.	Shrub 2 m tall; corolla white; anthers yellow; fruit green.	mesophytic woods along stream at base of east side of serra	0		0					0	0	750	0				143271	93969
RB	Herbarium sheet	239159	RB00464329	Anderson, W.R.		9935					9	5	1973		Solanaceae	Solanum	americanum	Mill.	Southern America	Brazil	Brazil	Goiás			ca. 17 km (straight line) S of Goias Velho, ca. 6 km NE of Mossamedes.	Shrub 2 m tall; corolla white; anthers yellow; fruit green.	mesophytic woods along stream at base of east side of serra	0		0					0	0	750	0				170806	93969
MO	Herbarium sheet	3900343	MO-566585	Anderson, W.R.		12770					23	9	1983		Solanaceae	Solanum	nigrescens	M.Martens & Galeotti	Northern America	North and Central Mexico	Mexico	Jalisco			5-10 km SW of Talpa de Allende on road toward Tomatlán	Shrub 2 m tall; petals white; anthers yellow; fruits green.	brushy roadsides	0		0					0	0	1250	0				132745	100480
MEXU	Herbarium sheet	998065		Anderson, W.R.		12770					23	9	1983		Solanaceae	Solanum	nigrescens	M.Martens & Galeotti	Northern America	North and Central Mexico	Mexico	Jalisco			5-10 km SW of Talpa de Allende on road toward Tomatlán	Shrub 2 m tall; petals white; anthers yellow; fruits green.	brushy roadsides	0		0					0	0	1250	0				138026	100480
F	Herbarium sheet	1802827		Anderson, W.R.		36930		Stieber, W.H. & Kirkbride Jr, J.H.			14	3	1972		Solanaceae	Solanum	chenopodioides	Lam.	Southern America	Brazil	Brazil	Bahia		Cocos	3 km S of Cocos, Espigão Mestre	perennial herb to 0.7 m tall; petals white, stamens yellow	shrubby thickets beside and near creek	0		0					0	0	535	0	ca.			137007	103809
NY	Herbarium sheet	NY00669445	669445	Anderson, W.R.		36930		Stieber, W.H. & Kirkbride Jr, J.H.			14	3	1972		Solanaceae	Solanum	chenopodioides	Lam.	Southern America	Brazil	Brazil	Bahia		Cocos	3 km S of Cocos, Espigão Mestre	perennial herb to 0.7 m tall; petals white, stamens yellow	shrubby thickets beside and near creek	0		0					0	0	535	0	ca.			143265	103809
S	Herbarium sheet	09-40127		Andersson, N.J.		s.n.					0	0	0		Solanaceae	Solanum	americanum	Mill.	Africa	Middle Atlantic Ocean	Saint Helena				sin. loc.			15.965528	S	5.711486	W	DD		GAZ	-15.965528	-5.711486	0	0				57865	53929
S	Herbarium sheet	09-40125		Andersson, N.J.		s.n.					0	0	0		Solanaceae	Solanum	americanum	Mill.	Africa	Middle Atlantic Ocean	Saint Helena				sin. loc.			15.965528	S	5.711486	W	DD		GAZ	-15.965528	-5.711486	0	0				57866	53930
UPCB	Herbarium sheet	65243		Andrade, B.O.		147					16	11	2008		Solanaceae	Solanum	americanum	Mill.	Southern America	Brazil	Brazil	Paraná	Ponta Grossa		Nascente do rio Tibagi. Campos hidrófilos sobre Organossolo.	Espécie herbácea de flores alvas.		25.273611	S	49.824722	W	DD		GAZ	-25.273611	-49.824722	1097	1097				143283	109135
UPCB	Herbarium sheet	65242		Andrade, B.O.		302					29	3	2008		Solanaceae	Solanum	americanum	Mill.	Southern America	Brazil	Brazil	Paraná	Ponta Grossa		Nascente do rio Tibagi. Campos hidrófilos sobre Organossolo.	Espécie herbácea de flores alvas.		25.273611	S	49.824722	W	DD		GAZ	-25.273611	-49.824722	1096	1096				143287	109139
RB	Herbarium sheet		RB00486488	Andrade, S. de		s.n.					0	0	0		Solanaceae	Solanum	americanum	Mill.	Southern America	Brazil	Brazil	Rio de Janeiro	Itatiaia			Flor branca		0		0					0	0	0	0				171331	131958
K	Herbarium sheet		K001043136	André, E.		571					16	6	1876		Solanaceae	Solanum	macrotonum	Bitter			Unknown							0		0					0	0	0	0				63068	57637
K	Herbarium sheet		K001162691	André, E.		638					0	0	0		Solanaceae	Solanum	nigrescens	M.Martens & Galeotti	Southern America	Western South America	Colombia	Magdalena			Isla Brava, Magdalena			0		0					0	0	0	0				137339	104005
K	Herbarium sheet		K001043137	André, E.	K	640					4	5	1876		Solanaceae	Solanum	macrotonum	Bitter			Unknown							0		0					0	0	0	0				63067	57636
K	Herbarium sheet		K001043130	André, E.		715					0	0	0		Solanaceae	Solanum	macrotonum	Bitter	Southern America	Western South America	Colombia							0		0					0	0	2700	0				63070	57639
K	Herbarium sheet		K001043138	André, E.		1588					11	2	1876		Solanaceae	Solanum	macrotonum	Bitter	Southern America	Western South America	Colombia				Pasca	Fl. all.[?] Fruit [illegible]		0		0					0	0	2900	0				63066	57635
MO	Herbarium sheet	2431889	MO-556015	Andreasen, M.		541		Oliver, R.L. & Verhoek-Williams, S.E.			5	7	1971		Solanaceae	Solanum	nigrescens	M.Martens & Galeotti	Northern America	North and Central Mexico	Mexico	San Luis Potosí			E of San Luis Postosi, Hwy. 86, 25 miles from Juarez Circle; beyond Xoconostle.	Flowers very pale lavender.	Roadside through oak woods.	0		0					0	0	836	0				123401	95778
BH	Herbarium sheet		BH000040584	Andreasen, M.L.		623		Oliver, R.L. & Verhoek-Williams, S.			12	7	1972		Solanaceae	Solanum	americanum	Mill.	Northern America	North and Central Mexico	Mexico	Jalisco			Hwy 15 between Guadalajara and Tequila, Km 22	herb to 0.75m; flowers white to purple	Between railroad tracks	20.762022	N	103.623725	W	DD		GAZ	20.762022	-103.623725	0	0				74074	66573
MO	Herbarium sheet	2431891	MO-556016	Andreasen, M.L.		623		Oliver, R.L. & Verhoek-Williams, S.			12	7	1972		Solanaceae	Solanum	americanum	Mill.	Northern America	North and Central Mexico	Mexico	Jalisco			Hwy 15 between Guadalajara and Tequila, Km 22	herb to 0.75m; flowers white to purple	Between railroad tracks	20.762022	N	103.623725	W	DD		GAZ	20.762022	-103.623725	0	0				147826	66573
RB	Herbarium sheet		RB00707303	Andreata, R.		180					25	11	1981		Solanaceae	Solanum	americanum	Mill.	Southern America	Brazil	Brazil	Rio de Janeiro	Niterói		Itaipuaçú, Pico Alto Moirão.	Subarbusto, flor alva, estame amarelo, fruto verde.		0		0					0	0	0	0				171388	132015
WOLL	Herbarium sheet		WOLL8215	Andrew, K.		s.n.					5	9	2003		Solanaceae	Solanum	chenopodioides	Lam.	Asia-Tropical	Australia	Australia	New South Wales			N shore Lake Illawarra, Lake Hts			0		0					0	0	0	0				166246	128221
BM	Herbarium sheet		BM000900367	Andrews, C.		658					24	8	0		Solanaceae	Solanum	nigrum	L.	Asia-Tropical	Australia	Australia	Western Australia		Claremont		common, but apparently not native near Perth	sand	0		0					0	0	0	0				12809	13327
K	Herbarium sheet		K001153932	Andrews, C.		658					24	8	0		Solanaceae	Solanum	nigrum	L.	Asia-Tropical	Australia	Australia	Western Australia		Claremont		common, but apparently not native near Perth	sand	0		0					0	0	0	0				156131	13327
K	Herbarium sheet		K000922283	Andrews, F.W.		3590					0	0	0	s.d.	Solanaceae	Solanum	villosum	Mill.	Africa	Northeast Tropical Africa	Sudan	Kassala	Red Sea	Ar Kaweit	Erkowit (Jebel Seila), Kilamind	herb; fl. white; grows in hills and valleys; medium quantity; eaten by goats and sheep		18.767767	N	37.104442	E	DD		GAZ	18.767767	37.104442	0	0				157133	120230
NEBC	Herbarium sheet		NEBC00630267	Andrews, L.		s.n.					19	8	0		Solanaceae	Solanum	emulans	Raf.	Northern America	North-Central U.S.A.	United States of America	Massachusetts	Hampden County	Springfield	banks of Mill River		banks	42.1155	N	72.53952	W	DD	7	GAZ	42.1155	-72.53952	0	0				175334	134704
NEBC	Herbarium sheet		NEBC00630283	Andrews, L.		s.n.					9	9	0		Solanaceae	Solanum	emulans	Raf.	Northern America	North-Central U.S.A.	United States of America	Connecticut	Hartford County	Southington			cultivated ground and about buildings	41.60489	N	72.88003	W	DD	7	GAZ	41.60489	-72.88003	0	0				175346	134716
NE	Herbarium sheet	NE92063		Andrews, S.P.		s.n.					12	4	1980		Solanaceae	Solanum	chenopodioides	Lam.	Asia-Tropical	Australia	Australia	New South Wales	Armidale Dumaresq		15 km ESE of Armidale			30.583333	S	151.75	E	DD		GAZ	-30.583333	151.75	0	0				165950	127925
K	Herbarium sheet		K001160288	Andrieux, G.		189	[b]				0	8	0		Solanaceae	Solanum	douglasii	Dunal	Northern America	North and Central Mexico	Mexico	Oaxaca		Tehuantepec				0		0					0	0	0	0				157183	120278
G	Herbarium sheet			Andrieux, G.		s.n.					0	0	1833		Solanaceae	Solanum	douglasii	Dunal	Northern America	North and Central Mexico	Mexico							0		0					0	0	0	0				75344	67138
G-DC	Herbarium sheet			Andriewe, G.		s.n.					0	4	1834		Solanaceae	Solanum	douglasii	Dunal	Northern America	North and Central Mexico	Mexico	Distrito Federal		Toluca	circa Tolucam			0		0					0	0	0	0				75359	67149
NY	Herbarium sheet		821158	Anect Brother		16					0	9	1919		Solanaceae	Solanum	nitidibaccatum	Bitter	Northern America	North-Central U.S.A.	United States of America	New Mexico	San Miguel County		vicinity of Las Vegas			35.59415	N	105.22281	W	DD	4	GAZ	35.59415	-105.22281	0	0				169047	130144
MEXU	Herbarium sheet	808070		Ángeles, E.		6					26	8	1989		Solanaceae	Solanum	nigrescens	M.Martens & Galeotti	Northern America	North and Central Mexico	Mexico	Tlaxcala	Españita		4 km al E de Españinta, ca. de Las Pilas	berbácea 50 cm; flor blanca con el centro morado; fruto maduro negro; regular (FES-ZA 1873)	bosque de encino	0		0					0	0	2500	0				138170	104550
MO	Herbarium sheet			Angier, B.S.		93					23	4	1895		Solanaceae	Solanum	douglasii	Dunal	Northern America	North-Central U.S.A.	United States of America	California	San Diego County	Del Mar				32.958745	N	117.26425	W	DD	4	GAZ	32.958745	-117.26425	30	0				89602	76144
K	Herbarium sheet		K001158671	Angus, A.		1528					9	6	1956		Solanaceae	Solanum	scabrum	Mill.	Africa	South Tropical Africa	Zambia	Lusaka		Mount Makulu Research Station	Mt. Makulu Res. Stn. 12 mls S of Lusaka	Herb to 2.5ft, flowers, petals white, stamens yellow, berries black, glossy	weed of cultivation	15.58628	S	28.30442	E	DD		GAZ	-15.58628	28.30442	0	0				144712	110289
CAL	Herbarium sheet	315358		Annadale, N.	EB-	323					16	2	1917		Solanaceae	Solanum	nigrum	L.	Asia-Tropical	Indo-China	Myanmar (Burma)	Shan State		Inle Lake	Inle Lake, southern Shan States		shore of lake	20.33	N	96.55	E	DMS	4	GAZ	20.55	96.916667	0	0		hkolaliknyo		173232	133319
CAL	Herbarium sheet			Annadale, N.	EB-	323					16	2	1917		Solanaceae	Solanum	nigrum	L.	Asia-Tropical	Indo-China	Myanmar (Burma)	Shan State		Inle Lake	Inle Lake, southern Shan States		shore of lake	20.33	N	96.55	E	DMS	4	GAZ	20.55	96.916667	0	0		hkolaliknyo		173233	133319
PERTH	Herbarium sheet		PERTH4738438	Annels, A.R.		4680		Hearn, R.W.			20	10	1994		Solanaceae	Solanum	americanum	Mill.	Asia-Tropical	Australia	Australia	Western Australia	Manjimup		Ritter Road, 8.6 km S of Old Vasse Road junction,			34.522222	S	115.88	E	DD		GAZ	-34.522222	115.88	0	0				166220	128195
PERTH	Herbarium sheet			Annice, C.		s.n.					0	0	0		Solanaceae	Solanum	triflorum	Nutt.	Asia-Tropical	Australia	Australia	Western Australia	Katanning		Katanning			33.689722	S	117.551389	E	DD	5	GAZ	-33.689722	117.551389	0	0				165320	127303
WIS	Herbarium sheet		v0164958WIS	Anthony, R.B.		s.n.					22	10	1934		Solanaceae	Solanum	emulans	Raf.	Northern America	North-Central U.S.A.	United States of America	Wisconsin	Green County		3mi. SW of Brodhead.		woods	42.581419	N	89.397552	W	DD	4	GAZ	42.581419	-89.397552	0	0				175486	134836
WIS	Herbarium sheet		v0272275WIS	Anthony, R.B.		s.n.					10	7	1935		Solanaceae	Solanum	emulans	Raf.	Northern America	North-Central U.S.A.	United States of America	Illinois	Winnebago County		2 mi E of Harrison		woods	42.427231	N	89.152245	W	DD		GAZ	42.427231	-89.152245	0	0				175487	134837
BM	Herbarium sheet		BM000846033	Anthouard, L.		s.n.					19	8	1876		Solanaceae	Solanum	nigrum	L.	Europe	Southwestern Europe	France	Provence-Alpes-Côte d'Azur	Hautes-Alpes	Serres	du Vigan (Yard) [?]		decombres autour du habitations	0		0					0	0	0	0				28522	29176
MEXU	Herbarium sheet	663231		Antío, J.A.		128		Félix, A.L.			13	9	1984		Solanaceae	Solanum	americanum	Mill.	Northern America	North and Central Mexico	Mexico	Sinaloa	Culiacán	La Divisa	por el km 6 al N de la carretera Culiacán-Sanalona	hierba 30-80 cm; flor blanca; común	selva baja caducifolia, suelo alluvión	0		0					0	0	0	0				137903	104492
NY	Herbarium sheet		823625	Antisell, T.		s.n.					4	2	1855		Solanaceae	Solanum	douglasii	Dunal	Northern America	North-Central U.S.A.	United States of America	California	Santa Barbara County		St. Ynez [Santa Ynez]			34.3643	N	120.0518	W	DMS		GAZ	34.611944	-120.088333	0	0				164254	126497
WIS	Herbarium sheet		v0164873WIS	Antonie, P.		15					18	9	1966		Solanaceae	Solanum	emulans	Raf.	Northern America	North-Central U.S.A.	United States of America	Wisconsin	Winnebago County		Oshkosh, Menominee park		lake shore	44.0127	N	88.334	W	DMS	4	GAZ	44.024167	-88.561111	0	0				175488	134838
MEXU	Herbarium sheet	678918		Antonio, T.		s.n.					22	11	1979		Solanaceae	Solanum	nigrescens	M.Martens & Galeotti	Southern America	Mesoamerica	Panama	Chiriquí		Cerro Pate de Macho	ca. 5 mi NE of Boquete, trail leading to continental divde leading to Finca Serrano (Francisco Serrano, Pacific slope)			0		0					0	0	0	0				138371	104744
MO	Herbarium sheet	3902378	MO-565552	Antonio, T.M.		651					6	10	1978		Solanaceae	Solanum	macrotonum	Bitter	Southern America	Mesoamerica	Costa Rica	San José	Pérez Zeledón		near Division, Cerro del la Muerte	Growing on weedy secondary growth, plants ca. 1.2 m. tall. Petal white, anthers yellow, fruit green immature.	growing on partially shaded hillside	9.53638	N	83.72166	W	DD		GAZ	9.53638	-83.72166	3000	0				132206	100006
CR	Herbarium sheet	CR91142	CR91142	Antonio, T.M.		651					6	10	1978		Solanaceae	Solanum	macrotonum	Bitter	Southern America	Mesoamerica	Costa Rica	San José	Pérez Zeledón		near Division, Cerro del la Muerte	Growing on weedy secondary growth, plants ca. 1.2 m. tall. Petal white, anthers yellow, fruit green immature.	growing on partially shaded hillside	9.53638	N	83.72166	W	DD		GAZ	9.53638	-83.72166	3000	0				177195	100006
CR	Herbarium sheet	CR122527		Antonio, T.M.		785					5	11	1978		Solanaceae	Solanum	nigrescens	M.Martens & Galeotti	Southern America	Mesoamerica	Costa Rica	San José	Vázquez de Coronado		Dist. Cascajal, Pastures and forest remnants along the río Cascajal near the waterfalls at 1600 m.			10.01	N	83.57	W	DMS			10.016667	-83.95	1600	1600				177305	136289
CR	Herbarium sheet	CR122592		Antonio, T.M.		852					22	11	1978		Solanaceae	Solanum	nigrescens	M.Martens & Galeotti	Southern America	Mesoamerica	Costa Rica	San José	San José		Dist. Zapote, Along calle 13, and above the zoological gardens.			9.55	N	84.04	W	DMS			9.916667	-84.066667	1100	1100				177311	136295
MO	Herbarium sheet	3903083	MO-945760	Antonio, T.M.		2209					20	10	1979		Solanaceae	Solanum	nigrescens	M.Martens & Galeotti	Southern America	Mesoamerica	Panama	Veraguas	Montijo		Isla de Coiba. Along road to the hot spring from main camp	Small plant, petals white anthers yellow, fruit green.		7.5	N	81.7	W	DD		GAZ	7.5	-81.7	30	0				85224	73526
MO	Herbarium sheet	3903084	MO-945761	Antonio, T.M.		2651					22	11	1979		Solanaceae	Solanum	macrotonum	Bitter	Southern America	Mesoamerica	Panama	Chiriquí	Boquete		Cerro Pata de Macho, ca. 5 mi NE of Boquete along trail to Continental Divide which leads to Finca Francisco Serrano (Francisco Serrano: Pacific slope)	Herb, flower white, fruit green.		8.8175	N	82.39861	W	DD		GAZ	8.8175	-82.39861	1900	0				132205	100005
MO	Herbarium sheet	2817249	MO-945763	Antonio, T.M.		4530					14	5	1980		Solanaceae	Solanum	nigrescens	M.Martens & Galeotti	Southern America	Mesoamerica	Panama	Darién			111 miles from Bayano Dam Bridge. Vicinity of Canglon.	Herb, flowers white, anthers yellow, fruit green to black.	plants growing near small stream beneath bridge	8.34166	N	77.83333	W	DD		GAZ	8.34166	-77.83333	15	0				132750	100485
NY	Herbarium sheet	NY00697127	697127	Aparecida da Silva, M.		2753					26	9	1995		Solanaceae	Solanum	americanum	Mill.	Southern America	Brazil	Brazil	Distrito Federal	Brasília		Reserva Ecológica do IBGE; próximo ao riacho Roncador			15.944722	S	47.885278	W	DD		GAZ	-15.944722	-47.885278	1100	1100				143692	109504
RB	Herbarium sheet		RB00464143	Aparecida, M.		2753					26	9	1995		Solanaceae	Solanum	americanum	Mill.	Southern America	Brazil	Brazil	Distrito Federal			Local alterado (capoeira) ao lado da chácara 2, próximo ao riacho Roncador.	Subarbusto de ca. 0,6m de altura, flores de cor branca, frutos imaturos de cor verde e maduros de cor roxa. Ocasional		15.5641	S	47.5307	W	DMS	7	GPS	-15.944722	-47.885278	0	0				171384	132011
BM	Herbarium sheet		BM000942215	Aplin, O.V.		s.n.					0	0	1892		Solanaceae	Solanum	sarrachoides	Sendtn.	Southern America	Southern South America	Uruguay	Soriano			Sta. Elena. Monzon.		River bank.	0		0					0	0	0	0				26399	27054
BM	Herbarium sheet		BM000942216	Aplin, O.V.		s.n.					0	0	1892		Solanaceae	Solanum	sarrachoides	Sendtn.	Southern America	Southern South America	Uruguay	Soriano			Sta. Elena. Monzon.		River bank.	0		0					0	0	0	0				77108	27054
E	Herbarium sheet		E00426344	Apollinaire, F.		s.n.					9	8	1908		Solanaceae	Solanum	corymbosum	Jacq.	Southern America	Western South America	Colombia	Cundinamarca			Andes près de Bogotá; San Baelazar			0		0					0	0	0	0				145871	111186
E	Herbarium sheet		E00106294	Apollinaire, F.		s.n.					0	4	1908		Solanaceae	Solanum	nigrescens	M.Martens & Galeotti	Southern America	Western South America	Colombia	Cundinamarca			Prés Bogotá			0		0					0	0	0	0				145874	111189
E	Herbarium sheet		E00526024	Apollinaire, F.		s.n.					0	9	1908		Solanaceae	Solanum	nigrescens	M.Martens & Galeotti	Southern America	Western South America	Colombia				sin. loc.			0		0					0	0	0	0				145875	111190
BAB	Herbarium sheet	93137	BAB00006593	Apolo, D.		62493		Jordán, E.			0	3	1938		Solanaceae	Solanum	nitidibaccatum	Bitter	Southern America	Southern South America	Argentina	Buenos Aires			F.C.C.A.	Espontáneo en un jardín	Espontáneo en un jardín	0		0					0	0	0	0				176659	135754
USM	Herbarium sheet	243614		Aponte, H.		256					6	12	2009		Solanaceae	Solanum	americanum	Mill.	Southern America	Western South America	Peru	Lima	Huaura	Albufera de medio mundo		Hierba frecuente de flores blanquecinas	Humedal con laguna de gran tamaño (7km de largo) zonas de juncal gramadal y totoral en borde de la laguna	10.924217	S	77.66795	W	DD		GAZ	-10.924217	-77.66795	0	0				72875	65778
MICH	Herbarium sheet		1228514	Appel, H.		719		Gendlin, J.			19	0	0		Solanaceae	Solanum	emulans	Raf.	Northern America	North-Central U.S.A.	United States of America	Michigan	Antrim County		sec.30, T29N R7W, west side of Gilda's Rd., just south of Leonard Rd.	occasional	in working gravel pit	44.872265	N	85.195259	W	DD		GAZ	44.872265	-85.195259	0	0				175413	134770
ICN	Herbarium sheet	83349	ICN0083349	Aquila, M.E.A.		s.n.					17	4	1986		Solanaceae	Solanum	americanum	Mill.	Southern America	Brazil	Brazil	Rio Grande do Sul	Porto Alegre					0		0					0	0	0	0				143445	109286
USM	Herbarium sheet	143273		Arakaki, M.		70					19	8	1995		Solanaceae	Solanum	corymbosum	Jacq.	Southern America	Western South America	Peru	Moquegua	Ilo	Chiribaya	Chiribaya, Algarrobal, Valle del Río Ilo	Hierba, flores moradas, escasa	Campos de cultivo, suelo arenoso pedregoso, inundado en algunas zonas	17.613748	S	71.338995	W	DD	7	GAZ	-17.613748	-71.338995	70	70				73011	65901
USM	Herbarium sheet	139405		Arakaki, M.		70					19	8	1995		Solanaceae	Solanum	corymbosum	Jacq.	Southern America	Western South America	Peru	Moquegua	Ilo	Chiribaya	Chiribaya, Algarrobal, Valle del Río Ilo	Hierba, flores moradas, escasa	Campos de cultivo, suelo arenoso pedregoso, inundado en algunas zonas	17.613748	S	71.338995	W	DD	7	GAZ	-17.613748	-71.338995	70	70				73012	65901
USM	Herbarium sheet	139404		Arakaki, M.		85					19	8	1995		Solanaceae	Solanum	americanum	Mill.	Southern America	Western South America	Peru	Moquegua	Ilo	Chiribaya	Valle del Rio Ilo	Hierba flores blancas; frecuente	Algarrobal, campos de cultivo suelo arenoso pedregoso; inundado en algunas zonas	17.623333	S	71.281111	W	DD		GAZ	-17.623333	-71.281111	70	70				72877	65780
USM	Herbarium sheet	138923		Arakaki, M.		184					14	12	1995		Solanaceae	Solanum	corymbosum	Jacq.	Southern America	Western South America	Peru	Moquegua	Mariscal Nieto	Quebrada Huaracane	Quebrada Huaracane, norte de Moquegua	Sufrutice, flores lilas, con frutos pequenos amarillentos	Quebrada seca, suelo arenoso pedregoso	17.16683	S	70.934357	W	DD	7	GAZ	-17.16683	-70.934357	1380	1380				73018	65907
CORD	Herbarium sheet		CORD00013031	Araque M, J.		882					23	12	1949		Solanaceae	Solanum	sarrachoides	Sendtn.	Southern America	Southern South America	Argentina	Mendoza	Las Heras	Cerro la Gloria	Cerro La Gloria	Hierba erguida gomosa con flores cremas y frutos verdes		0		0					0	0	1000	0				70003	63298
MO	Herbarium sheet	2784969	MO-946258	Araquistain, M.		174					29	8	1979		Solanaceae	Solanum	americanum	Mill.	Southern America	Mesoamerica	Nicaragua	Matagalpa			Entre Matagalpa y Jinotega, Km 139	flower,immature fruit	al lado de la carretera, bosque premontano	12.983333	N	85.916667	W	DD		SPEC	12.983333	-85.916667	1600	0				143906	109646
MO	Herbarium sheet	2910360	MO-947045	Araquistain, M.		642		Moreno, P.P.			17	1	1980		Solanaceae	Solanum	nigrescens	M.Martens & Galeotti	Southern America	Mesoamerica	Nicaragua	Granada			Volcán Mombacho, Plan de las Flores, alrededor de la torre de TELCOR; nebliselva tropical			11.81666	N	85.96666	W	DD		GAZ	11.81666	-85.96666	1300	0				132751	100486
MEXU	Herbarium sheet	845595		Araquistain, M.		686		Moreno, P.P.			19	1	1980		Solanaceae	Solanum	nigrescens	M.Martens & Galeotti	Southern America	Mesoamerica	Nicaragua	Matagalpa		Santa María de Ostuma		arbusto 1 m; flores blancas; fruto morado o negro cuando maduro	bosque premontano	0		0					0	0	1000	0				138464	104833
QCA	Herbarium sheet		QCA185248	Araquistain, M.		686		Moreno, P.P.			19	1	1980		Solanaceae	Solanum	nigrescens	M.Martens & Galeotti	Southern America	Mesoamerica	Nicaragua	Matagalpa		Santa María de Ostuma		arbusto 1 m; flores blancas; fruto morado o negro cuando maduro	bosque premontano	0		0					0	0	1000	0				181276	104833
MEXU	Herbarium sheet	845737		Araquistain, M.		1030		Moreno, P.P.			24	1	1980		Solanaceae	Solanum	nigrescens	M.Martens & Galeotti	Southern America	Mesoamerica	Nicaragua	Boaco		Cerro Mombachito	8.5 km NO de Camoapa	arbusto; flores blancas; fruto en baya	zona tropical premontana	0		0					0	0	1059	0				138463	104832
QCA	Herbarium sheet		QCA185250	Araquistain, M.		1030		Moreno, P.P.			24	1	1980		Solanaceae	Solanum	nigrescens	M.Martens & Galeotti	Southern America	Mesoamerica	Nicaragua	Boaco		Cerro Mombachito	8.5 km NO de Camoapa	arbusto; flores blancas; fruto en baya	zona tropical premontana	0		0					0	0	1059	0				181275	104832
MO	Herbarium sheet	2910382	MO-947044	Araquistain, M.		1110		Moreno, P.P.			31	1	1980		Solanaceae	Solanum	nigrescens	M.Martens & Galeotti	Southern America	Mesoamerica	Nicaragua	Granada			Volcán Mombacho; nebliselva			11.81666	N	85.96666	W	DD		GAZ	11.81666	-85.96666	1345	0				132752	100487
MEXU	Herbarium sheet	845709		Araquistain, M.		1110		Moreno, P.P.			31	1	1980		Solanaceae	Solanum	nigrescens	M.Martens & Galeotti	Southern America	Mesoamerica	Nicaragua	Granada			Volcán Mombacho; nebliselva			11.81666	N	85.96666	W	DD		GAZ	11.81666	-85.96666	1345	0				138027	100487
MO	Herbarium sheet	2910369	MO-947043	Araquistain, M.		1202		Moreno, P.P.			31	1	1980		Solanaceae	Solanum	nigrescens	M.Martens & Galeotti	Southern America	Mesoamerica	Nicaragua	Granada			Volcán Mombacho; nebliselva			11.81666	N	85.96666	W	DD		GAZ	11.81666	-85.96666	1345	0				132753	100488
MEXU	Herbarium sheet	845683		Araquistain, M.		1202		Moreno, P.P.			31	1	1980		Solanaceae	Solanum	nigrescens	M.Martens & Galeotti	Southern America	Mesoamerica	Nicaragua	Granada			Volcán Mombacho; nebliselva			11.81666	N	85.96666	W	DD		GAZ	11.81666	-85.96666	1345	0				138028	100488
BM	Herbarium sheet		BM000579008	Araquistain, M.		2080		Moreno, P.P.			15	4	1980		Solanaceae	Solanum	nigrescens	M.Martens & Galeotti	Southern America	Mesoamerica	Nicaragua	Madriz			Falda W del cerro Volcán de Somoto (Tepesomoto)	Arbolito 3m alto, fruto en bayas color morado, flores de pétalos blancos.		13.25	N	86.35	W	DMS		SPEC	13.416667	-86.583333	900	1100				6978	7499
MEXU	Herbarium sheet	663988		Araquistain, M.		2080		Moreno, P.P.			15	4	1980		Solanaceae	Solanum	nigrescens	M.Martens & Galeotti	Southern America	Mesoamerica	Nicaragua	Madriz			Falda W del cerro Volcán de Somoto (Tepesomoto)	Arbolito 3m alto, fruto en bayas color morado, flores de pétalos blancos.		13.25	N	86.35	W	DMS		SPEC	13.416667	-86.583333	900	1100				138029	7499
MO	Herbarium sheet		MO-913755	Araquistain, M.		2080		Moreno, P.P.			15	4	1980		Solanaceae	Solanum	nigrescens	M.Martens & Galeotti	Southern America	Mesoamerica	Nicaragua	Madriz			Falda W del cerro Volcán de Somoto (Tepesomoto)	Arbolito 3m alto, fruto en bayas color morado, flores de pétalos blancos.		13.25	N	86.35	W	DMS		SPEC	13.416667	-86.583333	900	1100				144547	7499
MO	Herbarium sheet	3103060	MO-913756	Araquistain, M.		2716		Moreno, P.P.			16	5	1980		Solanaceae	Solanum	americanum	Mill.	Southern America	Mesoamerica	Nicaragua	Matagalpa			Falda norte del Cerro Musún, frente a trocha a Wanawás.			13.033333	N	85.25	W	DD		SPEC	13.033333	-85.25	200	500				143905	109645
IPA	Herbarium sheet	53402		Araújo, F.		333	AE				0	0	0		Solanaceae	Solanum	americanum	Mill.	Southern America	Brazil	Brazil	Ceará	Novo Oriente		Carrasco - P1. Ibiapaba.	arbusto.		0		0					0	0	0	0				143289	109141
BM	Herbarium sheet		BM000943072	Araújo-M, A.		1977		Antezana, A.; Choque, D.; Jove, R. & Jove, G.			17	6	2005		Solanaceae	Solanum	americanum	Mill.	Southern America	Western South America	Bolivia	La Paz	Pedro Domingo Murillo	Parque Nacional Madidi	Norte de Apolo, sector de Azariamas.	Herbacea 1.5 cm, flores blancas, frutos verde oscuro.	Bosque andino semideciduo del sector de Azariamas, con Anadenanthera colubrina, Swietenia macrophylla, Gallesia integrifolia, Oxandra espintana, Phyllostylon rhamnoides, Celtis loxensis, Ceiba spp.	14.3245	S	68.555833	W	DD		SPEC	-14.3245	-68.555833	700	0				36328	35669
MO	Herbarium sheet	5948133	MO-2016784	Araújo-M, A.		1977		Antezana, A.; Choque, D.; Jove, R. & Jove, G.			17	6	2005		Solanaceae	Solanum	americanum	Mill.	Southern America	Western South America	Bolivia	La Paz	Pedro Domingo Murillo	Parque Nacional Madidi	Norte de Apolo, sector de Azariamas.	Herbacea 1.5 cm, flores blancas, frutos verde oscuro.	Bosque andino semideciduo del sector de Azariamas, con Anadenanthera colubrina, Swietenia macrophylla, Gallesia integrifolia, Oxandra espintana, Phyllostylon rhamnoides, Celtis loxensis, Ceiba spp.	14.3245	S	68.555833	W	DD		SPEC	-14.3245	-68.555833	700	0				118895	35669
MO	Herbarium sheet	6184832	MO-2245104	Araújo-M, A.		3107		Davidson, C.; Davidson, S.; Gismondi, P.; Cornejo, M.; Ticona, E. & Valdes, O.			0	0	0		Solanaceae	Solanum	americanum	Mill.	Southern America	Western South America	Bolivia	La Paz	Abel Iturralde	Madidi, Chalalan, Rio Yariapo	Parque Nacional Madidi, laguna Chalalan, río Yariapo.		Bosque amazonico ribereño con Cecropia spp, Caliandra sp., Neea spp., Garcinia spp. y Jacaratia digitata. Plantas secadas en campo.	14.444722	S	67.884722	W	DD	7	SPEC	-14.444722	-67.884722	0	0				156003	119629
NY	Herbarium sheet	NY00854123	854123	Araújo-M, A.		3107		Davidson, C.; Davidson, S.; Gismondi, P.; Cornejo, M.; Ticona, E. & Valdes, O.			0	0	0		Solanaceae	Solanum	americanum	Mill.	Southern America	Western South America	Bolivia	La Paz	Abel Iturralde	Madidi, Chalalan, Rio Yariapo	Parque Nacional Madidi, laguna Chalalan, río Yariapo.		Bosque amazonico ribereño con Cecropia spp, Caliandra sp., Neea spp., Garcinia spp. y Jacaratia digitata. Plantas secadas en campo.	14.444722	S	67.884722	W	DD	7	SPEC	-14.444722	-67.884722	0	0				156004	119629
MO	Herbarium sheet	2347509	MO-1350940	Arbo, M.M.		1019		Schinini, A. & Vanni, R.			29	3	1975		Solanaceae	Solanum	americanum	Mill.	Southern America	Southern South America	Argentina	Corrientes	Concepción		5 km SW de Santa Rosa, Estancia Zabala.	En taipas, flores blancas, frutos negros.		0		0					0	0	0	0				118940	93970
F	Herbarium sheet	2213943		Arbo, M.M.		7920		Schinini, A.; Maruñak, V. & Paniagua Risueño, E.			26	8	1998		Solanaceae	Solanum	americanum	Mill.	Southern America	Southern South America	Argentina	Corrientes	Mercedes		Macrosistema Ibera, Laguna Itati, Isla Ombuzal.	Hierba 50-80 cm, corola blanca, anteras amarillo huevo.	Interior de la isla, suelo removido.	28.42	S	58.06	W	DMS		SPEC	-28.7	-58.1	0	0				80013	69945
LSU	Herbarium sheet	16327	LSU00038319	Arceneaux, G.		170	a				20	7	1937		Solanaceae	Solanum	nigrescens	M.Martens & Galeotti	Northern America	North-Central U.S.A.	United States of America	Louisiana	Terrebonne Parish		Cultivated field near Dulac		Fairly common field weed.	29.388832	N	90.713979	W	DD	ca.	GAZ	29.388832	-90.713979	0	0				180297	138330
K	Herbarium sheet		K001156777	Archbold, M.E.		937					16	8	1967		Solanaceae	Solanum	americanum	Mill.	Africa	East Tropical Africa	Tanzania	Kagera		Karagwe		small white flowers; branches at nodes adjacent to leaf but not in axil; inflorescence on stem halfway between nodes; reputed to be edible as spinach	garden weed	1.503682	S	30.987629	E	DD		GAZ	-1.503682	30.987629	304	0		mnaru		139042	105357
K	Herbarium sheet		K001156783	Archbold, M.E.		2545					12	10	1978		Solanaceae	Solanum	villosum	Mill.	Africa	East Tropical Africa	Tanzania	Iringa	Njombe	Milo		plant often straggling on ground; all parts very hairy; flowers white, rather small	in fields after cultivation	9.890807	S	34.641192	E	DD		GAZ	-9.890807	34.641192	2300	0				139474	105551
US	Herbarium sheet	1541731		Archer, W.A.		44					20	5	1930		Solanaceae	Solanum	americanum	Mill.	Southern America	Western South America	Colombia	Antioquia		Medellín	Medellin			0		0					0	0	1500	0				147932	112914
US	Herbarium sheet	1517451		Archer, W.A.		1284					1	1	1931		Solanaceae	Solanum	nigrescens	M.Martens & Galeotti	Southern America	Western South America	Colombia	Antioquia		Santa Elena	Dept. Antioquia: Santa Elena	Clambering 3-4ft. Fl white		0		0					0	0	1500	2000				63079	57648
NY	Herbarium sheet	NY00669428	669428	Archer, W.A.		4197					12	10	1936		Solanaceae	Solanum	americanum	Mill.	Southern America	Brazil	Brazil	São Paulo			Usina, 9km west of Santa Cruz do Rio Pardo.			0		0					0	0	0	0				143653	109472
UT	Herbarium sheet	15113		Archer, W.A.		6836					29	8	1938		Solanaceae	Solanum	triflorum	Nutt.	Northern America	North-Central U.S.A.	United States of America	Nevada	Mineral County	Mouth of Cory Creek	Mouth of Cory Creek, Wassuk Range Mineral Co.	Flw. white; frt. slightly ovoid, with pointed end.	Sandy places	36.0404	N	115.2219	W	DMS		GAZ	36.067778	-115.371944	1402	0				60408	55614
GH	Herbarium sheet		1543568	Archer, W.A.		6836					29	8	1938		Solanaceae	Solanum	triflorum	Nutt.	Northern America	North-Central U.S.A.	United States of America	Nevada	Mineral County	Mouth of Cory Creek	Mouth of Cory Creek, Wassuk Range Mineral Co.	Flw. white; frt. slightly ovoid, with pointed end.	Sandy places	36.0404	N	115.2219	W	DMS		GAZ	36.067778	-115.371944	1402	0				180687	55614
UC	Herbarium sheet	UC900664		Archer, W.A.		6837					29	8	1938		Solanaceae	Solanum	nitidibaccatum	Bitter	Northern America	North-Central U.S.A.	United States of America	Nevada	Mineral County		mouth of Cory Creek, Wassuk range	flower white; fruit spherical	sandy places	38.684102	N	118.775229	W	DD	ca.	GAZ	38.684102	-118.775229	1402	0				179954	138053
DUKE	Herbarium sheet	69226	DUKE10005118	Archer, W.A.		7134					16	9	1938		Solanaceae	Solanum	nitidibaccatum	Bitter	Northern America	North-Central U.S.A.	United States of America	Nevada	Mineral County	Walker Lake	west side of lake	branches prostrate	weed in irrigated orchard	38.69459	N	118.77303	W	DD		GAZ	38.69459	-118.77303	1310	0				137552	104198
MO	Herbarium sheet	1182541		Archer, W.A.		7289					29	9	1938		Solanaceae	Solanum	nitidibaccatum	Bitter	Northern America	North-Central U.S.A.	United States of America	Nevada	Mineral County		East Walker River, 20mi. E. of Sweetwater	semi-prostrate, flowers white		38.969072	N	118.83235	W	DD	7	GAZ	38.969072	-118.83235	1700	0				143907	109647
UC	Herbarium sheet	UC900665		Archer, W.A.		7289					29	9	1938		Solanaceae	Solanum	nitidibaccatum	Bitter	Northern America	North-Central U.S.A.	United States of America	Nevada	Mineral County		East Walker River, 20mi. E. of Sweetwater	semi-prostrate, flowers white		38.969072	N	118.83235	W	DD	7	GAZ	38.969072	-118.83235	1700	0				179904	109647
K	Herbarium sheet		K001159187	Archibald, E.		5905					29	6	1953		Solanaceae	Solanum	chenopodioides	Lam.	Africa	Southern Africa	South Africa	Eastern Cape	Alexandria	Kaba Road	Kaba Rd, Dist. Alexandria	flowers white, fruits black	in old field	0		0					0	0	0	0				144808	110367
E	Herbarium sheet		E00617779	Archibald, J.		2661					11	7	1966		Solanaceae	Solanum	villosum	Mill.	Asia-Temperate	Western Asia	Iran	Lorestan			Luristan, leaft bank of Kashgan Rud, above Fol-i-Khallor, 60 km W of Khorramabad	white; yellow anthers; perennial	moist clay among grasses by stream	0		0					0	0	1130	0	ca.			134843	102238
K	Herbarium sheet		K001151905	Archibald, J.		2661					11	7	1966		Solanaceae	Solanum	villosum	Mill.	Asia-Temperate	Western Asia	Iran	Lorestan			Luristan, leaft bank of Kashgan Rud, above Fol-i-Khallor, 60 km W of Khorramabad	white; yellow anthers; perennial	moist clay among grasses by stream	0		0					0	0	1130	0	ca.			148041	102238
E	Herbarium sheet		E00617890	Archibald, J.		2778					17	7	1966		Solanaceae	Solanum	villosum	Mill.	Asia-Temperate	Western Asia	Iran	Yazd			Yezd, Kuh Rezd above Taft	white with yellow anthers	in clay among stones in dry river bed	0		0					0	0	1500	0	ca.			134819	102215
K	Herbarium sheet		K001151377	Archley, J.C.		161					0	6	1930		Solanaceae	Solanum	villosum	Mill.	Europe	Southeastern Europe	Greece	Attica			near Kephissia [Kifisia]	eaten as boiled salad	waysides, vineyards, waste ground	38.05	N	23.49	E	DMS	4	GAZ	38.083333	23.816667	0	0		styphnos		156414	119933
CORD	Herbarium sheet		CORD00012896	Arellano, M.		12					23	10	1977		Solanaceae	Solanum	corymbosum	Jacq.	Northern America	North and Central Mexico	Mexico	Guanajuato		Cerro del Santuario de Guadalupe	Cerro del Santuario de Guadalupe, Guanajuato			0		0					0	0	0	0				69888	63190
US	Herbarium sheet	2101439		Arenas, J.M.		494		Castillo Z, J. & Guardiola, J.			14	4	1949		Solanaceae	Solanum	nigrescens	M.Martens & Galeotti	Southern America	Western South America	Colombia	Antioquia			a 5 kilometros al oriente de Fredonia	Yerba semileñosa con flores morades claras y frutos verdes	en terrenos secos, selvosos y pedregosos	0		0					0	0	1200	0				67194	60749
A	Herbarium sheet	scab/nig		Argent, G.C.G.	C87-	179					12	9	1987		Solanaceae	Solanum	scabrum	Mill.	Asia-Tropical	Malesia	Indonesia	Seram		Manusela National PArk	north side of Gunong Binaia	herb spreading to 1 m long; flowers white with yellow stamens; no ripe fruit, green fruit ellipsoid	mossy submontane forest on upturned tree root	0		0					0	0	2000	0				147240	112376
E	Herbarium sheet		E00426954	Argent, G.C.G.	C87-	179					12	9	1987		Solanaceae	Solanum	scabrum	Mill.	Asia-Tropical	Malesia	Indonesia	Seram		Manusela National PArk	north side of Gunong Binaia	herb spreading to 1 m long; flowers white with yellow stamens; no ripe fruit, green fruit ellipsoid	mossy submontane forest on upturned tree root	0		0					0	0	2000	0				147603	112376
E	Herbarium sheet		E00426953	Argent, G.C.G.		1305					17	2	1980		Solanaceae	Solanum	americanum	Mill.	Asia-Tropical	Malesia	Malaysia	Sabah		Gunong Alab	Sensuron road near Gunong Alab, Crocker range	flower white with yellow centre; fruit ripening black, immature green; plant with rather spreading habit to ca. 25 cm high	distrubed ground at roadside	5.5	N	116.2	E	DMS	ca.	SPEC	5.833333	116.333333	1600	0	ca.			147725	112783
NY	Herbarium sheet	NY00697458	697458	Argent, G.C.G.		6362		Ramos, J.; Richards, P.W. & Souza, R.			12	9	1967		Solanaceae	Solanum	americanum	Mill.	Southern America	Brazil	Brazil	Mato Grosso			Xavantina, by Ferry	ca. 30 cm; white flowers	waste ground on river bank	14.63	S	52.23	W	DD		GAZ	-14.63	-52.23	0	0				143713	109524
UB	Herbarium sheet	125125		Argent, G.C.G.		6362		Ramos, J.; Richards, P.W. & Souza, R.			12	9	1967		Solanaceae	Solanum	americanum	Mill.	Southern America	Brazil	Brazil	Mato Grosso			Xavantina, by Ferry	ca. 30 cm; white flowers	waste ground on river bank	14.63	S	52.23	W	DD		GAZ	-14.63	-52.23	0	0				167868	109524
K	Herbarium sheet		K000195897	Argent, G.C.G.	PPI-	9752		Gaerlan, F.			17	3	1992		Solanaceae	Solanum	nigrum	L.	Asia-Tropical	Malesia	Philippines	Mindanao	Davao	Mount. Apo	North Cotabano, Ilomavis, Lake Venado	herb, 1 m high; flowers white with yellow stamens; fruits spherical, black	lakeside	7.002317	N	125.269317	E	DD		GAZ	7.002317	125.269317	2200	0				17107	17628
MO	Herbarium sheet	6194097		Argent, G.C.G.	PPI-	9752		Gaerlan, F.			17	3	1992		Solanaceae	Solanum	nigrum	L.	Asia-Tropical	Malesia	Philippines	Mindanao	Davao	Mount. Apo	North Cotabano, Ilomavis, Lake Venado	herb, 1 m high; flowers white with yellow stamens; fruits spherical, black	lakeside	7.002317	N	125.269317	E	DD		GAZ	7.002317	125.269317	2200	0				134499	17628
E	Herbarium sheet		E00426937	Argent, G.C.G.		92248		Gaerlan, F.			17	3	1992		Solanaceae	Solanum	americanum	Mill.			Unknown					spreading herb to ca. 1 m; flowers white with yellow stamens; fruit spherical, black	open situation at lakeside	0		0					0	0	0	0				147724	112782
MEXU	Herbarium sheet	181423		Argüelles, E.		22					26	4	1975		Solanaceae	Solanum	nigrescens	M.Martens & Galeotti	Northern America	North and Central Mexico	Mexico	Querétaro			Fracc. Los Claustros	hierba 1 m; flor blanca, pequeña; fruto finalmente negro	asoc. Prosopis, Physalis	0		0					0	0	1900	0				138688	105042
MEXU	Herbarium sheet	234700		Argüelles, E.		667					27	11	1976		Solanaceae	Solanum	americanum	Mill.	Northern America	North and Central Mexico	Mexico	Querétaro		La Venta		hierba erecta, 25-30 cm; flores purpúrea; bayas verdes/casi negras	tierras de cultivo; compuestas, Oxalis, Spharalcea, Ricinus, Arenaria, leguminosas; lado de canal de riego	0		0					0	0	1950	0				137894	104485
MEXU	Herbarium sheet	262579		Argüelles, E.		996					29	3	1978		Solanaceae	Solanum	americanum	Mill.	Northern America	North and Central Mexico	Mexico	Querétaro		Jurica		leñosa y rastrera; baya purpúrea, brillante; flor pequeña en grupos	lote baldío; cerca del camino, entre piedras; graminas, Malvaceae, Acacia, Nicotiana glauca	0		0					0	0	0	0				137895	104486
MO	Herbarium sheet	3900658	MO-569454	Argüelles, E.		1211					17	3	1979		Solanaceae	Solanum	corymbosum	Jacq.	Northern America	North and Central Mexico	Mexico	Hidalgo			Huichapan, alrededores del pueblo; chaparrel espinoso y cultivadas; em un cellajón	bastante; planta robusta 30-40cms, es pequeñas violácens, infl. escorpiode		20.2224	N	99.385636	W	DMS	4	GAZ	20.373333	-99.648989	2100	2150				126209	97196
MEXU	Herbarium sheet	784449		Argüelles, E.		2295					26	5	1985		Solanaceae	Solanum	douglasii	Dunal	Northern America	North and Central Mexico	Mexico	Querétaro			carretera Querétero-Amealco, 5 kms psando entronque para Huimilpan	hierba fuerte 25-35 cm; flores blancas, umbeladas	bosque de encino; cerca carretar, riochuelo y rocas; aosicadad Quercus, Arctostaphylos, Archibaccharis, Bouvardia, Asclepias	0		0					0	0	2150	0				135928	102951
MEXU	Herbarium sheet	440863		Argüelles, E.		2520					15	6	1986		Solanaceae	Solanum	nigrescens	M.Martens & Galeotti	Northern America	North and Central Mexico	Mexico	Querétaro			camino entre Huimilpan y Galindo, atrevasando la montaña	berbácea 35-45 cm; umbelas de flores pequeñas, blancas; fruto verde redondo	chaparral; lado de camino entre rocas; asoc. Commelina, Physalis, Bouvardia, Bursera, Croton, Gonolobus etc.; pedregal	0		0					0	0	2515	0				138674	105031
MEXU	Herbarium sheet	439666		Argüelles, E.		2876					22	1	1987		Solanaceae	Solanum	americanum	Mill.	Northern America	North and Central Mexico	Mexico	Querétaro		La Venta		herbácea 35-45 cm; frutos negros, relucientes en umbelas	detras de la hacienda, cultivos de alfalfa; asoc. Sonchus, Taraxcum, Nic. glauca, mesquite, pirul	0		0					0	0	1850	0				137776	104373
MEXU	Herbarium sheet	668805		Argüelles, E.		3441					28	6	1993		Solanaceae	Solanum	americanum	Mill.	Northern America	North and Central Mexico	Mexico	Querétaro		Querétaro		herb<cea fragil 1 m y creo que crecera mas; umbelos de 2 a 6 flores a distancia de las hojas; tallos con espinas muy blandas y dirigidas hacia arrriba	mazeta de mi jardin	0		0					0	0	0	0				137774	104372
MEXU	Herbarium sheet	1051820		Argüelles, E.		3441					28	6	1993		Solanaceae	Solanum	americanum	Mill.	Northern America	North and Central Mexico	Mexico	Querétaro		Querétaro		herb<cea fragil 1 m y creo que crecera mas; umbelos de 2 a 6 flores a distancia de las hojas; tallos con espinas muy blandas y dirigidas hacia arrriba	mazeta de mi jardin	0		0					0	0	0	0				137775	104372
MEXU	Herbarium sheet	1063496		Argüelles, E.		s.n.					5	6	1993		Solanaceae	Solanum	americanum	Mill.	Northern America	North and Central Mexico	Mexico	Querétaro		Queretáro		una sola planta; herbácea; fruto verde pues negro (ver mi numero 3441)	mazeta de mi jardin	0		0					0	0	0	0				137738	104340
US	Herbarium sheet	2502506	903157	Argüelles, J.		122					0	9	1961		Solanaceae	Solanum	americanum	Mill.	Northern America	North and Central Mexico	Mexico	Sonora	Alamos	San Bernardo	Río Mayo watershed, San Bernardo and vicinity, Chorijoa		short-tree forest	0		0					0	0	400	1000		chichiquelite		171603	132117
US	Herbarium sheet	2502818	903173	Argüelles, J.		152					25	8	1959		Solanaceae	Solanum	douglasii	Dunal	Northern America	North and Central Mexico	Mexico	Sonora	Alamos	Curahui	Rio Mayo watershed, San Bernardo and vicinity, Curahui		short-tree forest	27.335626	N	108.697396	W	DD	ca.	GAZ	27.335626	-108.697396	914	0				171647	132160
US	Herbarium sheet	1122446		Ariste-Joseph	B	11					0	11	1935		Solanaceae	Solanum	nigrescens	M.Martens & Galeotti	Southern America	Western South America	Colombia							0		0					0	0	0	0				63011	57587
F	Herbarium sheet	556570		Ariste-Joseph	B	11					0	11	1935		Solanaceae	Solanum	nigrescens	M.Martens & Galeotti	Southern America	Western South America	Colombia							0		0					0	0	0	0				147991	57587
CORD	Herbarium sheet			Ariza E, L.		3621		Fernández, P.; Gutiérrez, M.A.; Bringas, J.A. & Marini, E.			14	3	2005		Solanaceae	Solanum	chenopodioides	Lam.	Southern America	Southern South America	Argentina	Córdoba	Colón	Río Ceballos	Rio Ceballos, Reserva Hidrica 'La Quebrada', pasando el paredon del dique, a lo largo del camino a Pozo Verde			0		0					0	0	0	0				69880	63182
COL	Herbarium sheet	579950	COL000430195	Ariza E, L.		3621		Fernández, P.; Gutiérrez, M.A.; Bringas, J.A. & Marini, E.			14	3	2005		Solanaceae	Solanum	chenopodioides	Lam.	Southern America	Southern South America	Argentina	Córdoba	Colón	Río Ceballos	Rio Ceballos, Reserva Hidrica 'La Quebrada', pasando el paredon del dique, a lo largo del camino a Pozo Verde			0		0					0	0	0	0				173020	63182
AK	Herbarium sheet		AK264409	Arminger, L.C.		s.n.					0	3	1964		Solanaceae	Solanum	nigrum	L.	Australasia	New Zealand	New Zealand	North Island	Auckland	University of Auckland	university grounds	garden weed; some forms found on forst margins may be indigenous but those commonly found in waste places and on cultivated land are at least in msot part, introduced; subcosmopolitan		36.51	S	174.46	E	DMS	4	GAZ	-36.85	174.766667	60	0				168736	129893
US	Herbarium sheet	1524091	2829234	Armstrong, A.		s.n.					16	6	1899		Solanaceae	Solanum	triflorum	Nutt.	Northern America	North-Central U.S.A.	United States of America	Nebraska			Ord. [unsure placement]			0		0					0	0	0	0				179306	137629
K	Herbarium sheet		K001151705	Armstrong, J.A.		98					0	8	1950		Solanaceae	Solanum	nigrum	L.	Asia-Temperate	Western Asia	Iran	Kerman	Mahan	Jupar	Kerman		in walled garden	30.0356	N	57.0654	E	DMS	ca.	GAZ	30.065556	57.115	1829	0				156250	119777
K	Herbarium sheet		K001151711	Armstrong, J.A.		98					0	8	1950		Solanaceae	Solanum	nigrum	L.	Asia-Temperate	Western Asia	Iran	Kerman	Mahan	Jupar	Kerman		in walled garden	30.0356	N	57.0654	E	DMS	ca.	GAZ	30.065556	57.115	1829	0				156251	119777
NHA	Herbarium sheet		NHA-636514	Armstrong, J.C.		s.n.					12	7	1963		Solanaceae	Solanum	emulans	Raf.	Northern America	North-Central U.S.A.	United States of America	Maine	Hancock County	Cranberry Isles	Bear Island		gravel spot near dock	44.25732	N	68.2402	W	DD		GAZ	44.25732	-68.2402	0	0				180347	138370
MO	Herbarium sheet	2594087	MO-568499	Arnason, J.T.		17626		Lambert, J.			2	6	1977		Solanaceae	Solanum	americanum	Mill.	Southern America	Mesoamerica	Belize	Orange Walk			Indian Church	Herb		17.76666	N	88.65	W	DD		SPEC	17.76666	-88.65	0	0		Hierba Mora		143908	109648
MO	Herbarium sheet	2594088	MO-569276	Arnason, T.		17542		Lambert, J.			15	5	1977		Solanaceae	Solanum	nigrescens	M.Martens & Galeotti	Southern America	Mesoamerica	Belize	Orange Walk			Indian Church	roadside in high bush; fruit is blue		17.76666	N	88.65	W	DD		GAZ	17.76666	-88.65	0	0				132754	100489
CANB	Herbarium sheet			Arnay, E. d'		272					1	4	1962		Solanaceae	Solanum	triflorum	Nutt.	Asia-Tropical	Australia	Australia	New South Wales	Yass Valley		Taemus.			35	S	148.85	E	DD	6	GAZ	-35	148.85	0	0				165191	127200
RM	Herbarium sheet			Arnett, M.		3474					19	8	1998		Solanaceae	Solanum	triflorum	Nutt.	Northern America	North-Central U.S.A.	United States of America	Colorado	Gunnison County		Southern Gunnison Basin: ca 1.5 air mi due E of Fitzpatrick Reservoir; ca 4.1-4.6 road mi from U.S. Hwy 50; ca 23 air mi ESE of Montrose along County Road 864.		Roadside.	38.3579	N	107.4752	W	DD		GAZ	38.3579	-107.4752	2354	0				178806	137148
RM	Herbarium sheet	750993		Arnett, M.		7495					24	8	1999		Solanaceae	Solanum	triflorum	Nutt.	Northern America	North-Central U.S.A.	United States of America	Colorado	Gunnison County		Southern Gunnison Basin: County Road 31, ca 1.4 air mi ESE of Big Springs, ca 3 air mi NNE of Ninemile Hill; ca 4 air mi SSE of Blaine Rock.		Sagebrush shrubland/roadside.	38.3974	N	107.0462	W	DD		GAZ	38.3974	-107.0462	2439	0				178807	137149
RM	Herbarium sheet	750992		Arnett, M.		7544					24	8	1999		Solanaceae	Solanum	triflorum	Nutt.	Northern America	North-Central U.S.A.	United States of America	Colorado	Gunnison County		Southern Gunnison Basin: Curecanti National Recreation Area: Colo Hwy 149 ca 0.3 road mi S of intersection with U.S. Hwy 50, ca 8 air mi WSW of Gunnison.		Roadside.	38.4782	N	107.0661	W	DD		GAZ	38.4782	-107.0661	2305	0				178808	137150
K	Herbarium sheet		K001158696	Arnold, H.		10206					26	5	1943		Solanaceae	Solanum	retroflexum	Dunal	Africa	South Tropical Africa	Zimbabwe	Harare		Harare	Salisbury Expt. Station			17.6971	S	31.031998	E	DD	ca.	GAZ	-17.6971	31.031998	0	0				144773	110348
US	Herbarium sheet	2110564	US00840710	Arnoldo, M.		1719					17	10	1951		Solanaceae	Solanum	americanum	Mill.	Southern America	Caribbean	Netherlands Antilles	Curaçao				Herb; ht. 1m.; flower white; fruit black, a drupe.	Museum garden.	12.123142	N	68.8838	W	DD		GAZ	12.123142	-68.8838	0	0				10320	10842
UT	Herbarium sheet	88364		Arnow, L.		544	a				15	8	1967		Solanaceae	Solanum	triflorum	Nutt.	Northern America	North-Central U.S.A.	United States of America	Utah	Salt Lake County	Salt Lake City	Salt Lake Co., Utah: Salt Lake City, University of Utah Campus.		Disturbed area	40.4553	N	111.5039	W	DMS		GAZ	40.764722	-111.844167	1403	0				60405	55611
UT	Herbarium sheet	88219		Arnow, L.		740					24	9	1967		Solanaceae	Solanum	nitidibaccatum	Bitter	Northern America	North-Central U.S.A.	United States of America	Utah	Salt Lake County	Salt Lake City	S of Salt Lake City, just S of intersection of 7400S and 20E in an active sand dune area	Plant decumbent stemmed, to 2 ft in diameter		0		0					0	0	1417	0				77731	68388
UT	Herbarium sheet	88365		Arnow, L.		3189					11	7	1971		Solanaceae	Solanum	triflorum	Nutt.	Northern America	North-Central U.S.A.	United States of America	Utah	Salt Lake County	Salt Lake City	Salt Lake Co., Utah: 10 mi. SW of Salt Lake City, Utah in dry sitch along road S of County Dump at 13 S and 5400 W.		With Bromus inermis, Agropyron intermedium, Distichilis spica. Rare in this area.	40.4001	N	112.1115	W	DMS		GAZ	40.666944	-112.1875	1290	0				60416	55622
UT	Herbarium sheet	87556		Arnow, L.		3740					19	8	1973		Solanaceae	Solanum	nitidibaccatum	Bitter	Northern America	North-Central U.S.A.	United States of America	Utah	Salt Lake County	Salt Lake City	Salt Lake Co.,Utah: Salt Lake City intersection of 11 W and Jordan River at about 29 S.	Branch of a plant about 3 dm high.	With Solanum rostratum, Ambrosia sp.	40.4539	N	111.5325	W	DMS		GAZ	40.760833	-111.890278	1289	0				60621	55798
UT	Herbarium sheet	87185		Arnow, L.		4692					26	8	1975		Solanaceae	Solanum	triflorum	Nutt.	Northern America	North-Central U.S.A.	United States of America	Utah	Salt Lake County	Jordan River crossing	Salt Lake Co., Utah: SW of Salt Lake City at Jordan River crossing at 7200 S between towns of W. Jordan and Midvale. Along ditch ca. 100 yds. W of the river		Moderately moist soil about 3 ft above water level in ditch with Chenopodium album, Helianthus annuus, Glycyrrhiza lepidota.	40.3723	N	111.5506	W	DMS		GAZ	40.623056	-111.918333	1310	0				60417	55623
UT	Herbarium sheet	89645		Arnow, L.		5552					10	7	1978		Solanaceae	Solanum	nitidibaccatum	Bitter	Northern America	North-Central U.S.A.	United States of America	Utah	Salt Lake County	University of Utah Campus	Salt Lake Co., Utah: Salt Lake City, W of University of Utah Campus at 3rd S and 13th E.	Weed of lawn	Weed of lawn	40.4554	N	111.5052	W	DMS		GAZ	40.765	-111.847778	0	0				60617	55794
UT	Herbarium sheet	115064		Arnow, L.		6779					23	6	1991		Solanaceae	Solanum	triflorum	Nutt.	Northern America	North-Central U.S.A.	United States of America	Utah	Wasatch County	Deer Creek Reservoir	Wasatch Co.: Ca. 3 mi SW of town of Midway, ca. 2 mi W of head of Deer Creek Reservoir, in an area 100-200m W of Cascade Springs Rd.		Area burned during Aug. 1990 fire, on 30 degree slope of erstwhile oak community. Prefire vegetation replaced in large part by Allium acuminatum, Helianthus annuus (vegetative), and Calochortus nuttalli.	40.2909	N	111.3131	W	DMS		GAZ	40.485833	-111.525278	2000	0				60415	55621
UT	Herbarium sheet	87388		Arnow, L.		7175					15	8	1974		Solanaceae	Solanum	triflorum	Nutt.	Northern America	North-Central U.S.A.	United States of America	Utah	Salt Lake County	University of Utah Campus	U of U Campus			40.4746	N	111.5119	W	DMS		GAZ	40.796111	-111.855278	0	0				60420	55626
H	Herbarium sheet	1105019		Aro, A.		s.n.					17	2	1964		Solanaceae	Solanum	nigrum	L.	Europe	Southwestern Europe	Spain	Canary Islands			Puerto de la Cruz			0		0					0	0	0	0				174496	134088
BSD	Herbarium sheet	58338		Aroha, C.M.	NC-	38461					27	2	1971		Solanaceae	Solanum	villosum	Mill.	Asia-Tropical	Indian Subcontinent	India	Uttarakhand		Champowat		herb in slopes; fruits red, common		29.335905	N	80.091081	E	DD		GAZ	29.335905	80.091081	1400	0		makoi		172789	132991
BSD	Herbarium sheet	60939		Aroha, C.M.	NC-	53202					30	8	1973		Solanaceae	Solanum	villosum	Mill.	Asia-Tropical	Indian Subcontinent	India	Uttarakhand	Kumaon	Dafia Dhoora		herb; flowers white; berry red, sweet	amidst grasses	0		0					0	0	2400	0				172791	132993
CAL	Herbarium sheet			Arora, C.M.		1437					10	6	1958		Solanaceae	Solanum	villosum	Mill.	Asia-Tropical	Indian Subcontinent	India	Uttarakhand	Nainital		Nainital, Bhawali road	Small shrub		0		0					0	0	1500	0				172957	133099
CAL	Herbarium sheet			Arora, C.M.		6073					17	12	1964		Solanaceae	Solanum	villosum	Mill.	Asia-Tropical	Indian Subcontinent	India	Himachal Pradesh	Allahabad		Kalhgorh [Kathgarh]	Herb, fruits [illegible] green to red, edible, sweet, near pond		0		0					0	0	0	0				172954	133096
WIS	Herbarium sheet		v0164908WIS	Arsdel, E. van		s.n.					21	9	1952		Solanaceae	Solanum	emulans	Raf.	Northern America	North-Central U.S.A.	United States of America	Wisconsin	Green County		Monticello		upland woods	42.4455	N	89.3531	W	DMS	4	GAZ	42.748611	-89.591944	0	0				175731	135081
WIS	Herbarium sheet		v0164927WIS	Arsdel, E. van		s.n.					21	9	1952		Solanaceae	Solanum	emulans	Raf.	Northern America	North-Central U.S.A.	United States of America	Wisconsin	Green County		Monticello		upland woods	42.4455	N	89.3531	W	DMS	4	GAZ	42.748611	-89.591944	0	0				175732	135082
US	Herbarium sheet	1030958	2829769	Arsène, G.		10					14	2	1909		Solanaceae	Solanum	nigrescens	M.Martens & Galeotti	Northern America	North and Central Mexico	Mexico	Puebla		Puebla	Rancho Posada, vicinity of Puebla			19.02	N	98.11	W	DMS	4	GAZ	19.033333	-98.183333	2194	0				171579	132094
US	Herbarium sheet	1030986	2829770	Arsène, G.		71					20	11	1906		Solanaceae	Solanum	nigrescens	M.Martens & Galeotti	Northern America	North and Central Mexico	Mexico	Puebla		Puebla	source au-dessous Finca Guadelupe			19.02	N	98.11	W	DMS	4	GAZ	19.033333	-98.183333	2125	0				171580	132095
US	Herbarium sheet	1030947	2829771	Arsène, G.		126					6	12	1906		Solanaceae	Solanum	nigrescens	M.Martens & Galeotti	Northern America	North and Central Mexico	Mexico	Puebla		Puebla	Hacienda Alamos, vicinity of Puebla			19.02	N	98.11	W	DMS	4	GAZ	19.033333	-98.183333	2200	0				171581	132096
MO	Herbarium sheet	843138	MO-569449	Arsène, G.		262					29	9	1906		Solanaceae	Solanum	corymbosum	Jacq.	Northern America	North and Central Mexico	Mexico	Puebla	Puebla		Petite mare devant le Cimetiere de la Piedad.	fl. violetta, fr.rouge		19.04	N	98.19	W	DD		SPEC	19.04	-98.19	2190	0				126210	97197
US	Herbarium sheet	1030956	2829767	Arsène, G.		434					30	8	1906		Solanaceae	Solanum	nigrescens	M.Martens & Galeotti	Northern America	North and Central Mexico	Mexico	Puebla		Puebla	Jardin, vicinity of Puebla			19.02	N	98.11	W	DMS	4	GAZ	19.033333	-98.183333	0	0				171578	132093
UC	Herbarium sheet	UC202698		Arsène, G.		594					7	7	1916		Solanaceae	Solanum	emulans	Raf.	Northern America	North-Central U.S.A.	United States of America	Maryland	Howard County	Ellicott City				39.266321	N	76.800888	W	DD		GAZ	39.266321	-76.800888	0	0				179946	138045
MO	Herbarium sheet	843466	MO-569710	Arsène, G.		1031					18	7	1907		Solanaceae	Solanum	nigrescens	M.Martens & Galeotti	Northern America	North and Central Mexico	Mexico	Puebla	Puebla		Barranca Alsesaca près Hda. Sta. Barbara. [Santiago Alseseca].			18.847222	N	97.685	W	DD		GAZ	18.847222	-97.685	2150	0				120537	94440
US	Herbarium sheet	1030971	2829765	Arsène, G.		1031					18	7	1907		Solanaceae	Solanum	nigrescens	M.Martens & Galeotti	Northern America	North and Central Mexico	Mexico	Puebla	Puebla		Barranca Alsesaca près Hda. Sta. Barbara. [Santiago Alseseca].			18.847222	N	97.685	W	DD		GAZ	18.847222	-97.685	2150	0				171422	94440
MO	Herbarium sheet	843715	MO-565472	Arsène, G.		1190					3	10	1907		Solanaceae	Solanum	nigrescens	M.Martens & Galeotti	Northern America	North and Central Mexico	Mexico	Puebla			Vicinity of Puebla, State of Puebla. Cerro and Fort Guadalupe.			19.052778	N	98.179167	W	DD		GAZ	19.052778	-98.179167	2170	2270				123402	95779
US	Herbarium sheet	1030981	2829741	Arsène, G.		1190					3	10	1907		Solanaceae	Solanum	nigrescens	M.Martens & Galeotti	Northern America	North and Central Mexico	Mexico	Puebla			Vicinity of Puebla, State of Puebla. Cerro and Fort Guadalupe.			19.052778	N	98.179167	W	DD		GAZ	19.052778	-98.179167	2170	2270				171424	95779
US	Herbarium sheet	1030977	2829740	Arsène, G.		1483					13	6	1907		Solanaceae	Solanum	douglasii	Dunal	Northern America	North and Central Mexico	Mexico	Puebla			Puebla			19.02	N	98.11	W	DMS	4	GAZ	19.033333	-98.183333	0	0				171630	132144
US	Herbarium sheet	1030973	2829739	Arsène, G.		1484					13	6	1907		Solanaceae	Solanum	douglasii	Dunal	Northern America	North and Central Mexico	Mexico	Puebla			barranca d l'Alseseca, Hacienda Guadelupe, vicinity of Puebla			19.02	N	98.11	W	DMS	4	GAZ	19.033333	-98.183333	2130	0				171629	132143
MO	Herbarium sheet	843474	MO-569445	Arsène, G.		2166					27	6	1907		Solanaceae	Solanum	corymbosum	Jacq.	Northern America	North and Central Mexico	Mexico	Puebla	Puebla		Prés du Cimentiese.	fl. violetta, fr. rouge		19.04	N	98.19	W	DD		SPEC	19.04	-98.19	2170	0				126211	97198
US	Herbarium sheet	1030964	2829772	Arsène, G.		2235					23	6	1907		Solanaceae	Solanum	nigrescens	M.Martens & Galeotti	Northern America	North and Central Mexico	Mexico	Puebla		Puebla	pres du cimetiere			19.02	N	98.11	W	DMS	4	GAZ	19.033333	-98.183333	2170	0				171582	132097
US	Herbarium sheet	464271	2829773	Arsène, G.		2235					23	6	1907		Solanaceae	Solanum	nigrescens	M.Martens & Galeotti	Northern America	North and Central Mexico	Mexico	Puebla		Puebla	pres du cimetiere			19.02	N	98.11	W	DMS	4	GAZ	19.033333	-98.183333	2170	0				171583	132097
MEXU	Herbarium sheet	186131		Arsène, G.		2238					23	6	1907		Solanaceae	Solanum	nigrescens	M.Martens & Galeotti	Northern America	North and Central Mexico	Mexico	Puebla		Puebla	en cimitiere			0		0					0	0	0	0				138717	105068
MO	Herbarium sheet	843447	MO-568716	Arsène, G.		2892					16	7	1909		Solanaceae	Solanum	douglasii	Dunal	Northern America	North and Central Mexico	Mexico	Michoacán	Morelia	Punguato				0		0					0	0	0	0				123404	103077
MEXU	Herbarium sheet	186123		Arsène, G.		2892					16	7	1909		Solanaceae	Solanum	douglasii	Dunal	Northern America	North and Central Mexico	Mexico	Michoacán	Morelia	Punguato				0		0					0	0	0	0				136061	103077
US	Herbarium sheet	1032777	2829764	Arsène, G.		2892					16	7	1909		Solanaceae	Solanum	douglasii	Dunal	Northern America	North and Central Mexico	Mexico	Michoacán	Morelia	Punguato				0		0					0	0	0	0				171426	103077
MO	Herbarium sheet	843453	MO-565319	Arsène, G.		3334					4	5	1909		Solanaceae	Solanum	americanum	Mill.	Northern America	North and Central Mexico	Mexico	Michoacán		Morelia	vicinity of Morelia; jardin du Sacré Coeur			0		0					0	0	0	0				85585	73639
MEXU	Herbarium sheet	186325		Arsène, G.		3334					4	5	1909		Solanaceae	Solanum	americanum	Mill.	Northern America	North and Central Mexico	Mexico	Michoacán		Morelia	vicinity of Morelia; jardin du Sacré Coeur			0		0					0	0	0	0				137709	73639
US	Herbarium sheet	1030951	2830422	Arsène, G.		3334					4	5	1909		Solanaceae	Solanum	americanum	Mill.	Northern America	North and Central Mexico	Mexico	Michoacán		Morelia	vicinity of Morelia; jardin du Sacré Coeur			0		0					0	0	0	0				171423	73639
MO	Herbarium sheet	843719	MO-565471	Arsène, G.		6149					0	7	1911		Solanaceae	Solanum	nigrescens	M.Martens & Galeotti	Northern America	North and Central Mexico	Mexico	Nuevo León			Rio Sta Catarina.			0		0					0	0	550	0				123403	95780
US	Herbarium sheet	1032779	2829718	Arsène, G.		6149					0	7	1911		Solanaceae	Solanum	nigrescens	M.Martens & Galeotti	Northern America	North and Central Mexico	Mexico	Nuevo León			Rio Sta Catarina.			0		0					0	0	550	0				171421	95780
BM	Herbarium sheet		BM000579276	Arsène, G.		8302					20	6	1912		Solanaceae	Solanum	douglasii	Dunal	Northern America	North and Central Mexico	Mexico	Michoacán			Vicinity of Morella			0		0					0	0	2100	0				6991	7512
NY	Herbarium sheet	NY00828799	828799	Arsène, G.		8302					20	6	1912		Solanaceae	Solanum	douglasii	Dunal	Northern America	North and Central Mexico	Mexico	Michoacán			Vicinity of Morella			0		0					0	0	2100	0				79870	7512
MO	Herbarium sheet	841733	MO-568711	Arsène, G.		8302					20	6	1912		Solanaceae	Solanum	douglasii	Dunal	Northern America	North and Central Mexico	Mexico	Michoacán			Vicinity of Morella			0		0					0	0	2100	0				123278	7512
F	Herbarium sheet	484940		Arsène, G.		8302					20	6	1912		Solanaceae	Solanum	douglasii	Dunal	Northern America	North and Central Mexico	Mexico	Michoacán			Vicinity of Morella			0		0					0	0	2100	0				147847	7512
K	Herbarium sheet		K000063833	Arsène, G.		8302					20	6	1912		Solanaceae	Solanum	douglasii	Dunal	Northern America	North and Central Mexico	Mexico	Michoacán			Vicinity of Morella			0		0					0	0	2100	0				157040	7512
US	Herbarium sheet	1000741	2829763	Arsène, G.		8302					20	6	1912		Solanaceae	Solanum	douglasii	Dunal	Northern America	North and Central Mexico	Mexico	Michoacán			Vicinity of Morella			0		0					0	0	2100	0				171425	7512
CM	Herbarium sheet		CM218612	Arsène, G.		8302					20	6	1912		Solanaceae	Solanum	douglasii	Dunal	Northern America	North and Central Mexico	Mexico	Michoacán			Vicinity of Morella			0		0					0	0	2100	0				179512	7512
US	Herbarium sheet	1004038	2829700	Arsène, G.		10127					30	8	1906		Solanaceae	Solanum	nigrescens	M.Martens & Galeotti	Northern America	North and Central Mexico	Mexico	Puebla		Puebla	vicinity of Puebla, Jardin			19.02	N	98.11	W	DMS	4	GAZ	19.033333	-98.183333	2155	0				171551	132066
US	Herbarium sheet	1001785	2829703	Arsène, G.		10339		Agniel (Bro)			0	0	1911		Solanaceae	Solanum	nigrescens	M.Martens & Galeotti	Northern America	North and Central Mexico	Mexico	Querétaro			sin. loc.			0		0					0	0	0	0				171553	132068
MO	Herbarium sheet	965357		Arsène, G.		17348					2	9	1926		Solanaceae	Solanum	triflorum	Nutt.	Northern America	North-Central U.S.A.	United States of America	New Mexico	San Miguel County		vicinity of Las Vegas, 8 m SE			35.471709	N	105.15473	W	DD	4	GAZ	35.471709	-105.15473	1950	0				143909	109649
US	Herbarium sheet	1696585	2828783	Arsène, G.		21830					1	11	1935		Solanaceae	Solanum	interius	Rydb.	Northern America	North-Central U.S.A.	United States of America	New Mexico	Santa Fe County	Santa Fe College Campus				35.656956	N	105.977589	W	DD		GAZ	35.656956	-105.977589	2120	0				171689	132199
BM	Herbarium sheet		BM000848004	Arsène, G.		s.n.					15	11	1929		Solanaceae	Solanum	villosum	Mill.	Europe	Northern Europe	United Kingdom	Channel Isles	Jersey	St. Helier			Waste Ground	49.1918	N	2.1068	W	DD		GAZ	49.1918	-2.1068	0	0				34343	34123
BM	Herbarium sheet		BM000956184	Arsène, G.		s.n.					15	11	1929		Solanaceae	Solanum	villosum	Mill.	Europe	Northern Europe	United Kingdom	Channel Isles	Jersey	St. Helier			Waste Ground	49.1918	N	2.1068	W	DD		GAZ	49.1918	-2.1068	0	0				34351	34131
BM	Herbarium sheet		BM000956188	Arsène, G.		s.n.					15	11	1929		Solanaceae	Solanum	villosum	Mill.	Europe	Northern Europe	United Kingdom	Channel Isles	Jersey	St. Helier			Waste ground	49.1918	N	2.1068	W	DD		GAZ	49.1918	-2.1068	0	0				34355	34135
K	Herbarium sheet		K000063638	Arsène, G.		s.n.					4	5	1909		Solanaceae	Solanum	nigrescens	M.Martens & Galeotti	Northern America	North and Central Mexico	Mexico	Michoacán		Morelia	près Morelia			19.68512	N	101.16795	W	DD	ca.	GAZ	19.68512	-101.16795	0	0				168981	130102
US	Herbarium sheet	1030974	2829738	Arsène, G.		s.n.					28	8	1909		Solanaceae	Solanum	douglasii	Dunal	Northern America	North and Central Mexico	Mexico	Michoacán			W of Loma Zapote, vicinity of Morelia			0		0					0	0	0	0				171628	132142
BM	Herbarium sheet		BM000943490	Arsène, L.		517/3					15	11	1929		Solanaceae	Solanum	villosum	Mill.	Europe	Northern Europe	United Kingdom	Channel Isles	Jersey		St Helier's	Much rarer than the type.	Waste ground.	0		0					0	0	0	0				36696	36031
MT	Herbarium sheet	MT00201779		Arsène-Marie		s.n.					4	9	1951		Solanaceae	Solanum	emulans	Raf.	Northern America	Eastern Canada	Canada	Quebec			Mont la Mennais, Oka, Deux Montagnes			45.506101	N	73.596196	W	DD	ca.	GAZ	45.506101	-73.596196	0	0				180175	138213
CR	Herbarium sheet	CR103910		Artavia, M.		7261					1	2	1981		Solanaceae	Solanum	americanum	Mill.	Southern America	Mesoamerica	Costa Rica	Cartago	Turrialba					0		0					0	0	0	0				177432	136412
CORD	Herbarium sheet		CORD00012942	Articó, L.		240					12	1	1960		Solanaceae	Solanum	triflorum	Nutt.	Southern America	Southern South America	Argentina	Neuquén	Confluencia	Camino a Zapala	Camino a Zapala, a c. 35 km de Neuguen			0		0					0	0	0	0				69937	63236
CORD	Herbarium sheet		CORD00012941	Articó, L.		249					2	2	1960		Solanaceae	Solanum	triflorum	Nutt.	Southern America	Southern South America	Argentina	Neuquén	Collón Cura	Bajada Colorada	Bejada Colorada, entre Piedra del Aguila y Neuguen			0		0					0	0	0	0				69936	63235
K	Herbarium sheet		K001152242	Arvidsson, I.		191					31	12	1962		Solanaceae	Solanum	villosum	Mill.	Africa	West Tropical Africa	Mauritania			Rosso			on edge of river bank	16.50335	N	15.7962	W	DD		GAZ	16.50335	-15.7962	0	0				156368	119890
MO	Herbarium sheet	5769088	MO-565291	Arvigo, R.		730		Cocom, P. & Romero, L.			16	2	1993		Solanaceae	Solanum	nigrescens	M.Martens & Galeotti	Southern America	Mesoamerica	Belize	Cayo			Chila road	Herb to 1 m; flowers white: fruit baccate. purple black.		17.1	N	89.1	W	DD		GAZ	17.1	-89.1	0	0				132755	100490
ICN	Herbarium sheet	48488	ICN0048488	Arzivenco, L.		s.n.					25	10	1976		Solanaceae	Solanum	americanum	Mill.	Southern America	Brazil	Brazil	Rio Grande do Sul			Nonoai-Chapecó			0		0					0	0	0	0				143433	109274
MO	Herbarium sheet	3900519	MO-565565	Ascencio V, M.A.		111					0	0	1982		Solanaceae	Solanum	douglasii	Dunal	Northern America	North and Central Mexico	Mexico	México			San Juan Totolapan, municipio de Tepetlaoxtoc.	Planta herbácea erecta de 60 cm de alto; flor morada, centro amarillo, fruto verde; muy escasa.	terreno plano; orilla de camino.	0		0					0	0	2550	0				123405	95782
BM	Herbarium sheet		BM000846564	Ashe, C.		75					6	10	1982		Solanaceae	Solanum	nigrescens	M.Martens & Galeotti	Southern America	Mesoamerica	Honduras	Gracias a Dios			La Mosquitia, Palacios, embankment of old railway track	small herb 50 cms; white flowers, yellow stamens	raised embankment with secondary vegetation	15.55	N	84.58	W	DMS	4	GAZ	15.916667	-84.966667	0	0				14911	15425
UBC	Herbarium sheet		V766080	Ashlee, T.R.		s.n.					24	7	1956		Solanaceae	Solanum	nitidibaccatum	Bitter	Northern America	Eastern Canada	Canada	British Columbia		Salt Spring Island	Don Fraser's garden, Beaver Point	established as a garden weed for several years		48.760508	N	123.391038	W	DD		GAZ	48.760508	-123.391038	0	0				181751	139275
AK	Herbarium sheet		AK288793	Aspin, P.A.		s.n.		Wilcox, M.D.			23	8	2003		Solanaceae	Solanum	americanum	Mill.	Australasia	New Zealand	New Zealand	North Island	Auckland	Awhitu	Orua Bay, Dixon's property, N off Orua-Wattle Bay Road, beside track to beach	common throughout; in flower; berries present	regenerating scrub among self-sown Pinus pinaster, Gahnia spp. dominant	37.5706	S	174.371	E	DMS		SPEC	-37.951667	174.619444	40	0				168759	129916
K	Herbarium sheet		K001151311	Asplund, E.		1372					24	8	1926		Solanaceae	Solanum	nigrum	L.	Europe	Northern Europe	Sweden	Svealand	Södermanland		Paroecia Vagnharad, Lokholmen, in hortulo			58.942641	N	17.487773	E	DD	7	GAZ	58.942641	17.487773	0	0				156652	120159
S	Herbarium sheet	Jul-76		Asplund, E.		5283					14	3	1939		Solanaceae	Solanum	americanum	Mill.	Southern America	Western South America	Ecuador	Los Ríos			Hacienda Clementina on Rio Pita	flowers white	weed	0		0					0	0	0	0				147946	112928
QCA	Herbarium sheet		QCA184630	Asplund, E.		5283					14	3	1939		Solanaceae	Solanum	americanum	Mill.	Southern America	Western South America	Ecuador	Los Ríos			Hacienda Clementina on Rio Pita	flowers white	weed	0		0					0	0	0	0				181190	112928
US	Herbarium sheet	3247359		Asplund, E.		6552					29	5	1939		Solanaceae	Solanum	macrotonum	Bitter	Southern America	Western South America	Ecuador	Pichincha	Quito		Prov. Pichincha: Vicinity of Quito, below Guápulo	Corolla white	wet slope	0		0					0	0	2450	0				63034	57606
S	Herbarium sheet	Jul-94		Asplund, E.		6552					29	5	1939		Solanaceae	Solanum	macrotonum	Bitter	Southern America	Western South America	Ecuador	Pichincha	Quito		Prov. Pichincha: Vicinity of Quito, below Guápulo	Corolla white	wet slope	0		0					0	0	2450	0				77740	57606
MO	Herbarium sheet	5871217	MO-1350909	Asplund, E.		8941					30	9	1939		Solanaceae	Solanum	americanum	Mill.	Southern America	Western South America	Ecuador	Napo			Pastaza: Tena.	Corolla white.		0.983333	S	77.816667	W	DD		GAZ	-0.983333	-77.816667	0	0				118941	93971
S	Herbarium sheet	Jul-71		Asplund, E.		8941					30	9	1939		Solanaceae	Solanum	americanum	Mill.	Southern America	Western South America	Ecuador	Napo			Pastaza: Tena.	Corolla white.		0.983333	S	77.816667	W	DD		GAZ	-0.983333	-77.816667	0	0				147905	93971
QCA	Herbarium sheet		QCA184798	Asplund, E.		8941					30	9	1939		Solanaceae	Solanum	americanum	Mill.	Southern America	Western South America	Ecuador	Napo			Pastaza: Tena.	Corolla white.		0.983333	S	77.816667	W	DD		GAZ	-0.983333	-77.816667	0	0				181295	93971
S	Herbarium sheet	Jul-85		Asplund, E.		15390					10	2	1955		Solanaceae	Solanum	americanum	Mill.	Southern America	Western South America	Ecuador	Guayas			Cerro Azul W of Guayaquil	subshrub 1 m high, flowers white	edge of marsh	0		0					0	0	0	0				147947	112929
S	Herbarium sheet	Jul-83		Asplund, E.		16600					7	6	1955		Solanaceae	Solanum	americanum	Mill.	Southern America	Western South America	Ecuador	Manabí			San Vicente	Subscandent, flowers white		0		0					0	0	0	0				147948	112930
S	Herbarium sheet	Jul-04		Asplund, E.		16911					15	8	1955		Solanaceae	Solanum	macrotonum	Bitter	Southern America	Western South America	Ecuador	Napo			Prov. Napo - Pastaza, Puente Chingual.	Flowers white.	Sandy river - shore.	0		0					0	0	2500	0				77859	68465
S	Herbarium sheet	Jul-69		Asplund, E.		18053					8	10	1955		Solanaceae	Solanum	americanum	Mill.	Southern America	Western South America	Ecuador	Loja			Matupe, 6 km N of Loja	very slender shrub, corolla white, anthers yellow	Agave hedge	0		0					0	0	2150	0				147949	112931
S	Herbarium sheet	Jul-01		Asplund, E.		18633					26	11	1955		Solanaceae	Solanum	macrotonum	Bitter	Southern America	Western South America	Ecuador	Tungurahua			Rio Negro, sandy shore of Rio Pastaza.	Herb about 1 m high, woody below, flowers white.	Sandy shore of Rio Pastaza.	0		0					0	0	1200	0				77860	68466
S	Herbarium sheet	Jul-21		Asplund, E.		19851					19	3	1956		Solanaceae	Solanum	americanum	Mill.	Southern America	Western South America	Ecuador	Zamora-Chinchipe			Macas	subscandent herb, flowers white	thicket	0		0					0	0	900	0				137430	104084
S	Herbarium sheet	Jul-84		Asplund, E.		20534					30	3	1956		Solanaceae	Solanum	macrotonum	Bitter	Southern America	Western South America	Ecuador	Tungurahua			Rio Verde Grande.			0		0					0	0	1500	0				77861	68467
BM	Herbarium sheet		BM000942059	Asplund, E.		s.n.					24	8	1926		Solanaceae	Solanum	nigrum	L.	Europe	Northern Europe	Sweden	Svealand	Södermanland		Paroecia vagnhärad, Lökholmen		in hortulo	0		0					0	0	0	0				27804	28458
RM	Herbarium sheet	290632		Asplund, R.O.	72-	29					20	7	1972		Solanaceae	Solanum	triflorum	Nutt.	Northern America	North-Central U.S.A.	United States of America	Wyoming	Albany County		Near Country Road 61, 9 mi from Rock River.		Open range near drainage ditches.	41.7414	N	105.9747	W	DD		GAZ	41.7414	-105.9747	0	0				178809	137151
E	Herbarium sheet		E00320659	Assadi, M.		1690		Edmondson, J.R. & Miller, A.G.			8	6	1977		Solanaceae	Solanum	villosum	Mill.	Asia-Temperate	Western Asia	Iran	Kerman		Kuh-e Khabr	E side, 12 km S of Khabr, Khabr va Rouchun protected region, 50 km SSW of Baft, Kerman prov.	fls. white, anthers yellow	rocky limestone slopes in zone of Juniperus excelsa	28.5	N	56.26	E	DMS		SPEC	28.833333	56.433333	3100	0				134822	102218
E	Herbarium sheet		E00617755	Assadi, M.		1976		Edmondson, J.R. & Miller, A.G.			12	6	1977		Solanaceae	Solanum	villosum	Mill.	Asia-Temperate	Western Asia	Iran	Kerman			Esfandaqeh to Jiroft, 25 km W to Jiroft (Saabzvaran)	flowers white	dry river bed in region of Taverniera-Blepharis steppe	28.35	N	57.33	E	DMS		SPEC	28.583333	57.55	1100	0				134776	102173
MEXU	Herbarium sheet	479876		Asteinza, G.		s.n.		Rey, J.			13	9	1985		Solanaceae	Solanum	douglasii	Dunal	Northern America	North and Central Mexico	Mexico	México	Tezcoco		Area Experimental Forestal Mario Avila Hernández, 2 km al oriente de San Luis Huexotla		terreno sin pino	0		0					0	0	2320	0				136010	103027
MEXU	Herbarium sheet	479869		Asteinza, G.		s.n.		Rey, J.			13	9	1985		Solanaceae	Solanum	nigrescens	M.Martens & Galeotti	Northern America	North and Central Mexico	Mexico	México	Texcoco		Area Experimental Forestal Mario Avila Hernández, 2 km al oriente de San Luis Huexotla		terreno sin Eucalyptus	0		0					0	0	2320	0				138244	104622
MEL	Herbarium sheet		MEL0559251A	Aston, H.I.		2013					10	5	1979		Solanaceae	Solanum	americanum	Mill.	Asia-Tropical	Australia	Australia	Victoria	Wellington		C. 18 km N of Maffra. Valencia Creek, where crossed by Smythes Road, c. 2.5 km direct line NNE of the township of Valencia Creek.			37.8083	S	147	E	DD	4	GAZ	-37.8083	147	0	0				165835	127812
AK	Herbarium sheet		AK362190	Astridge, S.	AEE-	4106					29	11	1972		Solanaceae	Solanum	americanum	Mill.	Australasia	New Zealand	New Zealand	North Island	Northland		road between Mokau Bay and Oakura Bay		grassy roadside by scrub	38.1049	S	173.5052	E	DMS		SPEC	-38.180278	173.847778	0	0				168801	129957
BSD	Herbarium sheet	68983		Aswal, B.S.	NC-	55377					1	6	1975		Solanaceae	Solanum	villosum	Mill.	Asia-Tropical	Indian Subcontinent	India			Ichirsa	Pauri District	rare; decumbent spreading herb; white flowers and red edible berries	dry rocky slopes	0		0					0	0	1200	0				172653	132878
BM	Herbarium sheet		BM001019362	Atchison, G.		1					4	9	2008		Solanaceae	Solanum	nitidibaccatum	Bitter	Europe	Northern Europe	United Kingdom	England	Greater London	Wennington Road				51.531905	N	0.04188	W	DD		GAZ	51.531905	-0.04188	0	0				45357	43436
BM	Herbarium sheet		BM001019363	Atchison, G.		1					4	9	2008		Solanaceae	Solanum	nitidibaccatum	Bitter	Europe	Northern Europe	United Kingdom	England	Greater London	Wennington Road				51.531905	N	0.04188	W	DD		GAZ	51.531905	-0.04188	0	0				45358	43436
BM	Herbarium sheet		BM001019364	Atchison, G.		2					4	9	2008		Solanaceae	Solanum	chenopodioides	Lam.	Europe	Northern Europe	United Kingdom	England	Greater London	Victoria Park				51.533974	N	0.04788	W	DD		GAZ	51.533974	-0.04788	0	0				45359	43437
BM	Herbarium sheet		BM001019365	Atchison, G.		3					4	9	2008		Solanaceae	Solanum	nigrum	L.	Europe	Northern Europe	United Kingdom	England	Greater London	Mile End Park				51.528374	N	0.038313	W	DD		GAZ	51.528374	-0.038313	0	0				45360	43438
BM	Herbarium sheet		BM001019366	Atchison, G.		4					3	9	2008		Solanaceae	Solanum	nigrum	L.	Europe	Northern Europe	United Kingdom	England	East Sussex	Madeira Drive			Pavement crack at base of cast iron pillar.	50.817233	N	0.12237	W	DD		GAZ	50.817233	-0.12237	0	0				45361	43439
BM	Herbarium sheet		BM001019367	Atchison, G.		5					4	9	2008		Solanaceae	Solanum	nigrum	L.	Europe	Northern Europe	United Kingdom	England	Greater London	Victoria Park				51.543553	N	0.032519	W	DD		GAZ	51.543553	-0.032519	0	0				45362	43440
BM	Herbarium sheet		BM001019368	Atchison, G.		5					4	9	2008		Solanaceae	Solanum	nigrum	L.	Europe	Northern Europe	United Kingdom	England	Greater London	Victoria Park				51.543553	N	0.032519	W	DD		GAZ	51.543553	-0.032519	0	0				45363	43440
BM	Herbarium sheet		BM001019369	Atchison, G.		6					4	9	2008		Solanaceae	Solanum	nigrum	L.	Europe	Northern Europe	United Kingdom	England	Greater London	Mile End Park				51.51873	N	0.035382	W	DD		GAZ	51.51873	-0.035382	0	0				45364	43441
BM	Herbarium sheet		BM001019370	Atchison, G.		7					15	9	2008		Solanaceae	Solanum	nigrum	L.	Europe	Northern Europe	United Kingdom	England	Staffordshire	Kidsgrove	Below Lock 46 on the eastern bank of the Trent and Mersey canal.		On the edge of a maize field	53.05658	N	2.1623	W	DMS		SPEC	53.101611	-2.273056	0	0				45365	43442
BM	Herbarium sheet		BM001019371	Atchison, G.		7					15	9	2008		Solanaceae	Solanum	nigrum	L.	Europe	Northern Europe	United Kingdom	England	Staffordshire	Kidsgrove	Below Lock 46 on the eastern bank of the Trent and Mersey canal.		On the edge of a maize field	53.05658	N	2.1623	W	DMS		SPEC	53.101611	-2.273056	0	0				45366	43442
N/A	Field observation link			Atchison, G.	IM-	8					4	8	2010		Solanaceae	Solanum	nigrum	L.	Europe	Southwestern Europe	France	Centre-Val de Loire	Indre-et-Loire	Loches	In northern most corner of the Logis-Royal Garden.	berries green; height 40cm	along path edge beside walls and amongst Cosmos sp. and Dahlia sp. in flower border	47.073836	N	0.595303	E	DMS		GAZ	47.127322	0.998064	0	0				154542	118509
N/A	Field observation link			Atchison, G.	IM-	9					8	8	2010		Solanaceae	Solanum	nigrum	L.	Europe	Southwestern Europe	France	Normandie	Calvados	Luc-sur-Mer	Eastern edge of Luc-sur-Mer on the Route de Lyon	berries green; height 20cm.	roadside scrub; edge of weedy field of Solanum tuberosum	49.185268	N	0.203997	W	DMS		GAZ	49.314633	-0.344436	0	0				154543	118510
W	Herbarium sheet	2006-0013470		Atha, D.E.		5196		Reveal, J.L.			12	8	2005		Solanaceae	Solanum	villosum	Mill.	Asia-Temperate	Caucasus	Georgia	Tbilisi		Tbilisi	river gorge W of city center and W of the Botanical Garden	herb 50 cm; basal stems purplish green; leaf blades lighter under; petals slightly reflexed, white; fruit immature, green	growing with Populus nigra, Salix, Ailanthus, Paliurus, Swida, Prunus and Rosa	41.40972	N	44.47406	E	DM		GPS	41.682867	44.7901	559	0	ca.			155354	119213
W	Herbarium sheet	2009-0006698		Atha, D.E.		5835		Carter, S.; Khutsishvili, M.; Siukiev, T. & Manvelidze, Z.			15	9	2007		Solanaceae	Solanum	nigrum	L.	Asia-Temperate	Caucasus	Georgia	Adjara AR			Shuakhevi District, along Georgia Highway A306 (main road between Batumi and Akhaltsikhe), ca. 40.3 km (by air) E of Batumi city center, ca. 15 km (by air) N of Turkish border	fruits black when ripe (sample preserved in silica gel)	mixed broadleaf and conifer forests on in relatively dry region with thin, light soil and abundant exposed rock; dominant species include Pinus kochiana, Juniperus and Rhus coriaria in drier sites and Quercus in wetter sites	41.3835	N	42.0824	E	DMS		GPS	41.643056	42.14	340	0	ca.			155405	119262
NY	Herbarium sheet		1087197	Atha, D.E.		6419		Abramsons, D.			13	7	2008		Solanaceae	Solanum	emulans	Raf.	Northern America	North-Central U.S.A.	United States of America	New York	Putnam County		ca. 7 km (by air) W of New York/Connecticut border and ca. 10 km (by air) N of Putnam/Westchester county border, Ice Pond Conservation Area, E of Ice Pond Road, N of Route 312	flowers white	weedy patch between railroad track and pond	41.45215	N	73.615186	W	DD		GPS	41.45215	-73.615186	135	0	ca.			164578	126816
NY	Herbarium sheet		1087780	Atha, D.E.		6514					27	7	2008		Solanaceae	Solanum	emulans	Raf.	Northern America	North-Central U.S.A.	United States of America	New York	Putnam County		ca. 7 km (by air) W of New York/Connecticut border and ca. 10 km (by air) N of Putnam/Westchester county border, Ice Pond Conservation Area, E of Ice Pond Road, N of Route 312	flowers white		41.451315	N	73.621435	W	DD		GPS	41.451315	-73.621435	217	0	ca.			164582	126820
NY	Herbarium sheet		1070637	Atha, D.E.		6869		McClelland, D.			14	11	2008		Solanaceae	Solanum	nigrum	L.	Northern America	North-Central U.S.A.	United States of America	New York	Bronx County		E of the Grand Concourse, S of E 153rd Streetat Cardinal Hays High School	stem purple/black; flowers white; fruits black	weedy area between parking lots and railroad tracks	40.820151	N	73.92508	W	DD		GPS	40.820151	-73.92508	5	0	ca.			164391	126630
NY	Herbarium sheet		1116132	Atha, D.E.		7932					3	8	2009		Solanaceae	Solanum	nigrum	L.	Northern America	North-Central U.S.A.	United States of America	New York	Bronx County	New York Botanical Garden	grounds of garden, E of Bronx River and S of Waring Avenue	herb; flowers white	fallow ground between gravel roads, sheds and buildings	40.860971	N	73.873191	W	DD		SPEC	40.860971	-73.873191	28	0	ca.			164390	126629
NY	Herbarium sheet		2318860	Atha, D.E.		14060		Alvarez, R.			15	9	2013		Solanaceae	Solanum	nigrum	L.	Northern America	North-Central U.S.A.	United States of America	New York	New York City	Central Park	Hallett Nature Sanctuary, between 61sta and 62nd Streets and between 5th and 6th Avenues	herb; flowers white, pendulous	woodland on outcrop with mix of cultivated and spontaneous plants	40.766758	N	73.974884	W	DD		GPS	40.766758	-73.974884	24	0				164392	126631
NY	Herbarium sheet		2456487	Atha, D.E.		14687		Alvarez, R.			2	7	2014		Solanaceae	Solanum	emulans	Raf.	Northern America	North-Central U.S.A.	United States of America	New York	New York City	Central Park	79th Street traverse, between 78th and 79th Streets and between 7th and 8th Avenues	herb; flowers white; fruit black; growing in masonry crack in vertical wall; spontaneous	masonry wall	40.779014	N	73.969723	W	DD		SPEC	40.779014	-73.969723	54	0	ca.			164453	126692
K	Herbarium sheet		K001151880	Atherton, G.E.		301					5	8	1955		Solanaceae	Solanum	villosum	Mill.	Asia-Temperate	Western Asia	Cyprus	Kerýneia			Kyrenia-Tehingen	herb 12 inches to 2.5 ft;common; flower white, similar to potato flower; seed a berry; stems hairy	irrigated vegetable garden border	0		0					0	0	213	0				156193	119723
K	Herbarium sheet		K001151876	Atherton, G.E.		387					17	8	1955		Solanaceae	Solanum	villosum	Mill.	Asia-Temperate	Western Asia	Cyprus	Kerýneia			Kyrenia-Loukkos near Thermia	flower white; berries first green then turnign orange and red; common; up to 18 inches high	irrigated orchard edge	0		0					0	0	0	0				156197	119727
K	Herbarium sheet		K001151871	Atherton, G.E.		669					10	9	1955		Solanaceae	Solanum	villosum	Mill.	Asia-Temperate	Western Asia	Cyprus	Limassol		Prodromos		common plant; berries going red; 9-15 inches high	vegetable garden	34.5659	N	32.495	E	DMS		GAZ	34.949722	32.830556	1341	0				156203	119733
K	Herbarium sheet		K001151881	Atherton, G.E.		861					31	1	1956		Solanaceae	Solanum	villosum	Mill.	Asia-Temperate	Western Asia	Cyprus	Kerýneia		Bellapais		in flower white	trackside	35.18	N	33.21	E	DMS	4	GAZ	35.3	33.35	121	0				156194	119724
MO	Herbarium sheet	3095535		Athey, R.		2515					24	8	1973		Solanaceae	Solanum	emulans	Raf.	Northern America	North-Central U.S.A.	United States of America	Kentucky	Ballard County		Ballard Waterfowl Management Area		wet soil	37.172595	N	89.044153	W	DD	4	GAZ	37.172595	-89.044153	0	0				181118	138826
MEL	Herbarium sheet		MEL0011462A	Atkinson, C.L.W.		35					0	0	0		Solanaceae	Solanum	americanum	Mill.	Asia-Tropical	Australia	Australia	New South Wales						0		0					0	0	0	0				165758	127735
ID	Herbarium sheet	106051	ID113907	Atwood, D.		16093					26	7	1991		Solanaceae	Solanum	triflorum	Nutt.	Northern America	North-Central U.S.A.	United States of America	Utah	Washington County		2.5 miles south of Hebron along Enterprize. Reservoir road.		Roadside in gravelly soil of pinyon/sagebrush/juniper community.	37.5403	N	113.8358	W	DD		GAZ	37.5403	-113.8358	1750	0				178056	136550
MO	Herbarium sheet	3227087	MO-230128	Atwood, J.T.		5367					30	3	1971		Solanaceae	Solanum	nigrescens	M.Martens & Galeotti	Southern America	Mesoamerica	Nicaragua	Atlántico Sur			Nueva Guinea; roadsides and airport [Seymour series]			11.68333	N	84.45	W	DD		GAZ	11.68333	-84.45	50	100				85522	73583
NY	Herbarium sheet		820183	Atwood, N.D.		5893					18	8	1973		Solanaceae	Solanum	triflorum	Nutt.	Northern America	North-Central U.S.A.	United States of America	Utah	Washington County		Foothills south of Pinto on the north slope of the Pine Valley Mt.			0		0					0	0	0	0				178502	136928
NY	Herbarium sheet		821061	Atwood, N.D.		10672					18	9	1984		Solanaceae	Solanum	nitidibaccatum	Bitter	Northern America	North-Central U.S.A.	United States of America	Utah	Sevier County		Ca. 1 mile south of Jct. 89/12, 7 miles S. of Panguitch, Sevier River bottom			37.767852	N	112.55141	W	DD		GAZ	37.767852	-112.55141	0	0				169059	130156
MO	Herbarium sheet	3699042		Atwood, N.D.		13495		Thompson, B.			7	9	1988		Solanaceae	Solanum	triflorum	Nutt.	Northern America	North-Central U.S.A.	United States of America	Utah	Millard County		Ca 4 mi SW of Minersville, T29S, R11W, S 12		roadside on flats with matchweed/grasses	38.170914	N	112.96133	W	DD	4	GAZ	38.170914	-112.96133	1500	0				143910	109650
NY	Herbarium sheet		820152	Atwood, N.D.		16093					26	7	1991		Solanaceae	Solanum	triflorum	Nutt.	Northern America	North-Central U.S.A.	United States of America	Utah	Washington County		2.5 miles south of Hebron along Enterprize. Resevoir road			37.54028	N	113.8358	W	DD		GAZ	37.54028	-113.8358	1750	0	ca.			178503	136929
MO	Herbarium sheet	4050063		Atwood, N.D.		17037					5	9	1991		Solanaceae	Solanum	douglasii	Dunal	Northern America	North-Central U.S.A.	United States of America	Arizona	Yavapai County		6 miles SW of Prescott along Hwy 89, Prescott National Forest		granitic soils on S exposure, oak-juniper-mahogany community	34.480773	N	112.50375	W	DD		GAZ	34.480773	-112.50375	1700	0				143911	109651
NY	Herbarium sheet		821481	Atwood, N.D.		26560		Madsen, M.			29	3	2001		Solanaceae	Solanum	americanum	Mill.	Northern America	North-Central U.S.A.	United States of America	Arizona	Mohave County	Tassi Spring	Grand Canyon Parashat National Mounment			36.256509	N	113.95976	W	DD		GAZ	36.256509	-113.95976	500	0				164324	126564
CRMO	Herbarium sheet	212/4111		Atwood, N.D.		28806					7	7	2002		Solanaceae	Solanum	triflorum	Nutt.	Northern America	North-Central U.S.A.	United States of America	Idaho	Blaine County		NNE. of Ant Butte, NE. of Carey; CMNM		Roadside in sagebrush comm.; clay-loam soil.	43.343967	N	113.55383	W	DD		SPEC	43.343967	-113.55383	1629	0				178057	136551
NY	Herbarium sheet		762529	Atwood, N.D.		28806					7	7	2002		Solanaceae	Solanum	triflorum	Nutt.	Northern America	North-Central U.S.A.	United States of America	Idaho	Blaine County		NNE. of Ant Butte, NE. of Carey; CMNM		Roadside in sagebrush comm.; clay-loam soil.	43.343967	N	113.55383	W	DD		SPEC	43.343967	-113.55383	1629	0				178058	136551
MEXU	Herbarium sheet	1362204		Atwood, N.D.		29082		Higgins, L.C. & Welsh, S.L.			25	10	2002		Solanaceae	Solanum	americanum	Mill.	Northern America	North-Central U.S.A.	United States of America	Arizona	Mohave County	Tassi Spring	Grand canyon-Parashant National Monument, historic home site			36.256509	N	113.95976	W	DD		GAZ	36.256509	-113.95976	500	0				149559	114003
NY	Herbarium sheet		820159	Atwood, N.D.		30058					3	10	2003		Solanaceae	Solanum	triflorum	Nutt.	Northern America	North-Central U.S.A.	United States of America	Utah	Grand County		Cottonwood Canyon; s. Book Cliffs. Also T19S, R22E, S6.		Canyon bottom & flats	39.19772	N	109.5286	W	DD		GAZ	39.19772	-109.5286	1900	0	ca.			178504	136930
NSW	Herbarium sheet		NSW213730	Aubert, G. d'		205					9	12	1987		Solanaceae	Solanum	chenopodioides	Lam.	Asia-Tropical	Australia	Australia	New South Wales	Camden		Banksia gully, Mt Annan Botanic Garden (grid X 9).			34.05	S	150.75	E	DD		GAZ	-34.05	150.75	0	0				165979	127954
CAL	Herbarium sheet	315350		Aubert, G.E.		s.n.		Gage, A.T.			13	3	1903		Solanaceae	Solanum	americanum	Mill.	Asia-Tropical	Indo-China	Myanmar (Burma)				Sinlok			0		0					0	0	0	0				173245	133330
CAL	Herbarium sheet			Aubert, G.E.		s.n.		Gage, A.T.			13	3	1903		Solanaceae	Solanum	americanum	Mill.	Asia-Tropical	Indo-China	Myanmar (Burma)				Sinlok			0		0					0	0	0	0				173246	133330
K	Herbarium sheet		K001151894	Aucher-Eloy, P.M.R.		2482					0	0	0	s.d.	Solanaceae	Solanum	villosum	Mill.	Africa	Northern Africa	Egypt				Sinai			0		0					0	0	0	0				156163	119694
K	Herbarium sheet			Aucher-Eloy, P.M.R.		2482					0	0	0	s.d.	Solanaceae	Solanum	villosum	Mill.	Africa	Northern Africa	Egypt				Sinai			0		0					0	0	0	0				156164	119694
BM	Herbarium sheet		BM000943802	Aucher-Eloy, P.M.R.		5030					0	0	0		Solanaceae	Solanum	nigrum	L.	Asia-Temperate	Western Asia	Iran	Bushehr			Bouchyr [Bushehr]			28.58	N	50.5	E	DMS		GAZ	28.966667	50.833333	0	0				37121	36444
P	Herbarium sheet		P00058072	Aucher-Eloy, P.M.R.		5030					0	0	0		Solanaceae	Solanum	nigrum	L.	Asia-Temperate	Western Asia	Iran	Bushehr			Bouchyr [Bushehr]			28.58	N	50.5	E	DMS		GAZ	28.966667	50.833333	0	0				149680	36444
P	Herbarium sheet		P00058073	Aucher-Eloy, P.M.R.		5030					0	0	0		Solanaceae	Solanum	nigrum	L.	Asia-Temperate	Western Asia	Iran	Bushehr			Bouchyr [Bushehr]			28.58	N	50.5	E	DMS		GAZ	28.966667	50.833333	0	0				149681	36444
BM	Herbarium sheet		BM000943785	Aucher-Eloy, P.M.R.		5031			isoneotype	Solanum miniatum Bernh. ex Willd. var. subserratum Dunal	0	0	0		Solanaceae	Solanum	villosum	Mill.	Asia-Temperate	Arabian Peninsula	Oman				Muscat			23.26	N	58.35	E	DMS		GAZ	23.433333	58.583333	0	0				37104	36428
BM	Herbarium sheet		BM000942738	Aucher-Eloy, P.M.R.		5031			isoneotype	Solanum miniatum Bernh. ex Willd. var. subserratum Dunal	0	0	0		Solanaceae	Solanum	villosum	Mill.	Asia-Temperate	Arabian Peninsula	Oman				Muscat			23.26	N	58.35	E	DMS		GAZ	23.433333	58.583333	0	0				134907	36428
P	Herbarium sheet		P00055159	Aucher-Eloy, P.M.R.		5031			neotype	Solanum miniatum Bernh. ex Willd. var. subserratum Dunal	0	0	0		Solanaceae	Solanum	villosum	Mill.	Asia-Temperate	Arabian Peninsula	Oman				Muscat			23.26	N	58.35	E	DMS		GAZ	23.433333	58.583333	0	0				149682	36428
P	Herbarium sheet		P00055160	Aucher-Eloy, P.M.R.		5031			isoneotype	Solanum miniatum Bernh. ex Willd. var. subserratum Dunal	0	0	0		Solanaceae	Solanum	villosum	Mill.	Asia-Temperate	Arabian Peninsula	Oman				Muscat			23.26	N	58.35	E	DMS		GAZ	23.433333	58.583333	0	0				149683	36428
BM	Herbarium sheet		BM000942106	Auerswald, B.		s.n.					0	9	1844		Solanaceae	Solanum	villosum	Mill.	Europe	Middle Europe	Germany	Sachsen	Leipzig	Leipzig				0		0					0	0	0	0				27852	28506
BM	Herbarium sheet		BM000942182	Auerswald, B.		s.n.					0	9	1846		Solanaceae	Solanum	villosum	Mill.	Europe	Middle Europe	Germany	Sachsen	Leipzig	Leipzig				0		0					0	0	0	0				28036	28690
BM	Herbarium sheet		BM000846041	Auerswald, B.		s.n.					0	0	1852		Solanaceae	Solanum	nigrum	L.			Unknown							0		0					0	0	0	0				28514	29168
BM	Herbarium sheet		BM000943139	Auerswald, B.		s.n.					0	0	0		Solanaceae	Solanum	nigrum	L.	Europe	Middle Europe	Germany				[Illegible]			0		0					0	0	0	0				36401	35740
BM	Herbarium sheet		BM000848158	Augustín Ley		s.n.					0	6	1865		Solanaceae	Solanum	nigrum	L.	Europe	Northern Europe	United Kingdom	England	Herefordshire	Breinton				52.0304	N	2.4738	W	DMS		GAZ	52.051111	-2.793889	0	0				34164	33944
NSW	Herbarium sheet		NSW568772	Auld, B.		120043					11	3	1982		Solanaceae	Solanum	chenopodioides	Lam.	Asia-Tropical	Australia	Australia	New South Wales	Maitland		Maitland.			32.73	S	151.57	E	DD	4	GAZ	-32.73	151.57	0	0				166031	128006
WIS	Herbarium sheet		v0165964WIS	Aussem, D.		265					15	8	1994		Solanaceae	Solanum	emulans	Raf.	Northern America	North-Central U.S.A.	United States of America	Wisconsin	Fond du Lac County		along path in big field to E of cabin on Bluebird Hill.	found solitary; less common to rare	area burned in spring with Cehnopodium, Verbascum, Circium, Solidago, Centaurea, Vitis,Linaria, Erigeron, Poa, Bromux, Phleum, Phaliris, Silene, Lychnis, Aster; abandoned pasture field, poor powdery grey soil; distrubed ground where Pinus strobus tree wa	45.045506	N	92.710249	W	DD		GAZ	45.045506	-92.710249	0	0				175489	134839
W	Herbarium sheet	1928-0015783		Aust, C.		s.n.					0	8	1890		Solanaceae	Solanum	villosum	Mill.	Europe	Middle Europe	Austria	Nieder-Österreich		Altenburg				0		0					0	0	0	0				154810	118711
W	Herbarium sheet	1926-0029996		Aust, C.		s.n.					0	9	1890		Solanaceae	Solanum	villosum	Mill.	Europe	Middle Europe	Austria	Nieder-Österreich		Altenburg				0		0					0	0	0	0				154856	118753
YU	Herbarium sheet		YU.061018	Austin, E.H.		s.n.					5	8	1914		Solanaceae	Solanum	nitidibaccatum	Bitter	Northern America	North-Central U.S.A.	United States of America	Connecticut	Litchfield County	Gaylordsville			waste grounds	41.6465	N	73.4737	W	DD		GAZ	41.6465	-73.4737	0	0				180348	138371
F	Herbarium sheet	1868644		Avendaño Reyes, S.		126		et al.			4	2	1976		Solanaceae	Solanum	americanum	Mill.	Northern America	North and Central Mexico	Mexico	Veracruz	Yecuatla	El Mirador	carretera Naolinco Misantla	hierba 80 cm; abundante; fruto verde	bosque caducifolio	0		0					0	0	1200	0				137167	103935
F	Herbarium sheet	1873488		Avendaño Reyes, S.		416		Calzada, J.I.			10	8	1979		Solanaceae	Solanum	nigrescens	M.Martens & Galeotti	Northern America	North and Central Mexico	Mexico	Veracruz	Huatusco		camino a Tepampa a 4 km de la cerretera Huatusco-Coscomatepec	hierba abundante 60 cm; flor blanca; fruto verde	bosque caducifolio; suelo cafe arcilloso con rocas	19.1	N	97	W	DMS		SPEC	19.166667	-97	1580	0				137618	104238
MEXU	Herbarium sheet	737637		Avendaño Reyes, S.		3118		Duran E, C.			15	5	1993		Solanaceae	Solanum	nigrescens	M.Martens & Galeotti	Northern America	North and Central Mexico	Mexico	Veracruz	Huatusco		km 5 camino Huatusco-Elatepec	hierba 60 cm; abundante; flor blanca; frutos negros tóxicos	bosuqe mesófilo de montana; suelo arcilloso; ruderal	19.09	N	96.59	W	DMS		SPEC	19.15	-96.983333	0	0				138306	104682
MO	Herbarium sheet	6542279		Averett, J.E.		408		Watson, T.J.			22	8	1968		Solanaceae	Solanum	douglasii	Dunal	Northern America	North-Central U.S.A.	United States of America	Arizona	Santa Cruz County		1 mile E of Santa Rita Lodge, Madera Canyon	plant annual erect, flowers white, infrequent; 2n=12 chromosome count by John E. Averett 1968	rocky humus soil	31.722765	N	110.86404	W	DD		GAZ	31.722765	-110.86404	0	0				147448	112528
MO	Herbarium sheet	6542284		Averett, J.E.		435		Watson, T.J.			29	8	1968		Solanaceae	Solanum	douglasii	Dunal	Northern America	North-Central U.S.A.	United States of America	Arizona	Greenlee County		About 12 miles W of Mule Creek	plants perennial, flowers white; chromosome number n=12 by Johan E. Averett 1968	Roadside at base of limestone	33.088562	N	109.25361	W	DD	4	GAZ	33.088562	-109.25361	0	0				147449	112529
MO	Herbarium sheet	6588436	MO-2442938	Averett, J.E.		1253					7	5	2005		Solanaceae	Solanum	americanum	Mill.	Northern America	North-Central U.S.A.	United States of America	Georgia	Bulloch County		Banks Road, N of Westside Dr., 4 mi. W of Statesboro		Flowers white, petals reflexed.	32.44033	N	32.44033	W	DD	4	GAZ	32.44033	-32.44033	0	0				143912	109652
CONN	Herbarium sheet		CONN00062766	Avery, A.G.		s.n.					22	7	1923		Solanaceae	Solanum	emulans	Raf.	Northern America	North-Central U.S.A.	United States of America	Connecticut	New London County	Ledyard	Ledyard		Dry roadside.	41.43972	N	72.01555	W	DD		GAZ	41.43972	-72.01555	0	0				180349	138372
MEXU	Herbarium sheet	857907		Avila, A. de		52					2	4	1986		Solanaceae	Solanum	nigrescens	M.Martens & Galeotti	Northern America	North and Central Mexico	Mexico	Guerrero	Tlacoachixtlahuaca	Jicayán de Tovar	orilla S del pueblo	berbácea erecta 30 cm; común; fl. amarillenta; fruto negro	orilla zanja riego entre milpas	17.07	N	98.14	W	DMS		SPEC	17.116667	-98.233333	700	0		yuwa tii		138687	105041
MO	Herbarium sheet	6217060	MO-2223394	Avila, R.		3517		Quilo, A.			14	11	2006		Solanaceae	Solanum	nigrescens	M.Martens & Galeotti	Southern America	Mesoamerica	Guatemala	San Marcos	Tacana		Cunlaj.		Bosque.	15.192778	N	90.055556	W	DD		GAZ	15.192778	-90.055556	2900	3100				132756	100491
VEN	Herbarium sheet	222363		Avilán, L.		19					18	10	1981		Solanaceae	Solanum	nigrescens	M.Martens & Galeotti	Southern America	Northern South America	Venezuela	Distrito Federal		Caracas	Universidad Central de Venezuela	hierba erecta 0.5-1 m; corola blanca	suelo arcilloso	0		0					0	0	850	0				168354	129560
MEXU	Herbarium sheet	574489		Ayala, M.G.		221					10	9	1985		Solanaceae	Solanum	nigrescens	M.Martens & Galeotti	Northern America	North and Central Mexico	Mexico	Jalisco		Playa Careyitos	ca. 7 km al SW de la Estación de Bioligía Chamela, km 53 de la carretera Barra de Navidad-Puerto Vallarta	hierba anual 1 m; flores blancas; frutos verdes no maduros	restos de selva baja caducifolia con Crataeva, Bursera	0		0					0	0	0	0				138242	104620
MEXU	Herbarium sheet	1008110		Ayala, M.G.		449					9	12	1985		Solanaceae	Solanum	americanum	Mill.	Northern America	North and Central Mexico	Mexico	Jalisco	La Huerta	Arroyo Chamela	cerca del puente en el lecho del arroyo	arbusto 1 m, ramas largas; flores blancas, anteras amarillas; frutos verdes	vegetación riparia con restos de selva mediana subperennifolia	0		0					0	0	0	0				137822	104414
MEXU	Herbarium sheet	1008109		Ayala, M.G.		652					21	2	1986		Solanaceae	Solanum	nigrescens	M.Martens & Galeotti	Northern America	North and Central Mexico	Mexico	Jalisco		Barra de Navidad	carretera Barra de Navidad-Puerto Vallarta	hierba erecta; flores blancas; frutos verdes inmaduros; frutos maduros morados	secundaria a la orilla de la carretera	0		0					0	0	0	0				138200	104579
MEXU	Herbarium sheet	1341603		Ayala-Hernández, ?		576					27	9	2008		Solanaceae	Solanum	nigrescens	M.Martens & Galeotti	Northern America	North and Central Mexico	Mexico	Oaxaca	Lázaro Cárdenas		1 km después de la desviación hacia Yucunifoco viniendo de Putla, Dist. Juxtlahuaca	hierba de flores blancas con anteras amarillas; escasa	bosque de mesófilo de montaña con Alnus, Quercus, Blachnum, Cosmos	0		0					0	0	0	0				138173	104553
E	Herbarium sheet		E00617872	Ayanzi, F.B.	Edin.	5887					0	0	1965		Solanaceae	Solanum	nigrum	L.	Asia-Temperate	Western Asia	Iran	Sistan and Baluchestan		Sistan	'Persia'			0		0					0	0	0	0				134723	102122
BM	Herbarium sheet		BM001035035	Aye, T.T.		20623		Htwe, K.M.			13	8	2000		Solanaceae	Solanum	americanum	Mill.	Asia-Tropical	Indo-China	Myanmar (Burma)	Mandalay Region	Myingyan District	Popa village	Popa village to Sandal Wood forest, along the jungle trail of Mt. Popa			0		0					0	0	0	0				129420	98215
VT	Herbarium sheet		UVMVT093329	Ayer, K.A.		639		Sullivan, J.R.			0	0	0		Solanaceae	Solanum	emulans	Raf.	Northern America	North-Central U.S.A.	United States of America	Vermont	Chittenden County	Burlington			in loose dirt over cliff on west facing beach	44.48735	N	73.23124	W	DD		GAZ	44.48735	-73.23124	0	0				180350	138373
BM	Herbarium sheet		BM000943728	Aylmer, G.		171					1	3	1932		Solanaceae	Solanum	villosum	Mill.	Africa	Northeast Tropical Africa	Sudan				Red Sea Hills district, in vicinity of Erkowit	Herb. Flowers white, dark centre.		18.5	N	37.04	E	DMS		SPEC	18.833333	37.066667	1219	1524				37047	36374
K	Herbarium sheet		K001156487	Aylmer, G.		171					1	3	1932		Solanaceae	Solanum	villosum	Mill.	Africa	Northeast Tropical Africa	Sudan				Red Sea Hills district, in vicinity of Erkowit	Herb. Flowers white, dark centre.		18.5	N	37.04	E	DMS		SPEC	18.833333	37.066667	1219	1524				138851	36374
BM	Herbarium sheet		BM000943753	Aylmer, G.		517					2	3	1936		Solanaceae	Solanum	villosum	Mill.	Africa	Northeast Tropical Africa	Sudan				Red Sea Hills district, in vicinity of Erkowit.	2' high; flowers white; stamens yellow.		18.5	N	37.04	E	DMS		SPEC	18.833333	37.066667	1219	0	+/-			37072	36397
K	Herbarium sheet		K000922280	Aylmer, G.		517					2	3	1936		Solanaceae	Solanum	villosum	Mill.	Africa	Northeast Tropical Africa	Sudan				Red Sea Hills district, in vicinity of Erkowit.	2' high; flowers white; stamens yellow.		18.5	N	37.04	E	DMS		SPEC	18.833333	37.066667	1219	0	+/-			157023	36397
MO	Herbarium sheet	3411246	MO-1389954	Aymard, G.		4942		Ortega, F.			17	11	1986		Solanaceae	Solanum	nigrescens	M.Martens & Galeotti	Southern America	Northern South America	Venezuela	Portuguesa			Guanare. A lo largo de la carretera Desembocadero-San Isidro. 32 Km. al N-W de Guanare.	Sufrútice, flores blancas y frutos verdes.		0		0					0	0	600	1000				85207	73509
ALCB	Herbarium sheet	3733		Azevedo, B.		s.n.					3	11	1975		Solanaceae	Solanum	americanum	Mill.	Southern America	Brazil	Brazil	Bahia	Salvador		Instituto de Biologia. Lago. Terrestre, terreno bastante úmido.	de tamanho em torno de mais ou menos 80cm.		0		0					0	0	0	0				143341	109192
LSU	Herbarium sheet	16341	LSU00038295	Azimi bin Haji Hamzah		4					6	11	1971		Solanaceae	Solanum	nigrescens	M.Martens & Galeotti	Northern America	North-Central U.S.A.	United States of America	Louisiana	East Baton Rouge Parish		On Lee Drive, about 1 mile south of the intersection with Perkins Road, Baton Rouge	Infrequent slender perennial. White corolla tinged with purple, odorless. Black berries.		30.403831	N	91.15144	W	DD		GAZ	30.403831	-91.15144	0	0				180279	138312
LSU	Herbarium sheet	16243	LSU00038374	Azimi bin Haji Hamzah		5					6	11	1971		Solanaceae	Solanum	nigrescens	M.Martens & Galeotti	Northern America	North-Central U.S.A.	United States of America	Louisiana	East Baton Rouge Parish		On Highland Road, 0.5 miles north of LSU campus.; Louisiana State University campus			30.414625	N	91.176222	W	DD		SPEC	30.414625	-91.176222	0	0				180278	138311
F	Herbarium sheet	189115		Baber, ?		3377					27	11	1905		Solanaceae	Solanum	nigrescens	M.Martens & Galeotti	Southern America	Caribbean	Cuba	La Habana		Habana			cult	0		0					0	0	0	0				137665	104284
BM	Herbarium sheet		BM000956201	Babington, C.C.		s.n.					20	9	1877		Solanaceae	Solanum	nigrum	L.	Europe	Northern Europe	United Kingdom	England	Suffolk	Ampton				52.1835	N	0.4412	E	DMS		GAZ	52.309722	0.736667	0	0				34369	34149
BSD	Herbarium sheet	40775		Babu, C.R.	NC-	34679	a				10	3	1962		Solanaceae	Solanum	nigrum	L.	Asia-Tropical	Indian Subcontinent	India	Uttarakhand	Dehradun	Rispana		erect herb; flowers white; berry black and glossey; common	cultivated ground	30.294966	N	78.057723	E	DD		GAZ	30.294966	78.057723	0	0				172726	132946
BSD	Herbarium sheet	40744		Babu, C.R.	NC-	34679					12	12	1964		Solanaceae	Solanum	americanum	Mill.	Asia-Tropical	Indian Subcontinent	India	Uttarakhand	Dehradun	Rispana		erect; common annual herb; flowers white	weed on cultivated ground	30.298223	N	78.06027	E	DD	ca.	GAZ	30.298223	78.06027	0	0				172841	133038
US	Herbarium sheet	1623841	2828781	Bach, W.J.		s.n.					0	0	0	s.d.	Solanaceae	Solanum	nigrescens	M.Martens & Galeotti	Northern America	North-Central U.S.A.	United States of America	Texas			sin. loc.	Wolff 325		0		0					0	0	0	0				176009	135249
MEXU	Herbarium sheet	710672		Bachem C, U.		184		Rojas C, R. & Ramos M, F.			11	11	1988		Solanaceae	Solanum	douglasii	Dunal	Northern America	North and Central Mexico	Mexico	Chiapas	Villa Corzo		Predio Particular Santa Martha	hemicriptófita; flores de petalos balncos y estambres amarillos; frutos inmaduros verdes, comestible; mut frecuente al lado del camino, escasa	bosque mesófilo de montaña con Quercus sp., Ficus, Chamaedorea sp., Genipa vulcanifola, Cornus disciflora, Inga oerstediana, Nectandra, Ulmus, Cecropia, Comocladia; al lado de camino	0		0					0	0	1680	0				135702	102832
UC	Herbarium sheet	UC884902		Bacigalupi, R.		1003					2	9	1924		Solanaceae	Solanum	emulans	Raf.	Northern America	North-Central U.S.A.	United States of America	Colorado	Fremont County		Grape Creek, 2 miles SE of Cañon City			38.428578	N	105.190487	W	DD		GAZ	38.428578	-105.190487	0	0				179935	138034
JEPS	Herbarium sheet	JEPS17020	JEPS17020	Bacigalupi, R.		4734		Sweeney, J.R.; Bacigalupi, G. & Fenneman, C.			3	8	1954		Solanaceae	Solanum	furcatum	Dunal	Northern America	North-Central U.S.A.	United States of America	California	San Mateo County		along upper slopes of the edgemar Road (northwestern San Mateo County)			37.65492	N	122.48604	W	DD		GAZ	37.65492	-122.48604	121	0	ca.			179210	137536
JEPS	Herbarium sheet	JEPS34286	JEPS34286	Bacigalupi, R.		8779		Heckard, L.			9	11	1962		Solanaceae	Solanum	americanum	Mill.	Northern America	North-Central U.S.A.	United States of America	California	Fresno County		0.3 mi e of King Slough (at Whites Bridge, on state hwy 180, at Southern Pacific Railway crossing), Whites Bridge			36.734444	N	120.2631	W	DD		GAZ	36.734444	-120.2631	49	0	ca.			179024	137350
AK	Herbarium sheet		AK139603	Back		s.n.					5	5	1976		Solanaceae	Solanum	nigrum	L.	Australasia	New Zealand	New Zealand	North Island	Auckland		Auckland metropolitan area, Pakuranga, Edgewater Drive		on bank near estuary	36.56	S	174.52	E	DMS	4	GAZ	-36.933333	174.866667	0	0				168699	129857
GH	Herbarium sheet			Bacon, E.		93					31	7	1939		Solanaceae	Solanum	nigrum	L.	Asia-Temperate	Western Asia	Afghanistan			Sari Casma				0		0					0	0	2439	0				592	653
G-DC	Herbarium sheet		G00144311	Badarò, G.B.		s.n.			lectotype	Solanum parviflorum Moretti ex Badarò [2]	0	0	1824		Solanaceae	Solanum	nigrum	L.	Europe	Southeastern Europe	Italy				Liguria occid. in olivetis			0		0					0	0	0	0				75504	67226
E	Herbarium sheet		E00593603	Baenitz, C.		s.n.					18	4	1894		Solanaceae	Solanum	villosum	Mill.	Europe	Middle Europe	Poland	Lower Silesia		Wroclaw	'Breslau, an der Hundsfelder Bruecke (=at the 'Hundsfelder' Bridge)'			51.065431	N	17.014898	E	DMS	7	GAZ	51.115086	17.030272	120	0				134945	102325
BAB	Herbarium sheet	52962	BAB00006349	Baez, J.R.		31					26	12	1916		Solanaceae	Solanum	chenopodioides	Lam.	Southern America	Southern South America	Argentina	Entre Ríos	Uruguay		Concepción del Uruguay			0		0					0	0	0	0				176281	135407
QCA	Herbarium sheet		QCA153418	Baez, S.		32	B	Stahl, B. & Navarrete, H.			15	3	1996		Solanaceae	Solanum	macrotonum	Bitter	Southern America	Western South America	Ecuador	Napo		Oyacachi	alrededores	hierba 50 cm; corola blanca; estambres amarillos; olor pungente	remanentes de bosque montano y pastos	0.13	S	78.04	W	DMS	4	SPEC	-0.216667	-78.066667	3110	0		harihierbamora, hierba mora macho		181540	139071
UBC	Herbarium sheet	71346		Baggs, A.E.		s.n.					22	7	1910		Solanaceae	Solanum	nigrum	L.	Europe	Northern Europe	United Kingdom	England	Greater London	Whitton	near Hounslow			0		0					0	0	0	0				181896	139415
BM	Herbarium sheet		BM000848124	Bailey, C.		s.n.					30	8	1878		Solanaceae	Solanum	nigrum	L.	Europe	Northern Europe	United Kingdom	England	Kent	Sandown Castle			Shingle	51.1424	N	1.2413	E	DMS		GAZ	51.24	1.403611	0	0				34200	33980
BM	Herbarium sheet		BM000848107	Bailey, C.		s.n.					3	9	1874		Solanaceae	Solanum	nigrum	L.	Europe	Northern Europe	United Kingdom	England	Norfolk	Cromer				52.5306	N	1.1749	E	DMS		GAZ	52.885	1.296944	0	0				34222	34002
NSW	Herbarium sheet		NSW72036	Bailey, F.M.		s.n.					0	6	1892		Solanaceae	Solanum	americanum	Mill.	Asia-Tropical	Australia	Australia	Queensland	Charters Towers		Charters Towers.			20.07	S	146.27	E	DD	4	GAZ	-20.07	146.27	0	0				166163	128138
UC	Herbarium sheet	UC1558386	UC1558386	Bailey, H.		2060		Bailey, V.			10	7	1948		Solanaceae	Solanum	americanum	Mill.	Northern America	North-Central U.S.A.	United States of America	California	Tulare County		creek near Cold Spring entrance (Sequoia National Park, Mineral King Road)			36.462436	N	118.764061	W	DD	4	GAZ	36.462436	-118.764061	1036	0				179274	137600
UC	Herbarium sheet	UC1566635		Bailey, H.		3516		Bailey, V.			10	7	1949		Solanaceae	Solanum	americanum	Mill.	Northern America	North-Central U.S.A.	United States of America	Utah	Washington County	Zion National Park	Grotto Campground			37.259479	N	112.951216	W	DD		GAZ	37.259479	-112.951216	1310	0				179918	138017
UC	Herbarium sheet	UC1566098		Bailey, H.		3772		Bailey, V.			16	7	1949		Solanaceae	Solanum	americanum	Mill.	Northern America	North-Central U.S.A.	United States of America	Utah	Washington County	Zion National Park	the Narrows Trail, Zion Canyon			37.305005	N	112.949116	W	DD		GAZ	37.305005	-112.949116	1356	0				179917	138016
MICH	Herbarium sheet	134045	1228541	Bailey, H.M.		s.n.					28	0	0		Solanaceae	Solanum	emulans	Raf.	Northern America	North-Central U.S.A.	United States of America	Michigan	Kent County		Gd. Rap. [=Grand Rapids]			42.96336	N	85.668086	W	DD		GAZ	42.96336	-85.668086	0	0				175366	134723
US	Herbarium sheet	1198358		Bailey, L.H.		564		Bailey, E.Z.			30	12	1920		Solanaceae	Solanum	nigrescens	M.Martens & Galeotti	Southern America	Northern South America	Venezuela	Distrito Federal		Caracas				0		0					0	0	3000	3500				67243	60797
NY	Herbarium sheet		821374	Bailey, W.		s.n.					14	11	1908		Solanaceae	Solanum	americanum	Mill.	Northern America	North-Central U.S.A.	United States of America	Washington		Mud Lake				46.064616	N	118.34318	W	DD	4	GAZ	46.064616	-118.34318	0	0				164346	126585
BRU	Herbarium sheet		PBRU00021536	Bailey, W.W.		s.n.					31	8	1908		Solanaceae	Solanum	emulans	Raf.	Northern America	North-Central U.S.A.	United States of America	Rhode Island	Newport County	Newport				41.488002	N	71.312622	W	DD	7	GAZ	41.488002	-71.312622	0	0				180351	138374
BRU	Herbarium sheet		PBRU00021541	Bailey, W.W.		s.n.					0	0	1871		Solanaceae	Solanum	emulans	Raf.	Northern America	North-Central U.S.A.	United States of America	Rhode Island	Providence County	Providence				41.4925	N	71.252	W	DMS	7	GAZ	41.823611	-71.422222	0	0				180352	138375
BRU	Herbarium sheet		PBRU00021540	Bailey, W.W.		s.n.					24	8	1898		Solanaceae	Solanum	emulans	Raf.	Northern America	North-Central U.S.A.	United States of America	Rhode Island	Washington County	New Shoreham	Block Island			41.1011	N	71.3448	W	DMS	7	GAZ	41.169722	-71.58	0	0				180353	138376
MICH	Herbarium sheet		1437484	Bailtcher, F.L.J.		495					25	10	1893		Solanaceae	Solanum	emulans	Raf.	Northern America	North-Central U.S.A.	United States of America	Virginia	Arlington County		Fort Runyon Station, along Potomac River		dumping ground	38.870983	N	77.040962	W	DD		GAZ	38.870983	-77.040962	0	0				175452	134809
NY	Herbarium sheet		820163	Baird, G.I.		1498					3	9	1984		Solanaceae	Solanum	triflorum	Nutt.	Northern America	North-Central U.S.A.	United States of America	Utah	Millard County		Devils Kitchen, ca. 8 mi. E of Spring Lake on Ut Hwy 101			39.02945	N	112.4934	W	DD		GAZ	39.02945	-112.4934	1410	0	ca.			178505	136931
NY	Herbarium sheet		820160	Baird, G.I.		1720					7	7	1985		Solanaceae	Solanum	triflorum	Nutt.	Northern America	North-Central U.S.A.	United States of America	Utah	Washington County		Beaver Dam Wash, Lytle Ranch, along stream from reservoir to house		Riparian comm.	37.14927	N	114.0203	W	DD		GAZ	37.14927	-114.0203	853	0	ca.			178506	136932
NY	Herbarium sheet		820164	Baird, G.I.		1820					28	8	1985		Solanaceae	Solanum	triflorum	Nutt.	Northern America	North-Central U.S.A.	United States of America	Utah	Washington County		Beaver Dam Wash, Lytle Ranch, along stream ca. 3/4 mile north of ranch house		Riparian comm.	37.14927	N	114.0203	W	DD		GAZ	37.14927	-114.0203	0	0				178507	136933
NY	Herbarium sheet		821087	Baird, G.I.		2494					12	10	1986		Solanaceae	Solanum	nitidibaccatum	Bitter	Northern America	North-Central U.S.A.	United States of America	Utah	Washington County		Beaver Dam Wash, Lytle Preserve		Weedy area, in silty soil; old fields & garden plot	37.14927	N	114.0203	W	DD		GAZ	37.14927	-114.0203	853	0	ca.			169098	130194
RB	Herbarium sheet	94961	RB00464302	Bajaj, K.		s.n.					8	6	1953		Solanaceae	Solanum	villosum	Mill.	Asia-Tropical	Indian Subcontinent	India	Delhi		Delhi				28.625286	N	77.235394	E	DD		GAZ	28.625286	77.235394	0	0				170931	131599
E	Herbarium sheet		E00623928	Bajhang 2009 Expedition		20913010					30	6	2009		Solanaceae	Solanum	nigrum	L.	Asia-Tropical	Indian Subcontinent	Nepal				Far Western Development Region, Seti Zone, Doti District, trail from Sigadi to Khaptad National Park	annual herb to 70 cm; many branches; corolla pale pink nearly white; anthers cadmium yellow; immature fruits green	wet soil beside path	29.191	N	81.0038	E	DMS		SPEC	29.319444	81.010556	2130	0				134714	102113
CAL	Herbarium sheet			Bakari, D.N.G.		144					13	10	1965		Solanaceae	Solanum	americanum	Mill.	Asia-Tropical	Indian Subcontinent	India	West Bengal	Murshidabad		Berlampur, Murshidabad			0		0					0	0	0	0				173178	133302
MO	Herbarium sheet	808420	MO-062182	Baker, C.F.		146					2	2	1903		Solanaceae	Solanum	nigrescens	M.Martens & Galeotti	Southern America	Mesoamerica	Nicaragua	Granada			Granada			11.93333	N	85.95	W	DD		GAZ	11.93333	-85.95	30	50				132757	100492
LE	Herbarium sheet			Baker, C.F.		231					15	12	1901		Solanaceae	Solanum	americanum	Mill.	Northern America	North-Central U.S.A.	United States of America	California	Santa Clara County	Stanford University			Small colonies in stony and waste places	37.427219	N	122.16917	W	DD	4	GAZ	37.427219	-122.16917	0	0				40579	39458
E	Herbarium sheet		E00526777	Baker, C.F.		231					15	12	1901		Solanaceae	Solanum	americanum	Mill.	Northern America	North-Central U.S.A.	United States of America	California	Santa Clara County	Stanford University			Small colonies in stony and waste places	37.427219	N	122.16917	W	DD	4	GAZ	37.427219	-122.16917	0	0				125537	39458
UT	Herbarium sheet	85783		Baker, C.F.		231					15	12	1901		Solanaceae	Solanum	americanum	Mill.	Northern America	North-Central U.S.A.	United States of America	California	Santa Clara County	Stanford University			Small colonies in stony and waste places	37.427219	N	122.16917	W	DD	4	GAZ	37.427219	-122.16917	0	0				136841	39458
F	Herbarium sheet	226519		Baker, C.F.		231					15	12	1901		Solanaceae	Solanum	americanum	Mill.	Northern America	North-Central U.S.A.	United States of America	California	Santa Clara County	Stanford University			Small colonies in stony and waste places	37.427219	N	122.16917	W	DD	4	GAZ	37.427219	-122.16917	0	0				144889	39458
MO	Herbarium sheet	263629		Baker, C.F.		231					15	12	1901		Solanaceae	Solanum	americanum	Mill.	Northern America	North-Central U.S.A.	United States of America	California	Santa Clara County	Stanford University			Small colonies in stony and waste places	37.427219	N	122.16917	W	DD	4	GAZ	37.427219	-122.16917	0	0				147408	39458
K	Herbarium sheet		K001159685	Baker, C.F.		231					15	12	1901		Solanaceae	Solanum	americanum	Mill.	Northern America	North-Central U.S.A.	United States of America	California	Santa Clara County	Stanford University			Small colonies in stony and waste places	37.427219	N	122.16917	W	DD	4	GAZ	37.427219	-122.16917	0	0				148345	39458
H	Herbarium sheet	1087006		Baker, C.F.		231					15	12	1901		Solanaceae	Solanum	americanum	Mill.	Northern America	North-Central U.S.A.	United States of America	California	Santa Clara County	Stanford University			Small colonies in stony and waste places	37.427219	N	122.16917	W	DD	4	GAZ	37.427219	-122.16917	0	0				174362	39458
UC	Herbarium sheet	UC75052	UC75052	Baker, C.F.		231					15	12	1901		Solanaceae	Solanum	americanum	Mill.	Northern America	North-Central U.S.A.	United States of America	California	Santa Clara County	Stanford University			Small colonies in stony and waste places	37.427219	N	122.16917	W	DD	4	GAZ	37.427219	-122.16917	0	0				178777	39458
ECON	Herbarium sheet		1542693	Baker, C.F.		231					15	12	1901		Solanaceae	Solanum	americanum	Mill.	Northern America	North-Central U.S.A.	United States of America	California	Santa Clara County	Stanford University			Small colonies in stony and waste places	37.427219	N	122.16917	W	DD	4	GAZ	37.427219	-122.16917	0	0				180607	39458
GH	Herbarium sheet		1542686	Baker, C.F.		231					15	12	1901		Solanaceae	Solanum	americanum	Mill.	Northern America	North-Central U.S.A.	United States of America	California	Santa Clara County	Stanford University			Small colonies in stony and waste places	37.427219	N	122.16917	W	DD	4	GAZ	37.427219	-122.16917	0	0				180608	39458
UBC	Herbarium sheet	29266		Baker, C.F.		231					15	12	1901		Solanaceae	Solanum	americanum	Mill.	Northern America	North-Central U.S.A.	United States of America	California	Santa Clara County	Stanford University			Small colonies in stony and waste places	37.427219	N	122.16917	W	DD	4	GAZ	37.427219	-122.16917	0	0				181340	39458
BM	Herbarium sheet		BM000934753	Baker, C.F.		577					10	9	1899		Solanaceae	Solanum	triflorum	Nutt.	Northern America	North-Central U.S.A.	United States of America	New Mexico	Rio Arriba County		Chama		Railway embankment.	36.900316	N	106.58007	W	DD	4	GAZ	36.900316	-106.58007	0	0				25059	25714
E	Herbarium sheet		E00526700	Baker, C.F.		577					10	9	1899		Solanaceae	Solanum	triflorum	Nutt.	Northern America	North-Central U.S.A.	United States of America	New Mexico	Rio Arriba County		Chama		Railway embankment.	36.900316	N	106.58007	W	DD	4	GAZ	36.900316	-106.58007	0	0				125539	25714
MO	Herbarium sheet			Baker, C.F.		577					10	9	1899		Solanaceae	Solanum	triflorum	Nutt.	Northern America	North-Central U.S.A.	United States of America	New Mexico	Rio Arriba County		Chama		Railway embankment.	36.900316	N	106.58007	W	DD	4	GAZ	36.900316	-106.58007	0	0				144549	25714
K	Herbarium sheet		K001159670	Baker, C.F.		577					10	9	1899		Solanaceae	Solanum	triflorum	Nutt.	Northern America	North-Central U.S.A.	United States of America	New Mexico	Rio Arriba County		Chama		Railway embankment.	36.900316	N	106.58007	W	DD	4	GAZ	36.900316	-106.58007	0	0				148318	25714
NY	Herbarium sheet		820220	Baker, C.F.		577					10	9	1899		Solanaceae	Solanum	triflorum	Nutt.	Northern America	North-Central U.S.A.	United States of America	New Mexico	Rio Arriba County		Chama		Railway embankment.	36.900316	N	106.58007	W	DD	4	GAZ	36.900316	-106.58007	0	0				178459	25714
RM	Herbarium sheet	22640		Baker, C.F.		577					10	9	1899		Solanaceae	Solanum	triflorum	Nutt.	Northern America	North-Central U.S.A.	United States of America	New Mexico	Rio Arriba County		Chama		Railway embankment.	36.900316	N	106.58007	W	DD	4	GAZ	36.900316	-106.58007	0	0				178723	25714
F	Herbarium sheet	123068	V0384889F	Baker, C.F.		577					10	9	1899		Solanaceae	Solanum	triflorum	Nutt.	Northern America	North-Central U.S.A.	United States of America	New Mexico	Rio Arriba County		Chama		Railway embankment.	36.900316	N	106.58007	W	DD	4	GAZ	36.900316	-106.58007	0	0				178729	25714
US	Herbarium sheet	369192	2829159	Baker, C.F.		577					10	9	1899		Solanaceae	Solanum	triflorum	Nutt.	Northern America	North-Central U.S.A.	United States of America	New Mexico	Rio Arriba County		Chama		Railway embankment.	36.900316	N	106.58007	W	DD	4	GAZ	36.900316	-106.58007	0	0				178746	25714
GH	Herbarium sheet		1543580	Baker, C.F.		577					10	9	1899		Solanaceae	Solanum	triflorum	Nutt.	Northern America	North-Central U.S.A.	United States of America	New Mexico	Rio Arriba County		Chama		Railway embankment.	36.900316	N	106.58007	W	DD	4	GAZ	36.900316	-106.58007	0	0				180697	25714
BM	Herbarium sheet		BM000934756	Baker, C.F.		622		Earle, F.S. & Tracy, S.M.			20	7	1898		Solanaceae	Solanum	triflorum	Nutt.	Northern America	North-Central U.S.A.	United States of America	Colorado	La Plata County		Durango.	A common weed.		37.1624	N	107.5218	W	DMS	4	GAZ	37.273333	-107.871667	0	0				25062	25717
E	Herbarium sheet		E00526698	Baker, C.F.		622		Earle, F.S. & Tracy, S.M.			20	7	1898		Solanaceae	Solanum	triflorum	Nutt.	Northern America	North-Central U.S.A.	United States of America	Colorado	La Plata County		Durango.	A common weed.		37.1624	N	107.5218	W	DMS	4	GAZ	37.273333	-107.871667	0	0				125540	25717
MO	Herbarium sheet			Baker, C.F.		622		Earle, F.S. & Tracy, S.M.			20	7	1898		Solanaceae	Solanum	triflorum	Nutt.	Northern America	North-Central U.S.A.	United States of America	Colorado	La Plata County		Durango.	A common weed.		37.1624	N	107.5218	W	DMS	4	GAZ	37.273333	-107.871667	0	0				144548	25717
K	Herbarium sheet		K001159663	Baker, C.F.		622		Earle, F.S. & Tracy, S.M.			20	7	1898		Solanaceae	Solanum	triflorum	Nutt.	Northern America	North-Central U.S.A.	United States of America	Colorado	La Plata County		Durango.	A common weed.		37.1624	N	107.5218	W	DMS	4	GAZ	37.273333	-107.871667	0	0				148310	25717
W	Herbarium sheet	1901-0003283		Baker, C.F.		622		Earle, F.S. & Tracy, S.M.			20	7	1898		Solanaceae	Solanum	triflorum	Nutt.	Northern America	North-Central U.S.A.	United States of America	Colorado	La Plata County		Durango.	A common weed.		37.1624	N	107.5218	W	DMS	4	GAZ	37.273333	-107.871667	0	0				155537	25717
NY	Herbarium sheet		820226	Baker, C.F.		622		Earle, F.S. & Tracy, S.M.			20	7	1898		Solanaceae	Solanum	triflorum	Nutt.	Northern America	North-Central U.S.A.	United States of America	Colorado	La Plata County		Durango.	A common weed.		37.1624	N	107.5218	W	DMS	4	GAZ	37.273333	-107.871667	0	0				178460	25717
F	Herbarium sheet	356626	V0384851F	Baker, C.F.		622		Earle, F.S. & Tracy, S.M.			20	7	1898		Solanaceae	Solanum	triflorum	Nutt.	Northern America	North-Central U.S.A.	United States of America	Colorado	La Plata County		Durango.	A common weed.		37.1624	N	107.5218	W	DMS	4	GAZ	37.273333	-107.871667	0	0				178730	25717
US	Herbarium sheet	337473	2829173	Baker, C.F.		622		Earle, F.S. & Tracy, S.M.			20	7	1898		Solanaceae	Solanum	triflorum	Nutt.	Northern America	North-Central U.S.A.	United States of America	Colorado	La Plata County		Durango.	A common weed.		37.1624	N	107.5218	W	DMS	4	GAZ	37.273333	-107.871667	0	0				178969	25717
GH	Herbarium sheet		1543543	Baker, C.F.		622		Earle, F.S. & Tracy, S.M.			20	7	1898		Solanaceae	Solanum	triflorum	Nutt.	Northern America	North-Central U.S.A.	United States of America	Colorado	La Plata County		Durango.	A common weed.		37.1624	N	107.5218	W	DMS	4	GAZ	37.273333	-107.871667	0	0				180672	25717
US	Herbarium sheet	862775	2829376	Baker, C.F.		677					0	0	1903		Solanaceae	Solanum	americanum	Mill.	Southern America	Mesoamerica	Nicaragua	Granada		Granada		1-2 ft, much branched	shady places	11.934239	N	85.95581	W	DD		GAZ	11.934239	-85.95581	0	0				171547	132062
MO	Herbarium sheet			Baker, C.F.		1426					1	8	1902		Solanaceae	Solanum	nitidibaccatum	Bitter	Northern America	North-Central U.S.A.	United States of America	Nevada	Carson City Consolidated Munci		King's Canon (on label as Ormsby County)			39.135858	N	119.83874	W	DD	4	GAZ	39.135858	-119.83874	1700	2000				136510	103454
W	Herbarium sheet	1905-0000283		Baker, C.F.		1426					1	8	1902		Solanaceae	Solanum	nitidibaccatum	Bitter	Northern America	North-Central U.S.A.	United States of America	Nevada	Carson City Consolidated Munci		King's Canon (on label as Ormsby County)			39.135858	N	119.83874	W	DD	4	GAZ	39.135858	-119.83874	1700	2000				155538	103454
NY	Herbarium sheet	NY821069	821069	Baker, C.F.		1426					1	8	1902		Solanaceae	Solanum	nitidibaccatum	Bitter	Northern America	North-Central U.S.A.	United States of America	Nevada	Carson City Consolidated Munci		King's Canon (on label as Ormsby County)			39.135858	N	119.83874	W	DD	4	GAZ	39.135858	-119.83874	1700	2000				169023	103454
UC	Herbarium sheet	UC139928		Baker, C.F.		1426					1	8	1902		Solanaceae	Solanum	nitidibaccatum	Bitter	Northern America	North-Central U.S.A.	United States of America	Nevada	Carson City Consolidated Munci		King's Canon (on label as Ormsby County)			39.135858	N	119.83874	W	DD	4	GAZ	39.135858	-119.83874	1700	2000				179905	103454
GH	Herbarium sheet		1543147	Baker, C.F.		1426					1	8	1902		Solanaceae	Solanum	nitidibaccatum	Bitter	Northern America	North-Central U.S.A.	United States of America	Nevada	Carson City Consolidated Munci		King's Canon (on label as Ormsby County)			39.135858	N	119.83874	W	DD	4	GAZ	39.135858	-119.83874	1700	2000				180567	103454
NY	Herbarium sheet		820325	Baker, C.F.		s.n.					10	6	1896		Solanaceae	Solanum	triflorum	Nutt.	Northern America	North-Central U.S.A.	United States of America	Colorado			Fort Collins			0		0					0	0	1524	0	ca.			178508	136934
BM	Herbarium sheet		BM000846674	Baker, J.G.		50					20	11	1933		Solanaceae	Solanum	americanum	Mill.	Pacific	Southwestern Pacific	Vanuatu	Espiritu Santo		Hog Harbour	New Hebrides		rain forest	15.142711	S	167.103211	E	DD		GAZ	-15.142711	167.103211	0	0		ne poro		13784	14302
BM	Herbarium sheet		BM000848136	Baker, J.G.		s.n.					0	8	1877		Solanaceae	Solanum	nigrum	L.	Europe	Northern Europe	United Kingdom	England	Greater London	Royal Botanic Gardens, Kew				51.2901	N	0.1641	W	DMS		GAZ	51.483611	-0.278056	0	0				34186	33966
BM	Herbarium sheet		BM000848135	Baker, J.G.		s.n.					0	8	1877		Solanaceae	Solanum	villosum	Mill.	Europe	Northern Europe	United Kingdom	England	Greater London	Royal Botanic Gardens, Kew	'Kew, Surrey'			51.2901	N	0.1641	W	DMS		GAZ	51.483611	-0.278056	0	0				34187	33976
BM	Herbarium sheet		BM000912773	Baker, J.G.		s.n.					0	8	1877		Solanaceae	Solanum	villosum	Mill.	Europe	Northern Europe	United Kingdom	England	Greater London	Royal Botanic Gardens, Kew	'Kew, Surrey'			51.2901	N	0.1641	W	DMS		GAZ	51.483611	-0.278056	0	0				34196	33976
HO	Herbarium sheet	HO529844		Baker, M.		981					2	11	2004		Solanaceae	Solanum	furcatum	Dunal	Asia-Tropical	Australia	Australia	Tasmania	Circular Head		B22 between Irishtown and Edith Creek			40.9	S	145.11667	E	DD	7	GAZ	-40.9	145.11667	0	0				165742	127719
HO	Herbarium sheet	HO529951		Baker, M.		1010					2	11	2004		Solanaceae	Solanum	furcatum	Dunal	Asia-Tropical	Australia	Australia	Tasmania	Circular Head		Grooms Cross Road (B22), between Irishtown and Edith Creek			40.9	S	145.11667	E	DD	7	GAZ	-40.9	145.11667	0	0				165743	127720
HO	Herbarium sheet	HO529975		Baker, M.		1019					2	11	2004		Solanaceae	Solanum	furcatum	Dunal	Asia-Tropical	Australia	Australia	Tasmania	Circular Head		Edith Creek			40.95	S	145.1	E	DD	7	GAZ	-40.95	145.1	0	0				165744	127721
HO	Herbarium sheet			Baker, M.L.		1707					31	3	2006		Solanaceae	Solanum	triflorum	Nutt.	Asia-Tropical	Australia	Australia	Tasmania			Pitt Water, Seven Mile Beach Protected Area. Parks and Wildlife Service Depot, near Five Mile Beach			42.86667	S	147.53333	E	DD	7	GAZ	-42.86667	147.53333	0	0				165276	127272
CANB	Herbarium sheet			Baker, M.L.		1707					31	3	2006		Solanaceae	Solanum	triflorum	Nutt.	Asia-Tropical	Australia	Australia	Tasmania			Pitt Water, Seven Mile Beach Protected Area. Parks and Wildlife Service Depot, near Five Mile Beach			42.86667	S	147.53333	E	DD	7	GAZ	-42.86667	147.53333	0	0				165277	127272
MEL	Herbarium sheet			Baker, M.L.		1707					31	3	2006		Solanaceae	Solanum	triflorum	Nutt.	Asia-Tropical	Australia	Australia	Tasmania			Pitt Water, Seven Mile Beach Protected Area. Parks and Wildlife Service Depot, near Five Mile Beach			42.86667	S	147.53333	E	DD	7	GAZ	-42.86667	147.53333	0	0				165278	127272
HO	Herbarium sheet	HO555996		Baker, M.L.		2203					25	3	2010		Solanaceae	Solanum	nitidibaccatum	Bitter	Asia-Tropical	Australia	Australia	Tasmania			Murphys Flat Reserve, 2010 (Bush Blitz)		Dry N-facing roadside embankment dominated by exotic herbs and grasses	42.75626	S	147.15237	E	DD	7	GAZ	-42.75626	147.15237	0	0				172604	132831
WTU	Herbarium sheet	301400		Baker, W.H.		8226					27	7	1951		Solanaceae	Solanum	triflorum	Nutt.	Northern America	North-Central U.S.A.	United States of America	Idaho	Owyhee County		Along Sinker Creek, Silver City Range.		Dry gravelly flat.	43.065872	N	116.65676	W	DD		GAZ	43.065872	-116.65676	0	0				178059	136553
WTU	Herbarium sheet	219634		Baker, W.H.		8226					27	7	1951		Solanaceae	Solanum	triflorum	Nutt.	Northern America	North-Central U.S.A.	United States of America	Idaho	Owyhee County		Along Sinker Creek, Silver City Range.		Dry gravelly flat.	43.065872	N	116.65676	W	DD		GAZ	43.065872	-116.65676	0	0				178060	136553
ID	Herbarium sheet	15886	ID113905	Baker, W.H.		8226					27	7	1951		Solanaceae	Solanum	triflorum	Nutt.	Northern America	North-Central U.S.A.	United States of America	Idaho	Owyhee County		Along Sinker Creek, Silver City Range.		Dry gravelly flat.	43.065872	N	116.65676	W	DD		GAZ	43.065872	-116.65676	0	0				178061	136553
NY	Herbarium sheet		820264	Baker, W.H.		8226					27	7	1951		Solanaceae	Solanum	triflorum	Nutt.	Northern America	North-Central U.S.A.	United States of America	Idaho	Owyhee County		Along Sinker Creek, Silver City Range.		Dry gravelly flat.	43.065872	N	116.65676	W	DD		GAZ	43.065872	-116.65676	0	0				178062	136553
WTU	Herbarium sheet	301539		Baker, W.H.		8381					6	8	1951		Solanaceae	Solanum	triflorum	Nutt.	Northern America	North-Central U.S.A.	United States of America	Idaho	Owyhee County		Along Poison Creek, 1 mile northeast of summit, Ruby Range.		Dry roadside banks.	42.249143	N	115.54693	W	DD		GAZ	42.249143	-115.54693	0	0				178063	136557
WTU	Herbarium sheet	219635		Baker, W.H.		8381					6	8	1951		Solanaceae	Solanum	triflorum	Nutt.	Northern America	North-Central U.S.A.	United States of America	Idaho	Owyhee County		Along Poison Creek, 1 mile northeast of summit, Ruby Range.		Dry roadside banks.	42.249143	N	115.54693	W	DD		GAZ	42.249143	-115.54693	0	0				178064	136557
ID	Herbarium sheet	16171	ID113901	Baker, W.H.		8381					6	8	1951		Solanaceae	Solanum	triflorum	Nutt.	Northern America	North-Central U.S.A.	United States of America	Idaho	Owyhee County		Along Poison Creek, 1 mile northeast of summit, Ruby Range.		Dry roadside banks.	42.249143	N	115.54693	W	DD		GAZ	42.249143	-115.54693	0	0				178065	136557
WTU	Herbarium sheet	301403		Baker, W.H.		9147					8	7	1952		Solanaceae	Solanum	triflorum	Nutt.	Northern America	North-Central U.S.A.	United States of America	Idaho	Cassia County		About one mile east of Almo.		Sandy soil, salt-sage flat.	42.10028	N	113.63278	W	DD		GAZ	42.10028	-113.63278	0	0				178066	136560
WTU	Herbarium sheet	219632		Baker, W.H.		9147					8	7	1952		Solanaceae	Solanum	triflorum	Nutt.	Northern America	North-Central U.S.A.	United States of America	Idaho	Cassia County		About one mile east of Almo.		Sandy soil, salt-sage flat.	42.10028	N	113.63278	W	DD		GAZ	42.10028	-113.63278	0	0				178067	136560
ID	Herbarium sheet	18367	ID113894	Baker, W.H.		9147					8	7	1952		Solanaceae	Solanum	triflorum	Nutt.	Northern America	North-Central U.S.A.	United States of America	Idaho	Cassia County		About one mile east of Almo.		Sandy soil, salt-sage flat.	42.10028	N	113.63278	W	DD		GAZ	42.10028	-113.63278	0	0				178068	136560
WTU	Herbarium sheet	301540		Baker, W.H.		11121					22	8	1953		Solanaceae	Solanum	triflorum	Nutt.	Northern America	North-Central U.S.A.	United States of America	Idaho	Blaine County		3 miles east of Bellevue.		Open ground along creek.	43.463594	N	114.19985	W	DD		GAZ	43.463594	-114.19985	0	0				178069	136563
WTU	Herbarium sheet	221105		Baker, W.H.		11121					22	8	1953		Solanaceae	Solanum	triflorum	Nutt.	Northern America	North-Central U.S.A.	United States of America	Idaho	Blaine County		3 miles east of Bellevue.		Open ground along creek.	43.463594	N	114.19985	W	DD		GAZ	43.463594	-114.19985	0	0				178070	136563
ID	Herbarium sheet	23824	ID113899	Baker, W.H.		11121					22	8	1953		Solanaceae	Solanum	triflorum	Nutt.	Northern America	North-Central U.S.A.	United States of America	Idaho	Blaine County		3 miles east of Bellevue.		Open ground along creek.	43.463594	N	114.19985	W	DD		GAZ	43.463594	-114.19985	0	0				178071	136563
K	Herbarium sheet		K001151405	Bakhuizen van den Brink, R.C.		6552					29	7	1948		Solanaceae	Solanum	nigrum	L.	Europe	Middle Europe	Netherlands	Zuid Holland		den Haag	den Haag, Bezuidenhout on ruderal ground		together with Solanum nigrum	52.071665	N	4.302774	E	DD	7	GAZ	52.071665	4.302774	0	0				156663	120170
K	Herbarium sheet		K001153388	Bakia, A.		603					16	7	1998		Solanaceae	Solanum	americanum	Mill.	Asia-Tropical	Malesia	Malaysia	Sabah			Kota Marudu district, Kampung Sorinsim		temulck	6.293479	N	116.71125	E	DD	ca.	GAZ	6.293479	116.71125	0	0		tutan		157135	120232
K	Herbarium sheet		K001158663	Balaka, J.L.		2025		Patel, I.H.			25	3	1989		Solanaceae	Solanum	scabrum	Mill.	Africa	South Tropical Africa	Malawi	Northern	Nkhata Bay	Musalowa	Musalowa village, Chizumulu Island	herb to about 75cm high, leaves alternate, flowers white, in fruit	cultivated land	12.01816	S	34.622037	E	DD		GAZ	-12.01816	34.622037	0	0				144705	110282
MO	Herbarium sheet	4076983		Balaka, J.L.		2025		Patel, I.H.			25	3	1989		Solanaceae	Solanum	scabrum	Mill.	Africa	South Tropical Africa	Malawi	Northern	Nkhata Bay	Musalowa	Musalowa village, Chizumulu Island	herb to about 75cm high, leaves alternate, flowers white, in fruit	cultivated land	12.01816	S	34.622037	E	DD		GAZ	-12.01816	34.622037	0	0				147751	110282
K	Herbarium sheet		K001152690	Balakrishnan, N.		996					21	11	1971		Solanaceae	Solanum	americanum	Mill.	Asia-Tropical	Indian Subcontinent	Sri Lanka	Southern		Boossa	mile marker 68/1, Galle district	small herb with green fruits	in shade	6.0424	N	80.0928	E	DMS	ca.	GAZ	6.073333	80.157778	0	0				167333	128993
CAL	Herbarium sheet			Balakrishnan, N.P.		1177					16	8	1963		Solanaceae	Solanum	villosum	Mill.	Asia-Tropical	Indian Subcontinent	Bhutan			Chima Koti		stout herb; flowers white		0		0					0	0	2150	0				173098	133225
CAL	Herbarium sheet			Balakrishnan, N.P.		1177	[b]				0	0	0		Solanaceae	Solanum	nigrum	L.	Asia-Tropical	Indian Subcontinent	Bhutan			Chima Koti		stout herb; flowers white		0		0					0	0	2150	0				173100	133227
W	Herbarium sheet	1889-0153857		Balansa, B.		s.n.					2	3	1853		Solanaceae	Solanum	villosum	Mill.	Africa	Northern Africa	Algeria				Biskra			0		0					0	0	0	0				155561	119361
A	Herbarium sheet			Balapure, K.M.		537					16	7	1955		Solanaceae	Solanum	nigrum	L.	Asia-Tropical	Indian Subcontinent	India	Uttarakhand	Dehradun	New Forest		An erect herb with fleshy berries.		30.334244	N	77.992921	E	DD		GAZ	30.334244	77.992921	0	0				581	642
BM	Herbarium sheet		BM000942120	Baldacci, A.		s.n.					0	8	1894		Solanaceae	Solanum	villosum	Mill.	Europe	Southeastern Europe	Albania				Chiafa, Valeona		in campis	0		0					0	0	0	0				27865	28519
BM	Herbarium sheet		BM000949232	Baldwin, I.		s.n.					16	1	2008		Solanaceae	Solanum	nigrescens	M.Martens & Galeotti	Europe	Middle Europe	Germany	Thuringia		Jena	Max Planck Institute for Chemical Ecology			0		0					0	0	0	0				73293	66169
BM	Herbarium sheet		BM000949231	Baldwin, I.		s.n.					16	1	2008		Solanaceae	Solanum	nigrescens	M.Martens & Galeotti	Europe	Middle Europe	Germany	Thuringia		Jena	Max Planck Institute for Chemical Ecology			0		0					0	0	0	0				74040	66169
E	Herbarium sheet		E00106313	Balfour Gourlay, W.		s.n.					0	0	1908		Solanaceae	Solanum	furcatum	Dunal	Southern America	Southern South America	Chile	Región V (Valparaíso)	Valparaíso		Valparaíso			0		0					0	0	0	0				125426	97109
K	Herbarium sheet		K000212301	Balfour, I.B.		s.n.					0	0	0		Solanaceae	Solanum	americanum	Mill.	Africa	Western Indian Ocean	Madagascar				[Bourbon]			21.134894	S	55.581225	E	DD		GAZ	-21.134894	55.581225	0	0				24742	25593
K	Herbarium sheet		K000212302	Balfour, I.B.		s.n.					0	8	1874		Solanaceae	Solanum	americanum	Mill.	Africa	Western Indian Ocean	Mauritius	Rodrigues Islands			'Rodrigues'			19.7	S	63.416667	E	DD		GAZ	-19.7	63.416667	0	0				24743	25594
E	Herbarium sheet		E00593520	Balfour, I.B.		s.n.					0	8	1859		Solanaceae	Solanum	nigrum	L.	Europe	Middle Europe	Switzerland				sin. loc.			0		0					0	0	0	0				134748	102145
BM	Herbarium sheet		BM000887217	Balfour, I.B.		s.n.					0	0	1874		Solanaceae	Solanum	americanum	Mill.	Africa	Western Indian Ocean	Mauritius	Rodrigues Islands			Rodrigues (Transit of Venus Expedition)			0		0					0	0	0	0				144780	110354
AK	Herbarium sheet		AK93705	Balfour, J.H.		s.n.					0	6	1840		Solanaceae	Solanum	nigrum	L.	Europe	Northern Europe	United Kingdom	Scotland			[locality inferred]			0		0					0	0	0	0				168657	129815
AK	Herbarium sheet		AK93706	Balfour, J.H.		s.n.					0	0	0	18xx	Solanaceae	Solanum	nigrum	L.			United Kingdom	Scotland			coast of Galloway	[Comm. Greville]		55.00449	N	3.35286	W	DMS	4	GAZ	55.012472	-3.591278	0	0				168660	129818
MO	Herbarium sheet	4317058		Balkwill, K.		6291		Balkwill, M.-.J. & Williamson, S.D.			21	3	1991		Solanaceae	Solanum	retroflexum	Dunal	Africa	Southern Africa	South Africa	Mpumalanga			Nelspruit District, Berlin State Forest, about 6km east of Kaapsehoop, ridge opposite Kaapsehoop Asbestos mine	Bushy herb about 50cm tall; young fruit green, mature fruit purple	on serpentine	25.57318	S	30.538069	E	DD		GAZ	-25.57318	30.538069	1550	0				136400	103344
MO	Herbarium sheet	5778152		Balkwill, K.		7163					22	10	1992		Solanaceae	Solanum	chenopodioides	Lam.	Africa	Southern Africa	South Africa	Gauteng			Germiston District, Dowerglen, near lake in park	leaves dusky below, dark green above, flowers white, anthers bright yellow	Recently burned grassland	26	S	28	E	DMS		GAZ	-26	28	1900	0				136383	103327
MO	Herbarium sheet	5011881		Balkwill, K.		9130					26	1	1995		Solanaceae	Solanum	chenopodioides	Lam.	Africa	Southern Africa	South Africa	Mpumalanga			Middelburgh District, just outside Middelburgh, Middelburgh Ferrochrome, Kloof Slag Dump North	Herb, branching at nodes, leaves thinly textured, greyish-green, flowers yellowish-white, fruits dull black-purple when mature, vouchers for chromium analyses	Old stock piles and surrounding vlei, all contaminated with Chromium-6	25	S	29	E	DMS		GAZ	-25	29	1500	0				136381	103325
F	Herbarium sheet	93381		Ball, C.R.		325					1	5	1899		Solanaceae	Solanum	nigrescens	M.Martens & Galeotti	Northern America	North-Central U.S.A.	United States of America	Louisiana		Gretna	opposite New Orleans	infrequent	moist places	29.914653	N	90.053961	W	DD	4	GAZ	29.914653	-90.053961	0	0				137594	104214
MO	Herbarium sheet	5481214		Ball, C.R.		325					1	5	1899		Solanaceae	Solanum	nigrescens	M.Martens & Galeotti	Northern America	North-Central U.S.A.	United States of America	Louisiana		Gretna	opposite New Orleans	infrequent	moist places	29.914653	N	90.053961	W	DD	4	GAZ	29.914653	-90.053961	0	0				147405	104214
NY	Herbarium sheet		759942	Ball, C.R.		325					1	5	1899		Solanaceae	Solanum	nigrescens	M.Martens & Galeotti	Northern America	North-Central U.S.A.	United States of America	Louisiana		Gretna	opposite New Orleans	infrequent	moist places	29.914653	N	90.053961	W	DD	4	GAZ	29.914653	-90.053961	0	0				164171	104214
US	Herbarium sheet	370018	2828763	Ball, C.R.		325					1	5	1899		Solanaceae	Solanum	nigrescens	M.Martens & Galeotti	Northern America	North-Central U.S.A.	United States of America	Louisiana		Gretna	opposite New Orleans	infrequent	moist places	29.914653	N	90.053961	W	DD	4	GAZ	29.914653	-90.053961	0	0				175942	104214
GH	Herbarium sheet		1542713	Ball, C.R.		325					1	5	1899		Solanaceae	Solanum	nigrescens	M.Martens & Galeotti	Northern America	North-Central U.S.A.	United States of America	Louisiana		Gretna	opposite New Orleans	infrequent	moist places	29.914653	N	90.053961	W	DD	4	GAZ	29.914653	-90.053961	0	0				180579	104214
NY	Herbarium sheet		821475	Ball, C.R.		1256					2	9	1907		Solanaceae	Solanum	interius	Rydb.	Northern America	North-Central U.S.A.	United States of America	Texas	Randall County	Palo Duro Canyon	sandy flood plain of Red River		sandy flood plain	35.008622	N	101.89831	W	DD	4	GAZ	35.008622	-101.89831	0	0				164317	126557
US	Herbarium sheet	503392	2828743	Ball, C.R.		1256					2	9	1907		Solanaceae	Solanum	interius	Rydb.	Northern America	North-Central U.S.A.	United States of America	Texas	Randall County	Palo Duro Canyon	sandy flood plain of Red River		sandy flood plain	35.008622	N	101.89831	W	DD	4	GAZ	35.008622	-101.89831	0	0				171427	126557
E	Herbarium sheet		E00106306	Ball, J.		s.n.					25	4	1882		Solanaceae	Solanum	americanum	Mill.	Southern America	Western South America	Peru	Lima	Lima		fl. Rimac, juxta Lima		ex glareosis et inundatis secus	12.035278	S	77.027222	W	DD		GAZ	-12.035278	-77.027222	0	0				41371	40142
E	Herbarium sheet		E00106080	Ball, J.		s.n.					10	5	1882		Solanaceae	Solanum	furcatum	Dunal	Southern America	Southern South America	Chile	Región V (Valparaíso)	Valparaíso		Prope Valparaíso.	7-8 ft high.	Ex collinis martimis.	0		0					0	0	0	0				125434	97117
E	Herbarium sheet		E00593487	Ball, J.		s.n.					0	0	0		Solanaceae	Solanum	nigrum	L.	Europe	Middle Europe	Germany	Berlin			St. Kelitz [Steglitz]			52.454027	N	13.334851	E	DD	5	GAZ	52.454027	13.334851	0	0				134746	102143
E	Herbarium sheet		E00593488	Ball, J.		s.n.					0	10	1850		Solanaceae	Solanum	nigrum	L.	Europe	Southwestern Europe	Portugal	Lisboa		Sintra	Estremadura, prope Cintra			38.473468	N	9.251753	W	DMS	ca.	GAZ	38.792967	-9.421536	0	0				134747	102144
E	Herbarium sheet		E00593494	Ball, J.		s.n.					0	10	1850		Solanaceae	Solanum	nigrum	L.	Europe	Southwestern Europe	Spain	Extremadura			Extremadura, Galisteo			39.582931	N	6.16018	W	DMS		GAZ	39.974808	-6.267167	0	0				134753	102150
E	Herbarium sheet		E00593493	Ball, J.		s.n.					0	5	1842		Solanaceae	Solanum	nigrum	L.	Europe	Southeastern Europe	Italy	Campania			ad radices Montis Vesuvii, prope Neapolim			40.494279	N	14.25571	E	DMS		GAZ	40.828553	14.432528	0	0				134754	102151
E	Herbarium sheet		E00593492	Ball, J.		s.n.					0	5	1842		Solanaceae	Solanum	nigrum	L.	Europe	Southeastern Europe	Italy	Campania	Salerno	Paestum	'circa Poestum, Lucania'		ex arvis incultis	40.252381	N	15.00244	E	DMS		GAZ	40.423281	15.006778	0	0				134755	102152
E	Herbarium sheet		E00617791	Ball, J.		s.n.					0	8	1842		Solanaceae	Solanum	villosum	Mill.	Europe	Middle Europe	Switzerland	Ticino		Lugano	ad Montem S. Salvatoris, Lugano [Monte San Salvatore]			45.58373	N	8.56501	E	DMS		GAZ	45.977028	8.94725	0	0				134887	102282
E	Herbarium sheet		E00617792	Ball, J.		s.n.					0	10	1853		Solanaceae	Solanum	villosum	Mill.	Europe	Southwestern Europe	France	Occitanie		Valergues	Dep. du Heurault (ex Gallia meridionali)			43.395637	N	4.034027	E	DMS		GAZ	43.665658	4.061186	0	0				134889	102284
E	Herbarium sheet		E00617788	Ball, J.		s.n.					1	10	1853		Solanaceae	Solanum	villosum	Mill.	Europe	Southeastern Europe	Italy				'Ex rupibus calcareis Liguriæ juxta nizza maritima' [Liguria]		Ex rupibus calcareis Liguriæ juxta <u>nizza maritima</u>	44.190045	N	8.234738	E	DMS		GAZ	44.316792	8.396494	0	0				134979	102359
E	Herbarium sheet		E00593461	Ball, J.		s.n.					27	1	1856		Solanaceae	Solanum	villosum	Mill.	Africa	Northern Africa	Algeria			Blida	Ex regione inferiori Atlantis minoris, in sinu Oued el Kebir juxta Blidah [georef to centre of blida, no Oued el Kefir near Blida, but to E a long way away]			36.32	N	2.47	E	DMS	4	GAZ	36.533333	2.783333	0	0				134995	102373
E	Herbarium sheet		E00593460	Ball, J.		s.n.					15	10	1854		Solanaceae	Solanum	villosum	Mill.	Europe	Southeastern Europe	Italy	Veneto	Vincenza	Bassano del Grappo	Ex calcareis montanis Venetis juxta Bassano		Ex calcareis montanis Venetis juxta Bassano	45.455563	N	11.440167	E	DMS		GAZ	45.765453	11.733797	0	0				134996	102374
NY	Herbarium sheet	NY00669461	669461	Ball, J.		s.n.					10	7	1882		Solanaceae	Solanum	americanum	Mill.	Southern America	Brazil	Brazil	Rio de Janeiro	Petrópolis		Prope Petrópolis.			22.505	S	43.1783	W	DD		GAZ	-22.505	-43.1783	610	914				143682	109495
E	Herbarium sheet		E00249719	Ball, J.		s.n.					0	0	0		Solanaceae	Solanum	americanum	Mill.	Southern America	Caribbean	Jamaica	Saint Andrew		Gordon Town	Gordontown			0		0					0	0	0	0				145885	111200
K	Herbarium sheet		K001159661	Ball, J.		s.n.					0	8	1884		Solanaceae	Solanum	triflorum	Nutt.	Northern America	North-Central U.S.A.	United States of America	Montana			Ex territorio Montana juxta			0		0					0	0	0	0				148397	113192
K	Herbarium sheet		K000922278	Ball, J.		s.n.					29	4	1871		Solanaceae	Solanum	villosum	Mill.	Africa	Northern Africa	Morocco				Prov. Haha, prope Mogador		ex collinis	31.442662	N	9.541234	W	DD	7	GAZ	31.442662	-9.541234	0	0				156390	119910
K	Herbarium sheet		K001160561	Ball, J.		s.n.					0	8	1842		Solanaceae	Solanum	nigrum	L.	Europe	Middle Europe	Switzerland	Ticino		Lugano	ad montem S. Salvatoris			45.58373	N	8.56501	E	DMS		GAZ	45.977028	8.94725	0	0				157188	120283
E	Herbarium sheet		E00526615	Ball, J.		s.n.					0	0	0		Solanaceae	Solanum	emulans	Raf.	Northern America	North-Central U.S.A.	United States of America	Texas						0		0					0	0	0	0				181320	138894
MT	Herbarium sheet	MT00237016		Ball, M.F.		s.n.					26	7	1965		Solanaceae	Solanum	emulans	Raf.	Northern America	Eastern Canada	Canada	Ontario			Bruce Co., Bruce Twp.		freshly disturbed gravel on roadside	44.107049	N	81.159442	W	DD	7	GAZ	44.107049	-81.159442	0	0				180234	138272
E	Herbarium sheet			Ballantyne, G.H.		418					8	11	1970		Solanaceae	Solanum	nigrum	L.	Europe	Northern Europe	United Kingdom	Scotland	Fife		Waste ground at Whyte-Melville Road, Kirkcaldy			0		0					0	0	0	0				145514	110851
MIN	Herbarium sheet	186698	1006332	Ballard, C.		2828					4	6	1901		Solanaceae	Solanum	triflorum	Nutt.	Northern America	North-Central U.S.A.	United States of America	Minnesota	Clay County	Morehead	[Moorhead]			46.873803	N	96.768228	W	DD	4	GAZ	46.873803	-96.768228	0	0				178020	136534
MIN	Herbarium sheet	186699	1006334	Ballard, C.		3160					14	8	1901		Solanaceae	Solanum	triflorum	Nutt.	Northern America	North-Central U.S.A.	United States of America	Minnesota	Clay County	Muskoda	[historic RR station near Hawley]			46.86167	N	96.40639	W	DD	4	GAZ	46.86167	-96.40639	0	0				178021	136535
BM	Herbarium sheet		BM000846295	Ballard, C.A.		s.n.					0	7	1892		Solanaceae	Solanum	emulans	Raf.	Northern America	North-Central U.S.A.	United States of America	Minnesota	Nicollet County	Minneapolis	Swan Lake			45.035778	N	93.442485	W	DD		GAZ	45.035778	-93.442485	0	0				27560	28214
US	Herbarium sheet	62743	2828817	Ballard, C.A.		s.n.					0	7	1892		Solanaceae	Solanum	emulans	Raf.	Northern America	North-Central U.S.A.	United States of America	Minnesota	Nicollet County	Minneapolis	Swan Lake			45.035778	N	93.442485	W	DD		GAZ	45.035778	-93.442485	0	0				176044	28214
UC	Herbarium sheet	UC19249		Ballard, C.A.		s.n.					0	7	1892		Solanaceae	Solanum	emulans	Raf.	Northern America	North-Central U.S.A.	United States of America	Minnesota	Nicollet County	Minneapolis	Swan Lake			45.035778	N	93.442485	W	DD		GAZ	45.035778	-93.442485	0	0				179897	28214
GH	Herbarium sheet		1543202	Ballard, C.A.		s.n.					0	7	1892		Solanaceae	Solanum	emulans	Raf.	Northern America	North-Central U.S.A.	United States of America	Minnesota	Nicollet County	Minneapolis	Swan Lake			45.035778	N	93.442485	W	DD		GAZ	45.035778	-93.442485	0	0				180647	28214
E	Herbarium sheet		E00426680	Ballard, C.A.		s.n.					0	7	1892		Solanaceae	Solanum	emulans	Raf.	Northern America	North-Central U.S.A.	United States of America	Minnesota	Nicollet County	Minneapolis	Swan Lake			45.035778	N	93.442485	W	DD		GAZ	45.035778	-93.442485	0	0				180744	28214
K	Herbarium sheet		K000064043	Balls, E.K.	B	4381		Gourlay, W.B.			28	4	1938		Solanaceae	Solanum	nigrescens	M.Martens & Galeotti	Northern America	North and Central Mexico	Mexico	Veracruz			Loma-Grande, 17t Orujaha [hand writing unclear]	Small white flowers, trailing weeping habit, soft to 5 ft. tall.	Growing in shade, hanging on walls of barranca	0		0					0	0	2712	0				67257	60811
E	Herbarium sheet		E00526507	Balls, E.K.	B	4381		Gourlay, W.B.			28	4	1938		Solanaceae	Solanum	nigrescens	M.Martens & Galeotti	Northern America	North and Central Mexico	Mexico	Veracruz			Loma-Grande, 17t Orujaha [hand writing unclear]	Small white flowers, trailing weeping habit, soft to 5 ft. tall.	Growing in shade, hanging on walls of barranca	0		0					0	0	2712	0				125703	60811
US	Herbarium sheet	1823546	2829749	Balls, E.K.	B	4381		Gourlay, W.B.			28	4	1938		Solanaceae	Solanum	nigrescens	M.Martens & Galeotti	Northern America	North and Central Mexico	Mexico	Veracruz			Loma-Grande, 17t Orujaha [hand writing unclear]	Small white flowers, trailing weeping habit, soft to 5 ft. tall.	Growing in shade, hanging on walls of barranca	0		0					0	0	2712	0				171428	60811
BM	Herbarium sheet		BM001017186	Balls, E.K.	B	4671					2	6	1938		Solanaceae	Solanum	douglasii	Dunal	Northern America	North and Central Mexico	Mexico	Veracruz	Perote	Los Molinos		Flowers white to very pale mauve ½'. Loose bushy habit to 18' tall. Leaves grey on reverse.	Waste ground.	0		0					0	0	2804	0				54922	52107
K	Herbarium sheet		K000064042	Balls, E.K.	B	4671					2	6	1938		Solanaceae	Solanum	douglasii	Dunal	Northern America	North and Central Mexico	Mexico	Veracruz	Perote	Los Molinos		Flowers white to very pale mauve ½'. Loose bushy habit to 18' tall. Leaves grey on reverse.	Waste ground.	0		0					0	0	2804	0				63122	52107
E	Herbarium sheet		E00526505	Balls, E.K.	B	4671					2	6	1938		Solanaceae	Solanum	douglasii	Dunal	Northern America	North and Central Mexico	Mexico	Veracruz	Perote	Los Molinos		Flowers white to very pale mauve ½'. Loose bushy habit to 18' tall. Leaves grey on reverse.	Waste ground.	0		0					0	0	2804	0				125708	52107
US	Herbarium sheet	1823583	2829750	Balls, E.K.	B	4671					2	6	1938		Solanaceae	Solanum	douglasii	Dunal	Northern America	North and Central Mexico	Mexico	Veracruz	Perote	Los Molinos		Flowers white to very pale mauve ½'. Loose bushy habit to 18' tall. Leaves grey on reverse.	Waste ground.	0		0					0	0	2804	0				171429	52107
K	Herbarium sheet		K000064045	Balls, E.K.	B	4747		Gourlay, W.B.			4	6	1938		Solanaceae	Solanum	nigrescens	M.Martens & Galeotti	Northern America	North and Central Mexico	Mexico	Veracruz	Perote		below San Vigas			0		0					0	0	2621	0				67352	60896
BM	Herbarium sheet		BM001017187	Balls, E.K.	B	4863					21	6	1938		Solanaceae	Solanum	nigrescens	M.Martens & Galeotti	Northern America	North and Central Mexico	Mexico	Tlaxcala		Tecarona	Mt Malinche	Flowers white, small in loose pendant bunches to 2' across with wome touched of purple. Loose, branching habit to 2 ft tall.	Hedgerows, and sunny walls, between cultivation.	0		0					0	0	2530	0				54923	52108
K	Herbarium sheet		K000042467	Balls, E.K.	B	4863					21	6	1938		Solanaceae	Solanum	nigrescens	M.Martens & Galeotti	Northern America	North and Central Mexico	Mexico	Tlaxcala		Tecarona	Mt Malinche	Flowers white, small in loose pendant bunches to 2' across with wome touched of purple. Loose, branching habit to 2 ft tall.	Hedgerows, and sunny walls, between cultivation.	0		0					0	0	2530	0				136768	52108
US	Herbarium sheet	1823598	2829753	Balls, E.K.	B	4863					21	6	1938		Solanaceae	Solanum	nigrescens	M.Martens & Galeotti	Northern America	North and Central Mexico	Mexico	Tlaxcala		Tecarona	Mt Malinche	Flowers white, small in loose pendant bunches to 2' across with wome touched of purple. Loose, branching habit to 2 ft tall.	Hedgerows, and sunny walls, between cultivation.	0		0					0	0	2530	0				171431	52108
BM	Herbarium sheet		BM001017200	Balls, E.K.	B	5067					21	7	1938		Solanaceae	Solanum	nigrescens	M.Martens & Galeotti	Northern America	North and Central Mexico	Mexico	Distrito Federal		Sierra de Guadalupe		Flowers white, small, pendant. Leaves glabrous, thin stems, loose bushy habit to 2 ft tall.	Waste ground on edges of city.	0		0					0	0	0	0				54936	52120
US	Herbarium sheet	1823638	2829752	Balls, E.K.	B	5067					21	7	1938		Solanaceae	Solanum	nigrescens	M.Martens & Galeotti	Northern America	North and Central Mexico	Mexico	Distrito Federal		Sierra de Guadalupe		Flowers white, small, pendant. Leaves glabrous, thin stems, loose bushy habit to 2 ft tall.	Waste ground on edges of city.	0		0					0	0	0	0				171430	52120
BM	Herbarium sheet		BM000579226	Balls, E.K.	B	5084					21	7	1938		Solanaceae	Solanum	corymbosum	Jacq.	Northern America	North and Central Mexico	Mexico	México			Sierra de Guadalupe	Minute purple flowers, inside pale, dark outside, Flatly spreading habit to 4ft across, broad leaves. Yellow fruits globular 1/4'.	Waste ground on edge of city	19.291295	N	99.14483	W	DD	7	GAZ	19.291295	-99.14483	0	0				7014	7535
E	Herbarium sheet		E00526608	Balls, E.K.	B	5084					21	7	1938		Solanaceae	Solanum	corymbosum	Jacq.	Northern America	North and Central Mexico	Mexico	México			Sierra de Guadalupe	Minute purple flowers, inside pale, dark outside, Flatly spreading habit to 4ft across, broad leaves. Yellow fruits globular 1/4'.	Waste ground on edge of city	19.291295	N	99.14483	W	DD	7	GAZ	19.291295	-99.14483	0	0				125717	7535
K	Herbarium sheet		K000042464	Balls, E.K.	B	5645		Gourlay, W.B.			15	10	1938		Solanaceae	Solanum	nigrescens	M.Martens & Galeotti	Northern America	North and Central Mexico	Mexico	Tlaxcala		Los Pilares	Los Pilares, Mt. Malinche, Tlax.	Flowers white, with faint purple on outside, 1/4'' diam. pendant in small, loose bunches. Leaves, narrow, greyish. Loose tufted habit to 18'' tall.	Among shrubs and grass in dry, sandy barranca	0		0					0	0	2621	0				67267	60815
US	Herbarium sheet	1823691	2829755	Balls, E.K.	B	5645		Gourlay, W.B.			15	10	1938		Solanaceae	Solanum	nigrescens	M.Martens & Galeotti	Northern America	North and Central Mexico	Mexico	Tlaxcala		Los Pilares	Los Pilares, Mt. Malinche, Tlax.	Flowers white, with faint purple on outside, 1/4'' diam. pendant in small, loose bunches. Leaves, narrow, greyish. Loose tufted habit to 18'' tall.	Among shrubs and grass in dry, sandy barranca	0		0					0	0	2621	0				171433	60815
BM	Herbarium sheet		BM001017199	Balls, E.K.	B	5646					15	10	1938		Solanaceae	Solanum	nigrescens	M.Martens & Galeotti	Northern America	North and Central Mexico	Mexico	Tlaxcala		Los Pilares	Mt Malinche	Flowers very small, white with faint flushes of purple. Leaves soft-hairy, light green to 2' long. Loose, bushy habit to 2 ft tall.	Among shrubs and grasses in part shade. Dry, sandy barranca.	0		0					0	0	2621	0				54935	52119
E	Herbarium sheet		E00526506	Balls, E.K.	B	5646					15	10	1938		Solanaceae	Solanum	nigrescens	M.Martens & Galeotti	Northern America	North and Central Mexico	Mexico	Tlaxcala		Los Pilares	Mt Malinche	Flowers very small, white with faint flushes of purple. Leaves soft-hairy, light green to 2' long. Loose, bushy habit to 2 ft tall.	Among shrubs and grasses in part shade. Dry, sandy barranca.	0		0					0	0	2621	0				125726	52119
US	Herbarium sheet	1823692	2829754	Balls, E.K.	B	5646					15	10	1938		Solanaceae	Solanum	nigrescens	M.Martens & Galeotti	Northern America	North and Central Mexico	Mexico	Tlaxcala		Los Pilares	Mt Malinche	Flowers very small, white with faint flushes of purple. Leaves soft-hairy, light green to 2' long. Loose, bushy habit to 2 ft tall.	Among shrubs and grasses in part shade. Dry, sandy barranca.	0		0					0	0	2621	0				171432	52119
K	Herbarium sheet		K001043092	Balls, E.K.	B	7516					11	8	1939		Solanaceae	Solanum	macrotonum	Bitter	Southern America	Western South America	Colombia	Putumayo			above El Encavo, Laguna La Cocha. Dep Putumayo. Colombia	Flowers white, stellate, to 1.5 cm, in small, loose cymes. Anthers orange-yellow. Leaves simple. Berries round, to .80cm. diam. Stems often purpled. Straggling habit to 12'' tall, and rather spreading. Leaves serrated. Non tuberous	Growing on edges of dense woodlands and among rank herbage etc, in moist climate. Steep slopes.	0		0					0	0	0	0				63003	57579
BM	Herbarium sheet		BM000618108	Balls, E.K.	B	7516					11	8	1939		Solanaceae	Solanum	macrotonum	Bitter	Southern America	Western South America	Colombia	Putumayo			above El Encavo, Laguna La Cocha. Dep Putumayo. Colombia	Flowers white, stellate, to 1.5 cm, in small, loose cymes. Anthers orange-yellow. Leaves simple. Berries round, to .80cm. diam. Stems often purpled. Straggling habit to 12'' tall, and rather spreading. Leaves serrated. Non tuberous	Growing on edges of dense woodlands and among rank herbage etc, in moist climate. Steep slopes.	0		0					0	0	0	0				168239	57579
BM	Herbarium sheet		BM000887724	Balls, E.K.	B	7528					11	8	1939		Solanaceae	Solanum	macrotonum	Bitter	Southern America	Western South America	Colombia	Putumayo			About El Encavo, Laguna La Cocha.	Flowers white, stellate, with almost divided petals, to 1.5 cm. diam. Anthers pale yellow, leaves simple, not serrated, with slight purplish tinge. Berries dark green with four lighter marks from top down to base. Spreading, sub-shrubby habit to 3 ft. tall. Stems black-purple.	Growing on steep, open banks in moderately cleared spaces.	0		0					0	0	3353	0				23153	24233
E	Herbarium sheet		E00106301	Balls, E.K.	B	7528					11	8	1939		Solanaceae	Solanum	macrotonum	Bitter	Southern America	Western South America	Colombia	Putumayo			About El Encavo, Laguna La Cocha.	Flowers white, stellate, with almost divided petals, to 1.5 cm. diam. Anthers pale yellow, leaves simple, not serrated, with slight purplish tinge. Berries dark green with four lighter marks from top down to base. Spreading, sub-shrubby habit to 3 ft. tall. Stems black-purple.	Growing on steep, open banks in moderately cleared spaces.	0		0					0	0	3353	0				41418	24233
K	Herbarium sheet		K001043132	Balls, E.K.	B	7528					11	8	1939		Solanaceae	Solanum	macrotonum	Bitter	Southern America	Western South America	Colombia	Putumayo			About El Encavo, Laguna La Cocha.	Flowers white, stellate, with almost divided petals, to 1.5 cm. diam. Anthers pale yellow, leaves simple, not serrated, with slight purplish tinge. Berries dark green with four lighter marks from top down to base. Spreading, sub-shrubby habit to 3 ft. tall. Stems black-purple.	Growing on steep, open banks in moderately cleared spaces.	0		0					0	0	3353	0				62995	24233
BM	Herbarium sheet		BM000846384	Balls, E.K.		8185					8	2	1952		Solanaceae	Solanum	douglasii	Dunal	Northern America	North-Central U.S.A.	United States of America	California	Orange County		Rancho Santa Ana in the Santa Ana Canyon	subshrub. Plants to 3 ft. tall & as much through. FLS. white, berries black.	common in hedgerows and cultivated ground in sun or shade, heavy adobe soil	33.863534	N	117.68094	W	DD	4	GAZ	33.863534	-117.68094	0	0				28276	28930
E	Herbarium sheet		E00526772	Balls, E.K.		8185					8	2	1952		Solanaceae	Solanum	douglasii	Dunal	Northern America	North-Central U.S.A.	United States of America	California	Orange County		Rancho Santa Ana in the Santa Ana Canyon	subshrub. Plants to 3 ft. tall & as much through. FLS. white, berries black.	common in hedgerows and cultivated ground in sun or shade, heavy adobe soil	33.863534	N	117.68094	W	DD	4	GAZ	33.863534	-117.68094	0	0				125752	28930
BM	Herbarium sheet		BM000846383	Balls, E.K.		11839					13	10	1958		Solanaceae	Solanum	douglasii	Dunal	Northern America	North-Central U.S.A.	United States of America	California	Santa Barbara County		East end of Prisoner's Harbour. Santa Cruz Island	scattered subshrub to 2 ft. tall 2 1/2 ft through among grass in open pasture meadows. Flowers white	somewhat back from water	34.017614	N	119.68443	W	DD		GAZ	34.017614	-119.68443	5	0				28277	28931
E	Herbarium sheet		E00526771	Balls, E.K.		11839					13	10	1958		Solanaceae	Solanum	douglasii	Dunal	Northern America	North-Central U.S.A.	United States of America	California	Santa Barbara County		East end of Prisoner's Harbour. Santa Cruz Island	scattered subshrub to 2 ft. tall 2 1/2 ft through among grass in open pasture meadows. Flowers white	somewhat back from water	34.017614	N	119.68443	W	DD		GAZ	34.017614	-119.68443	5	0				125757	28931
UC	Herbarium sheet	UC1294186	UC1294186	Balls, E.K.		23678		Blakley, E.R.			13	10	1958		Solanaceae	Solanum	douglasii	Dunal	Northern America	North-Central U.S.A.	United States of America	California	Santa Barbara County		e end of Prisoner's Harbor, Santa Cruz Island Prisoner's Harbor, Santa Cruz Island, Prisoner's Harbor			34.0186	N	119.6813	W	DD		GAZ	34.0186	-119.6813	1	0	ca.			179229	137555
EA	Herbarium sheet			Bally, P.R.O.	B	1022					0	6	1940		Solanaceae	Solanum	villosum	Mill.	Africa	East Tropical Africa	Kenya	Rift Valley	Nakuru	Mount Margaret	Kedong.		In pasture land.	1	S	36.33	E	DM	4	GAZ	-1	36.55	1920	0				66197	59793
K	Herbarium sheet		K001158319	Bally, P.R.O.	B	1022					0	6	1940		Solanaceae	Solanum	villosum	Mill.	Africa	East Tropical Africa	Kenya	Rift Valley	Nakuru	Mount Margaret	Kedong.		In pasture land.	1	S	36.33	E	DM	4	GAZ	-1	36.55	1920	0				139216	59793
EA	Herbarium sheet			Bally, P.R.O.	B	11056					12	10	1956		Solanaceae	Solanum	villosum	Mill.	Africa	Northeast Tropical Africa	Somalia	Woqooyi Galbeed			eastern Al Madu Range, N of Agasur, Sherlani Tug	Eredt weedy branching herb 1-1.5ft high with white flowers.	In grassy valley, near cattle enclosure, evidently a weed	0		0					0	0	1402	0				66465	60061
K	Herbarium sheet		K001156503	Bally, P.R.O.	B	11056					12	10	1956		Solanaceae	Solanum	villosum	Mill.	Africa	Northeast Tropical Africa	Somalia	Woqooyi Galbeed			eastern Al Madu Range, N of Agasur, Sherlani Tug	Eredt weedy branching herb 1-1.5ft high with white flowers.	In grassy valley, near cattle enclosure, evidently a weed	0		0					0	0	1402	0				85059	60061
K	Herbarium sheet		K001151375	Bally, P.R.O.		12482					0	8	1962		Solanaceae	Solanum	nigrum	L.	Europe	Southeastern Europe	Greece	Ionian Islands		Pirgi	'Corfu, East Coast, Pirji'	herba bout 30 cm high; ripe fruits black	on cultivated land	39.708305	N	19.844204	E	DD		GAZ	39.708305	19.844204	0	0				156425	119944
BSD	Herbarium sheet	77724		Balodi, P.	NC-	75653					20	4	1984		Solanaceae	Solanum	americanum	Mill.	Asia-Tropical	Indian Subcontinent	India	Uttarakhand	Pithoragath District	Basbagar	'Bansbagar'	erect annual herbs; flowers white	along roadsides	29.925335	N	80.247617	E	DD	ca.	GAZ	29.925335	80.247617	0	0				172790	132992
US	Herbarium sheet	1909557	2829630	Balogh, P.		999					3	4	1980		Solanaceae	Solanum	douglasii	Dunal	Northern America	North and Central Mexico	Mexico	México		Popocatépetl	Mt. Popo-Ixta [Popocatépetl to Iztaccihuatl] road to peak		fir forest, volcanic soil	19.09329	N	98.629164	W	DD		GAZ	19.09329	-98.629164	2743	0				171654	132167
US	Herbarium sheet	2909542	2829629	Balogh, P.		1025					5	4	1980		Solanaceae	Solanum	douglasii	Dunal	Northern America	North and Central Mexico	Mexico	Michoacán		Tzintuntzan	Tzintzuntlan [Tzintuntzan] Ruins, near Patzcuaro			19.623695	N	101.573319	W	DD		GAZ	19.623695	-101.573319	0	0				171653	132166
B	Herbarium sheet			Balsinhas, A.		647					3	10	1963		Solanaceae	Solanum	americanum	Mill.	Africa	South Tropical Africa	Mozambique	Lourenco Marques		Costa de Sol			formacaoes arenosas maritimas proximo de praia	0		0					0	0	0	0				138127	104512
K	Herbarium sheet		K001158364	Balsinhas, A.		647					3	10	1963		Solanaceae	Solanum	americanum	Mill.	Africa	South Tropical Africa	Mozambique	Lourenco Marques		Costa de Sol			formacaoes arenosas maritimas proximo de praia	0		0					0	0	0	0				144685	104512
MO	Herbarium sheet	2472328		Balsinhas, A.		2901					19	1	1976		Solanaceae	Solanum	retroflexum	Dunal	Africa	Southern Africa	South Africa	Mpumalanga			Ermelo, Nooitgedacht Research Station	annual, black fruits, white flowers	weed, sandy-clay soils, Grassland	0		0					0	0	0	0				136392	103336
K	Herbarium sheet		K001159413	Balsinhas, A.		2901					19	1	1976		Solanaceae	Solanum	retroflexum	Dunal	Africa	Southern Africa	South Africa	Mpumalanga			Ermelo, Nooitgedacht Research Station	annual, black fruits, white flowers	weed, sandy-clay soils, Grassland	0		0					0	0	0	0				137225	103336
MO	Herbarium sheet	3841501		Balsinhas, A.		3290		Harding			14	3	1978		Solanaceae	Solanum	scabrum	Mill.	Africa	Southern Africa	South Africa	Northern Cape			Augrabies Falls National Park, Orange river bank	perennial herb with about 70 cm high	common	0		0					0	0	0	0				136623	103563
K	Herbarium sheet		K001159361	Balsinhas, A.		3290		Harding			14	3	1978		Solanaceae	Solanum	scabrum	Mill.	Africa	Southern Africa	South Africa	Northern Cape			Augrabies Falls National Park, Orange river bank	perennial herb with about 70 cm high	common	0		0					0	0	0	0				137197	103563
QCA	Herbarium sheet		QCA158768	Balslev, H.		2070		et al.			3	10	1981		Solanaceae	Solanum	macrotonum	Bitter	Southern America	Western South America	Ecuador	Pichincha			camino Yanacocha al lado noroccidental del Cerro Pichincha		bosque montano nublado	0.0614	S	78.3506	W	DMS		GAZ	-0.103889	-78.585	3200	0				181657	139188
US	Herbarium sheet	2179239	401203	Baltars, E.		669					28	8	1955		Solanaceae	Solanum	emulans	Raf.	Northern America	North-Central U.S.A.	United States of America	Maryland	Frederick County		Rocky woods near Foxville Tower, Catoctin Range			39.625228	N	77.460204	W	DD	7	GAZ	39.625228	-77.460204	0	0				176045	135273
MEXU	Herbarium sheet	545247		Balvanera L, P.		204					2	12	1996		Solanaceae	Solanum	americanum	Mill.	Northern America	North and Central Mexico	Mexico	Veracruz	Hueyapan de Ocampo		Santa Rosa, Loma Larga	herbácea 0.4 m; fr. negro	milpa, cultivos multiples	18.14	N	95.06	W	DMS		SPEC	18.233333	-95.1	200	0				137777	104374
MEXU	Herbarium sheet	545250		Balvanera L, P.		204					2	12	1996		Solanaceae	Solanum	americanum	Mill.	Northern America	North and Central Mexico	Mexico	Veracruz	Hueyapan de Ocampo		Santa Rosa, Loma Larga	herbácea 0.4 m; fr. negro	milpa, cultivos multiples	18.14	N	95.06	W	DMS		SPEC	18.233333	-95.1	200	0				137778	104374
MEXU	Herbarium sheet	545246		Balvanera L, P.		259					9	12	1986		Solanaceae	Solanum	americanum	Mill.	Northern America	North and Central Mexico	Mexico	Veracruz	San Andrés Tuxtla	Soyata		maiz intercalado con frijoles	herbacea; fruto negro	18.23	N	95.16	W	DMS		SPEC	18.383333	-95.266667	100	0		tomaquelite		137785	104381
CAL	Herbarium sheet			Banerjee, D.		30					16	3	1961		Solanaceae	Solanum	villosum	Mill.	Asia-Tropical	Indian Subcontinent	India	West Bengal	Howrah		Makardah, Howrah District	A common weed from everywhere		0		0					0	0	0	0				172983	133125
CAL	Herbarium sheet			Banerjee, D.		33					20	3	1901		Solanaceae	Solanum	villosum	Mill.	Asia-Tropical	Indian Subcontinent	India	West Bengal	Howrah		Makardal	A common weed from everywhere		0		0					0	0	0	0				172980	133122
CAL	Herbarium sheet			Banerjee, R.N.		16180					5	11	1983		Solanaceae	Solanum	americanum	Mill.	Asia-Tropical	Indian Subcontinent	India	West Bengal	Uttar Dinajpur		Sibdangi, Islampur, West Dinajpur	scarce herb, flowers cream coloured		0		0					0	0	0	0				173171	133295
CAL	Herbarium sheet			Banerju, R.N.	CNH-	16284					9	4	1984		Solanaceae	Solanum	nigrum	L.	Asia-Tropical	Indian Subcontinent	India	West Bengal		Balurghat		very common	moist shady dried up situation	25.22	N	88.76	E	DD		GAZ	25.22	88.76	0	0				172879	133046
CAL	Herbarium sheet			Banerju, R.N.	CNH-	17468					13	4	1984		Solanaceae	Solanum	nigrum	L.	Asia-Tropical	Indian Subcontinent	India	West Bengal	Uttar Dinajpur	Raigunj		abundant herb; ripe fruits chocolate color, unriped ones green; flowers white	riverbank	25.62	N	88.12	E	DD		GAZ	25.62	88.12	0	0				172878	133045
BM	Herbarium sheet		BM000887293	Bang, M.		539					0	0	1890		Solanaceae	Solanum	americanum	Mill.	Southern America	Western South America	Bolivia				Yungas.			16.496831	S	68.129664	W	DD		GAZ	-16.496831	-68.129664	0	0				22478	23558
E	Herbarium sheet		E00106299	Bang, M.		539					0	0	1890		Solanaceae	Solanum	americanum	Mill.	Southern America	Western South America	Bolivia				Yungas.			16.496831	S	68.129664	W	DD		GAZ	-16.496831	-68.129664	0	0				41375	23558
F	Herbarium sheet	162587		Bang, M.		539					0	0	1890		Solanaceae	Solanum	americanum	Mill.	Southern America	Western South America	Bolivia				Yungas.			16.496831	S	68.129664	W	DD		GAZ	-16.496831	-68.129664	0	0				74066	23558
BM	Herbarium sheet		BM000617672	Bang, M.		1462			isotype	Solanum minutibaccatum Bitter subsp. curtipedunculatum Bitter	0	4	1892		Solanaceae	Solanum	americanum	Mill.	Southern America	Western South America	Bolivia				Guanai-Tipuani			15.523617	S	67.935289	W	DD		GAZ	-15.523617	-67.935289	0	0				14570	15084
E	Herbarium sheet		E00106087	Bang, M.		1462			isotype	Solanum minutibaccatum Bitter subsp. curtipedunculatum Bitter	0	4	1892		Solanaceae	Solanum	americanum	Mill.	Southern America	Western South America	Bolivia				Guanai-Tipuani			15.523617	S	67.935289	W	DD		GAZ	-15.523617	-67.935289	0	0				41368	15084
W	Herbarium sheet			Bang, M.		1462			holotype	Solanum minutibaccatum Bitter subsp. curtipedunculatum Bitter	0	4	1892		Solanaceae	Solanum	americanum	Mill.	Southern America	Western South America	Bolivia				Guanai-Tipuani			15.523617	S	67.935289	W	DD		GAZ	-15.523617	-67.935289	0	0				80069	15084
PH	Herbarium sheet		PH00030453	Bang, M.		1462			isotype	Solanum minutibaccatum Bitter subsp. curtipedunculatum Bitter	0	4	1892		Solanaceae	Solanum	americanum	Mill.	Southern America	Western South America	Bolivia				Guanai-Tipuani			15.523617	S	67.935289	W	DD		GAZ	-15.523617	-67.935289	0	0				80070	15084
MO	Herbarium sheet	1713464	MO-503647	Bang, M.		1462			isotype	Solanum minutibaccatum Bitter subsp. curtipedunculatum Bitter	0	4	1892		Solanaceae	Solanum	americanum	Mill.	Southern America	Western South America	Bolivia				Guanai-Tipuani			15.523617	S	67.935289	W	DD		GAZ	-15.523617	-67.935289	0	0				80071	15084
WIS	Herbarium sheet		WIS0256198WIS	Bang, M.		1462			isotype	Solanum minutibaccatum Bitter subsp. curtipedunculatum Bitter	0	4	1892		Solanaceae	Solanum	americanum	Mill.	Southern America	Western South America	Bolivia				Guanai-Tipuani			15.523617	S	67.935289	W	DD		GAZ	-15.523617	-67.935289	0	0				80072	15084
NY	Herbarium sheet	NY00172090	172090	Bang, M.		1462			isotype	Solanum minutibaccatum Bitter subsp. curtipedunculatum Bitter	0	4	1892		Solanaceae	Solanum	americanum	Mill.	Southern America	Western South America	Bolivia				Guanai-Tipuani			15.523617	S	67.935289	W	DD		GAZ	-15.523617	-67.935289	0	0				80073	15084
NY	Herbarium sheet	NY00172091	172091	Bang, M.		1462			isotype	Solanum minutibaccatum Bitter subsp. curtipedunculatum Bitter	0	4	1892		Solanaceae	Solanum	americanum	Mill.	Southern America	Western South America	Bolivia				Guanai-Tipuani			15.523617	S	67.935289	W	DD		GAZ	-15.523617	-67.935289	0	0				80074	15084
NY	Herbarium sheet	NY00172092	172092	Bang, M.		1462			isotype	Solanum minutibaccatum Bitter subsp. curtipedunculatum Bitter	0	4	1892		Solanaceae	Solanum	americanum	Mill.	Southern America	Western South America	Bolivia				Guanai-Tipuani			15.523617	S	67.935289	W	DD		GAZ	-15.523617	-67.935289	0	0				80075	15084
US	Herbarium sheet	1324656	27685	Bang, M.		1462			isotype	Solanum minutibaccatum Bitter subsp. curtipedunculatum Bitter	0	4	1892		Solanaceae	Solanum	americanum	Mill.	Southern America	Western South America	Bolivia				Guanai-Tipuani			15.523617	S	67.935289	W	DD		GAZ	-15.523617	-67.935289	0	0				80076	15084
M	Herbarium sheet		M0171808	Bang, M.		1462			isotype	Solanum minutibaccatum Bitter subsp. curtipedunculatum Bitter	0	4	1892		Solanaceae	Solanum	americanum	Mill.	Southern America	Western South America	Bolivia				Guanai-Tipuani			15.523617	S	67.935289	W	DD		GAZ	-15.523617	-67.935289	0	0				80077	15084
CAL	Herbarium sheet	316739		Bang, M.		1462			isotype	Solanum minutibaccatum Bitter subsp. curtipedunculatum Bitter	0	4	1892		Solanaceae	Solanum	americanum	Mill.	Southern America	Western South America	Bolivia				Guanai-Tipuani			15.523617	S	67.935289	W	DD		GAZ	-15.523617	-67.935289	0	0				173774	15084
US	Herbarium sheet		2835359	Bang, M.		1462			TYPES (12)		0	4	1892		Solanaceae	Solanum	americanum	Mill.	Southern America	Western South America	Bolivia				Guanai-Tipuani			15.523617	S	67.935289	W	DD		GAZ	-15.523617	-67.935289	0	0				180129	15084
K	Herbarium sheet		K001155313	Bangerter, E.B.		5024					27	4	1973		Solanaceae	Solanum	nigrum	L.	Australasia	New Zealand	New Zealand	North Island	Auckland	Mairangi Bay	Montrose Terrace, at edge of carpark, Waitemata County	frequent, somewhat shrubby in habit; berries black when ripe	at edge of car park	36.45	S	174.45	E	DMS		SPEC	-36.75	174.75	0	0				135544	102711
MO	Herbarium sheet	2321887		Bangerter, E.B.		5024					27	4	1973		Solanaceae	Solanum	nigrum	L.	Australasia	New Zealand	New Zealand	North Island	Auckland	Mairangi Bay	Montrose Terrace, at edge of carpark, Waitemata County	frequent, somewhat shrubby in habit; berries black when ripe	at edge of car park	36.45	S	174.45	E	DMS		SPEC	-36.75	174.75	0	0				136374	102711
AK	Herbarium sheet		AK131930	Bangerter, E.B.		5024					27	4	1973		Solanaceae	Solanum	nigrum	L.	Australasia	New Zealand	New Zealand	North Island	Auckland	Mairangi Bay	Montrose Terrace, at edge of carpark, Waitemata County	frequent, somewhat shrubby in habit; berries black when ripe	at edge of car park	36.45	S	174.45	E	DMS		SPEC	-36.75	174.75	0	0				168610	102711
AK	Herbarium sheet		AK135012	Bangerter, E.B.		5165					27	5	1974		Solanaceae	Solanum	americanum	Mill.	Australasia	New Zealand	New Zealand	North Island	Auckland	Mairangi Bay	Hythe Terrace	a few plants; corolla lavender; anthers <2mm; fr. sepals reflexed	roadside verge with Polygonum sp., Rumex spp. and other viatical weeds	36.44	S	174.45	E	DMS	4	SPEC	-36.733333	174.75	0	0				168845	129999
AK	Herbarium sheet		AK153672	Bangerter, E.B.		5508					28	3	1981		Solanaceae	Solanum	nigrum	L.	Australasia	New Zealand	New Zealand	North Island	Auckland	Milford	Wairau Creek estuary, Waitemata County	berries becoming black; several plants	scatered along muddy side of creek with frequent Aster subulatus, Atriplex hastata and occasional Sonchus oleraceus	36.46	S	174.46	E	DMS	4	SPEC	-36.766667	174.766667	0	0				168666	129824
BM	Herbarium sheet		BM000783566	Bangerter, E.B.		s.n.					13	9	1932		Solanaceae	Solanum	nigrum	L.	Europe	Northern Europe	United Kingdom	England	Greater London	Chiswick	House grounds : shade beneath trees			51.2933	N	0.1548	W	DMS		GAZ	51.4925	-0.263333	0	0				34272	34052
BM	Herbarium sheet		BM000848103	Bangester, C.B.		s.n.					8	9	1936		Solanaceae	Solanum	nigrum	L.	Europe	Northern Europe	United Kingdom	England	Greater London	Chiswick	Waste ground at road side			51.2933	N	0.1548	W	DMS		GAZ	51.4925	-0.263333	0	0				34231	34011
BM	Herbarium sheet		BM000846003	Bankart, R.		s.n.					0	0	1926		Solanaceae	Solanum	villosum	Mill.	Europe	Southeastern Europe	Malta				sin. loc.	frequent. all the year		35.884957	N	14.441945	E	DD	7	GAZ	35.884957	14.441945	0	0				27741	28395
NY	Herbarium sheet		759900	Banker, H.J.		1490					9	5	1911		Solanaceae	Solanum	emulans	Raf.	Northern America	North-Central U.S.A.	United States of America	Indiana	Putnam County	Greencastle			in rich dry soil of dooryard	39.64449	N	86.864732	W	DD	4	GAZ	39.64449	-86.864732	0	0				164455	126694
F	Herbarium sheet	2208459		Banks, D.L.		1714					8	4	1997		Solanaceae	Solanum	douglasii	Dunal	Northern America	North-Central U.S.A.	United States of America	California	San Diego County	Wilderness Gardens Preserve	Agua Tibia Mountains, NW Paolmar Mountains, Wilderness Gardens Preserve, ca. 3.4 miles E of Paia south of Hwy 76 along the San Luis Rey River, areas along the main trail network from teh parking area alogn the primary driveway within the river bottom to areas of native grasslands on the higher slopes	suffrutescent perennial; 3 ft tall	oak woodland composed of Quercus agrimonifolia, populus fremontii, Platanus racemosa, Salix ssp., etc.; with an understory of Ericameria pinifolia, Toxicodendron diversilobum, Rhamnus ilicifolia, Lepidospartum squamatum, etc. along the river bottom and chaparral compose dof Arctostaphylos glauca, Ceanothus crassifolius, Salvia mellifera, etc. with scattered pockets of Stipa grasslands on adjacent…	33.349065	N	117.02781	W	DD		GAZ	33.349065	-117.02781	161	213				147881	112881
BM	Herbarium sheet		BM000935194	Banks, J.		s.n.		Solander, D.C.			0	0	1768		Solanaceae	Solanum	americanum	Mill.	Southern America	Brazil	Brazil				Insula Rhara.			0		0					0	0	0	0				26489	27144
BM	Herbarium sheet		BM000847695	Banks, J.		s.n.		Solander, D.C.			0	5	1771		Solanaceae	Solanum	nigrum	L.	Africa	Middle Atlantic Ocean	Saint Helena							0		0					0	0	0	0				36996	36325
BM	Herbarium sheet		BM000943862	Banks, J.		s.n.		Solander, D.C.			0	0	1771		Solanaceae	Solanum	retroflexum	Dunal	Africa	Southern Africa	South Africa	Western Cape			Prom. b. Spei (Cape of Good Hope)			0		0					0	0	0	0				37189	36512
A	Herbarium sheet		A00230158	Banlugan, G.		72719		et al			19	8	1961		Solanaceae	Solanum	nigrum	L.	Asia-Tropical	Malesia	Philippines	Luzon	Cordillera (CAR)		Lugu, Banuae, Mountain Province	bush 1 m; flower white and yellow; fruit green	cultivated in Kanguin	16.918889	N	121.058889	E	DD	7	GAZ	16.918889	121.058889	0	0		amtih (Ifugao)		17097	17639
K	Herbarium sheet		K000195886	Banlugan, G.		72719		et al			19	8	1961		Solanaceae	Solanum	nigrum	L.	Asia-Tropical	Malesia	Philippines	Luzon	Cordillera (CAR)		Lugu, Banuae, Mountain Province	bush 1 m; flower white and yellow; fruit green	cultivated in Kanguin	16.918889	N	121.058889	E	DD	7	GAZ	16.918889	121.058889	0	0		amtih (Ifugao)		17118	17639
L	Herbarium sheet	963.240-405		Banlugan, G.		72719		et al			19	8	1961		Solanaceae	Solanum	nigrum	L.	Asia-Tropical	Malesia	Philippines	Luzon	Cordillera (CAR)		Lugu, Banuae, Mountain Province	bush 1 m; flower white and yellow; fruit green	cultivated in Kanguin	16.918889	N	121.058889	E	DD	7	GAZ	16.918889	121.058889	0	0		amtih (Ifugao)		167891	17639
BM	Herbarium sheet		BM000848065	Bannister, C.W.		s.n.					26	10	1954		Solanaceae	Solanum	nigrum	L.	Europe	Northern Europe	United Kingdom	England	Gloucestershire	Tewkesbury	nr. Tewkesbury, on market garden-land at Kinsham			51.5927	N	2.0907	W	DMS		GAZ	51.990833	-2.151944	0	0				34277	34057
BM	Herbarium sheet		BM000848060	Bannister, C.W.		s.n.					4	11	1957		Solanaceae	Solanum	nigrum	L.	Europe	Northern Europe	United Kingdom	England	Worcestershire	Charlton			arable land	52.0628	N	1.5838	W	DMS		GAZ	52.107778	-1.977222	0	0				34282	34062
IND	Herbarium sheet	136473	IND-0107791	Banta, E.		s.n.					25	7	1933		Solanaceae	Solanum	emulans	Raf.	Northern America	North-Central U.S.A.	United States of America	Indiana	Jefferson County		Clifty Park		Garden	38.749999	N	85.418913	W	DD		GAZ	38.749999	-85.418913	0	0				179383	137700
K	Herbarium sheet			Banze, A.C.		277					4	7	2015		Solanaceae	Solanum	americanum	Mill.	Africa	South Tropical Africa	Mozambique	Manica	Chimanimani	Zomba	Zomba			19.53647	S	33.15583	E	DMS		GAZ	-19.901306	33.266194	143	0				144846	110397
H	Herbarium sheet	1147060		Barabas, N.		585		Mititelu, D.			21	7	1972		Solanaceae	Solanum	nigrum	L.	Europe	Southeastern Europe	Romania	Vrancea			Comm. Tg. Trotus		in ruderatis	0		0					0	0	250	0				174487	134079
MO	Herbarium sheet	1224464	MO-1387380	Barattini, L.		s.n.					0	0	1990		Solanaceae	Solanum	chenopodioides	Lam.	Southern America	Southern South America	Uruguay	Montevideo						0		0					0	0	0	0		Yerba mora		136729	103667
P	Herbarium sheet		P00362535	Barbe, D.		s.n.			holotype	Solanum crenatodentatum Dunal var. ramosissimum Dunal	0	0	1839		Solanaceae	Solanum	nigrescens	M.Martens & Galeotti	Northern America	North-Central U.S.A.	United States of America	Louisiana			Basse Louisiane			0		0					0	0	0	0				75453	67201
UC	Herbarium sheet	UC1776778	UC1776778	Barbe, G.D.		4313					18	1	1989		Solanaceae	Solanum	americanum	Mill.	Northern America	North-Central U.S.A.	United States of America	California	Los Angeles County		Waste ground between Beach Boulevard (Hwy 39) and Coyote Creek, N of Rosecrans Avenue, La Mirada.			33.899669	N	17.972641	W	DD		GAZ	33.899669	-17.972641	0	0				179053	137379
US	Herbarium sheet	582234	2829171	Barber, E.A.		s.n.					0	9	1874		Solanaceae	Solanum	triflorum	Nutt.	Northern America	North-Central U.S.A.	United States of America	Colorado	Rio Blanco County		White River, Agency [White River Agency, now the site of Meeker]			40.0233	N	107.5436	W	DMS	4	GAZ	40.0425	-107.91	0	0				179307	137630
UC	Herbarium sheet	UC26220	UC26220	Barber, J.H.		65					16	3	1897		Solanaceae	Solanum	douglasii	Dunal	Northern America	North-Central U.S.A.	United States of America	California	Los Angeles County		Santa Monica experiment Station			34.036686	N	118.51414	W	DD		GAZ	34.036686	-118.51414	0	0				179054	137380
GH	Herbarium sheet		1543169	Barber, M.A.		158					12	8	1899		Solanaceae	Solanum	nitidibaccatum	Bitter	Northern America	North-Central U.S.A.	United States of America	Washington	Jefferson County	Port Townsend	vic. Pt. Townsend		sandy ground near salt marsh	48.139054	N	122.762672	W	DD		GAZ	48.139054	-122.762672	0	0				180858	138574
K	Herbarium sheet		K000195896	Barbon, E.B.	PPI	1565		Romero & Fernando			19	3	1991		Solanaceae	Solanum	americanum	Mill.	Asia-Tropical	Malesia	Philippines	Luzon	Cagayan Valley	Mount Iraya	Batan Island, Batanes Province	herb to 1.5 ft.; leaves simple; petals 5, yelowish at the midpoint	along trail; regenerating forest; clay loam	20.467425	N	122.016969	E	DD		GAZ	20.467425	122.016969	0	0				17112	17633
L	Herbarium sheet	L0247389	L.4153419	Barbon, E.B.	PPI	1565		Romero & Fernando			19	3	1991		Solanaceae	Solanum	americanum	Mill.	Asia-Tropical	Malesia	Philippines	Luzon	Cagayan Valley	Mount Iraya	Batan Island, Batanes Province	herb to 1.5 ft.; leaves simple; petals 5, yelowish at the midpoint	along trail; regenerating forest; clay loam	20.467425	N	122.016969	E	DD		GAZ	20.467425	122.016969	0	0				167892	17633
K	Herbarium sheet		K000224051	Barbon, E.B.	PPI-	1832		Romero & Fernando			14	5	1991		Solanaceae	Solanum	americanum	Mill.	Asia-Tropical	Malesia	Philippines	Mindanao	Caraga	Tungao	NALCO, Agusan Norte Province	herb; leaves alternate, light green	found in open area; clay loam	8.4638	N	125.3419	E	DMS		GAZ	8.777222	125.571944	0	0				144852	110403
K	Herbarium sheet		K000224053	Barbon, E.B.	PPI-	9142		Garcia & Fernando			10	3	1993		Solanaceae	Solanum	nigrum	L.	Asia-Tropical	Malesia	Philippines	Luzon	Central Luzon	San Luis	Brgy. Diteki Watershed area, Aurora Province	herb 0.5 ft; leaves pale green beneath; edible when cooked; flowers whtie, borne at the branchlets	regrowth forest; clay loam	13.209	N	122.312	E	DM		SPEC	13.348333	122.52	0	0				144854	110405
L	Herbarium sheet		L.4154178	Barbon, E.B.	PPI-	9142		Garcia & Fernando			10	3	1993		Solanaceae	Solanum	nigrum	L.	Asia-Tropical	Malesia	Philippines	Luzon	Central Luzon	San Luis	Brgy. Diteki Watershed area, Aurora Province	herb 0.5 ft; leaves pale green beneath; edible when cooked; flowers whtie, borne at the branchlets	regrowth forest; clay loam	13.209	N	122.312	E	DM		SPEC	13.348333	122.52	0	0				167893	110405
BM	Herbarium sheet		BM000900027	Barbour, J.H.		s.n.					0	8	1920		Solanaceae	Solanum	villosum	Mill.	Asia-Tropical	Indian Subcontinent	India	Jammu & Kashmir			Upper Topa (Murree hills)	common in a few places		33.90134	N	73.436484	E	DD		GAZ	33.90134	73.436484	0	0				12474	12992
CORD	Herbarium sheet		CORD00012944	Barboza, G.E.		69		Sérsic, A.N.			7	12	1984		Solanaceae	Solanum	triflorum	Nutt.	Southern America	Southern South America	Argentina	San Juan	Calingasta	El Leoncito	El Leoncito, Observatorio Astronomico	Anteras 3.7-3.8 mm		0		0					0	0	0	0				69939	63238
CORD	Herbarium sheet		CORD00012940	Barboza, G.E.		73					17	1	1990		Solanaceae	Solanum	triflorum	Nutt.	Southern America	Southern South America	Argentina	Neuquén	Confluencia	Campamento 2	A unos 15 km al noreste de Cutral co., en el ex Campamento 2			0		0					0	0	0	0				69935	63234
CORD	Herbarium sheet		CORD00013040	Barboza, G.E.		190					7	1	2000		Solanaceae	Solanum	nitidibaccatum	Bitter	Southern America	Southern South America	Chile	Región VIII (Bío-Bío)	Concepción	Escuela El Patagual	Inmediaciones de la Escuela El Patagual			0		0					0	0	0	0				70014	63308
CORD	Herbarium sheet		CORD00013087	Barboza, G.E.		197					2	2	2000		Solanaceae	Solanum	nitidibaccatum	Bitter	Southern America	Southern South America	Argentina	Mendoza	Las Heras	Cacheuta - Potrerillos	Entre Cacheuta y Potrerillos			0		0					0	0	0	0				70080	63357
CORD	Herbarium sheet		CORD00012890	Barboza, G.E.		566		Chiarini, F.; Matesevach, M. & Minhot, R.			19	2	2003		Solanaceae	Solanum	chenopodioides	Lam.	Southern America	Southern South America	Argentina	La Rioja	Chilecito	Mina La Mejicana	Desde Santa Florentina, unos 4 km antes de llegar a la Estacion numero 3, rumbo a Mina La Mejicana.			29.0607	S	67.3628	W	DMS		GAZ	-29.101944	-67.607778	1769	0				69882	63184
CORD	Herbarium sheet		CORD00012964	Barboza, G.E.		1574		Cosa, M.T.			11	5	2005		Solanaceae	Solanum	macrotonum	Bitter	Southern America	Northern South America	Venezuela	Distrito Federal	Caracas	Parque Nacional El Ávila	Al hotel Humboldt			0		0					0	0	2150	0				69960	63258
CORD	Herbarium sheet		CORD00012965	Barboza, G.E.		1575		Cosa, M.T.			11	5	2005		Solanaceae	Solanum	macrotonum	Bitter	Southern America	Northern South America	Venezuela	Distrito Federal	Caracas	Parque Nacional El Ávila	En el camino hacia hotel Humboldt		En bosque lindero	0		0					0	0	2150	0				69961	63259
CORD	Herbarium sheet		CORD00012963	Barboza, G.E.		1579		Cosa, M.T.			11	5	2005		Solanaceae	Solanum	americanum	Mill.	Southern America	Northern South America	Venezuela	Distrito Federal	Caracas	Parque Nacional El Ávila	Desde el cerro Pico de Avila, Plaza Las Nubes, hacia Galipan			10.58385	N	66.583961	W	DD		GAZ	10.58385	-66.583961	0	0				69959	63257
CORD	Herbarium sheet		CORD00012961	Barboza, G.E.		2091		Oberti, J.C.; Chiarini, F. & Keller, H.A.			7	12	2008		Solanaceae	Solanum	americanum	Mill.	Southern America	Southern South America	Argentina	Misiones	Guaraní	Rumbo a los Saltos de Mocona	A 21,49 km (linea recta) de El Soberbio, antes de llegar a Mesa Redonda, rumbo a los Saltos de Mocona			27.1885	S	54.009167	W	DMS		GAZ	-27.323611	-54.025464	339	0				69956	63254
CORD	Herbarium sheet		CORD00012885	Barboza, G.E.		2128		Oberti, J.C. & Chiarini, F.			8	12	2008		Solanaceae	Solanum	chenopodioides	Lam.	Southern America	Southern South America	Argentina	Corrientes	Monte Caseros	Cuatro Bocas 19km	A 19 km de Cuatro Bocas, viniendo por ruta 14 desde Bonpland			30.0332	S	57.4911	W	DMS		GAZ	-30.058889	-57.819722	57	0				69874	63177
CORD	Herbarium sheet		CORD00013112	Barboza, G.E.		2292		Chiarini, F. & Filippa, E.M.			21	1	2010		Solanaceae	Solanum	chenopodioides	Lam.	Southern America	Southern South America	Argentina	Buenos Aires	Bolívar	Bolívar	Bolivar, rotonda de entrada viniendo desde Junin			36.1424	S	61.0728	W	DMS		GAZ	-36.24	-61.124444	89	0				70105	63382
BM	Herbarium sheet		BM001120009	Barboza, G.E.		2292		Chiarini, F. & Filippa, E.M.			21	1	2010		Solanaceae	Solanum	chenopodioides	Lam.	Southern America	Southern South America	Argentina	Buenos Aires	Bolívar	Bolívar	Bolivar, rotonda de entrada viniendo desde Junin			36.1424	S	61.0728	W	DMS		GAZ	-36.24	-61.124444	89	0				84167	63382
CORD	Herbarium sheet		CORD00013109	Barboza, G.E.		2316					22	1	2010		Solanaceae	Solanum	chenopodioides	Lam.	Southern America	Southern South America	Argentina	Buenos Aires	Tornquist	Abra de la Ventana	Unos 300m pasando el Abra de la Ventana por RP76			38.0418	S	61.5932	W	DMS		GAZ	-38.071667	-61.992222	542	0				70102	63379
CORD	Herbarium sheet		CORD00013108	Barboza, G.E.		2317					22	1	2010		Solanaceae	Solanum	chenopodioides	Lam.	Southern America	Southern South America	Argentina	Buenos Aires	Tornquist	Abra de la Ventana	Unos 300m pasando el Abra de la Ventana por RP76			38.0418	S	61.5932	W	DMS		GAZ	-38.071667	-61.992222	542	0				70101	63378
BM	Herbarium sheet		BM001120021	Barboza, G.E.		2317					22	1	2010		Solanaceae	Solanum	chenopodioides	Lam.	Southern America	Southern South America	Argentina	Buenos Aires	Tornquist	Abra de la Ventana	Unos 300m pasando el Abra de la Ventana por RP76			38.0418	S	61.5932	W	DMS		GAZ	-38.071667	-61.992222	542	0				84171	63378
CORD	Herbarium sheet		CORD00012923	Barboza, G.E.		2345		Chiarini, F. & Filippa, E.M.			24	1	2010		Solanaceae	Solanum	triflorum	Nutt.	Southern America	Southern South America	Argentina	Chubut	Florentino Ameghino	Ruta 30 desde Garayalde	A 2.8km del desvio desde Garayalde (RP30) rumbo a Ea. Rio Chico			44.4103	S	66.3933	W	DMS		GAZ	-44.684167	-66.659167	406	0				69918	63218
CORD	Herbarium sheet		CORD00012909	Barboza, G.E.		2399		Chiarini, F. & Filippa, E.M.			28	1	2010		Solanaceae	Solanum	furcatum	Dunal	Southern America	Southern South America	Argentina	Chubut	Cushamen	Parque Nacional Puelo	Parque Nacional Puelo, en la entrada del parque, en el sendero que lleva a la Intendencia		En sotobosque, rara	41.5318	S	71.3213	W	DMS		GAZ	-41.888333	-71.536944	505	0				69901	63202
CORD	Herbarium sheet		CORD00012936	Barboza, G.E.		2429		Chiarini, F. & Filippa, E.M.			31	1	2010		Solanaceae	Solanum	triflorum	Nutt.	Southern America	Southern South America	Argentina	Neuquén	Loncopué	San Sebastián	Desde Loncopue a Caviahue, en el paraje San Sebastian			37.574	S	70.4739	W	DMS		GAZ	-37.961111	-70.794167	1323	0				69931	63231
CORD	Herbarium sheet		CORD00011101	Barboza, G.E.		3058		Cosa, M.T.			10	10	2011		Solanaceae	Solanum	americanum	Mill.	Southern America	Southern South America	Argentina	Misiones	Guaraní	Mesa Redonda	A ca. 22km linea recta de El Soberbio, antes de llegar a Mesa Redonda, rumbo a los Saltos de Mocona			27.1885	S	54.009167	W	DMS		GAZ	-27.323611	-54.025464	339	0				70107	63384
CORD	Herbarium sheet			Barboza, G.E.		3682		Knapp, S.; Chiarini, F. & Urdampilleta, J.			20	1	2013		Solanaceae	Solanum	triflorum	Nutt.	Southern America	Southern South America	Argentina	Chubut	Escalante		Pampa del Castillo, por el desvio de la RP 37	abundante al costado del camino		45.41108	S	67.53351	W	DMS		GPS	-45.686333	-67.893083	685	0				84316	72957
CORD	Herbarium sheet			Barboza, G.E.		3687		Knapp, S.; Chiarini, F. & Urdampilleta, J.			20	1	2013		Solanaceae	Solanum	triflorum	Nutt.	Southern America	Southern South America	Argentina	Santa Cruz	Deseado		al cruzar el limite, camino a Caleta Olivia			46.01073	S	67.35501	W	DMS		GPS	-46.018694	-67.59725	41	0				84320	72961
BM	Herbarium sheet		BM001134642	Barboza, G.E.		3687		Knapp, S.; Chiarini, F. & Urdampilleta, J.			20	1	2013		Solanaceae	Solanum	triflorum	Nutt.	Southern America	Southern South America	Argentina	Santa Cruz	Deseado		al cruzar el limite, camino a Caleta Olivia			46.01073	S	67.35501	W	DMS		GPS	-46.018694	-67.59725	41	0				124520	72961
CORD	Herbarium sheet		CORD00050324	Barboza, G.E.		4211					1	4	2014		Solanaceae	Solanum	nitidibaccatum	Bitter	Southern America	Southern South America	Argentina	La Rioja	Chilecito	Cuesta de Guanchin				29.1058	S	63.3619	W	DMS		SPEC	-29.182778	-63.605278	1530	0				168285	129496
H	Herbarium sheet	1162490		Bârca, C.		267					16	8	1968		Solanaceae	Solanum	nigrum	L.	Europe	Southeastern Europe	Romania	Vrancea			Moldovia, Distr. Vrancea, vici Ploscuteni, prope pagum Homocea		in silva	46.134689	N	27.242562	E	DD	7	GAZ	46.134689	27.242562	310	0				174488	134080
US	Herbarium sheet	2702264		Barclay, A.S.		3235		Juajibioy, P. & Gama, J.			8	3	1972		Solanaceae	Solanum	macrotonum	Bitter	Southern America	Western South America	Colombia	Cundinamarca			Cundinamarca: Pàramo de Choachí, 17 kilometers E of Bogotá on road to town of Choachí.	Herb, to 1m. in height; flowers white; atamens yellow. Locally abundant on cleared slope	Locally abundant on cleared slope	0		0					0	0	3150	0				63036	57608
COL	Herbarium sheet	127379	COL000037524	Barclay, A.S.		3235		Juajibioy, P. & Gama, J.			8	3	1972		Solanaceae	Solanum	macrotonum	Bitter	Southern America	Western South America	Colombia	Cundinamarca			Cundinamarca: Pàramo de Choachí, 17 kilometers E of Bogotá on road to town of Choachí.	Herb, to 1m. in height; flowers white; atamens yellow. Locally abundant on cleared slope	Locally abundant on cleared slope	0		0					0	0	3150	0				173206	57608
K	Herbarium sheet		K001152637	Barclay, C.		2342		Synge, P.M.			25	5	1971		Solanaceae	Solanum	nigrum	L.	Asia-Tropical	Indian Subcontinent	Nepal	Western			below Gandrung [Ghandrung] on trail to Chomro	fl. white; berries green	in silt of river bed	28.44939	N	83.819626	E	DD		GAZ	28.44939	83.819626	0	0				167224	128892
BM	Herbarium sheet		BM000846269	Barclay, G.W.		1605					0	11	1837		Solanaceae	Solanum	americanum	Mill.	Northern America	North-Central U.S.A.	United States of America	California	San Francisco County	San Francisco		flowers white		37.775002	N	122.41833	W	DD	7	GAZ	37.775002	-122.41833	0	0				27586	28240
BM	Herbarium sheet		BM000846268	Barclay, G.W.		1607					0	0	0		Solanaceae	Solanum	americanum	Mill.	Northern America	North-Central U.S.A.	United States of America	California	San Francisco County	San Francisco				37.775002	N	122.41833	W	DD	7	GAZ	37.775002	-122.41833	0	0				27587	28241
GH	Herbarium sheet		1543663	Bare, J.		79					23	7	1965		Solanaceae	Solanum	interius	Rydb.	Northern America	North-Central U.S.A.	United States of America	Kansas	Meade County	Meade County State Park	edge of pond #5 in N group of fish ponds	fls white; frts dark blue to black; plant ca. 2.5 ft tall, branching from annual base	sandy	37.171174	N	100.435846	W	DD	4	GAZ	37.171174	-100.435846	0	0				181113	138822
CAL	Herbarium sheet			Bark, P.		109					19	4	1967		Solanaceae	Solanum	americanum	Mill.	Asia-Tropical	Indian Subcontinent	India	West Bengal	Kolkata		Birati, 24 Parganas			0		0					0	0	0	0				173186	133310
WIS	Herbarium sheet		v0164954WIS	Barker, C.		s.n.					30	9	1962		Solanaceae	Solanum	emulans	Raf.	Northern America	North-Central U.S.A.	United States of America	Wisconsin	Waushara County		N/A		sandy roadside	0		0					0	0	0	0				175490	134840
MO	Herbarium sheet	2825271		Barker, W.R.		51					20	6	1967		Solanaceae	Solanum	nigrum	L.	Asia-Tropical	Australia	Australia	South Australia			Adelaide Plains, Beneath bridge 8km north of Gepp's Cross on Pt. Wakefield road, first creek met; Gepp's Cross is a northern suburb of Adelaide			0		0					0	0	0	0				136591	103531
COL	Herbarium sheet	43314	COL000037646	Barkley W, F.A.		1623					2	11	1947		Solanaceae	Solanum	nigrescens	M.Martens & Galeotti	Southern America	Western South America	Colombia	Antioquia	Rionegro		Potreros cercanos a la Ceja.			6.028109	N	75.44068	W	DD		GAZ	6.028109	-75.44068	2180	2180				157902	120913
COL	Herbarium sheet	44675	COL000037634	Barkley W, F.A.		1775					20	12	1947		Solanaceae	Solanum	nigrescens	M.Martens & Galeotti	Southern America	Western South America	Colombia	Antioquia	Rionegro		En selvas densas en su mayor parte, en los alrededores de Dabeiba.		En selvas densas en su mayor parte, en los alrededores de Dabeiba.	7.02583	N	76.25243	W	DD		GAZ	7.02583	-76.25243	1350	1350				157893	120905
MO	Herbarium sheet	1277496		Barkley, F.A.	13A	162					26	11	1943		Solanaceae	Solanum	nigrescens	M.Martens & Galeotti	Northern America	North-Central U.S.A.	United States of America	Texas	Jackson County		in Menehee Flats South of Vanderbilt		sandy soil on clay	28.814919	N	96.592577	W	DD	4	GAZ	28.814919	-96.592577	0	0				147542	112620
K	Herbarium sheet		K001159680	Barkley, F.A.	13A	162					26	11	1943		Solanaceae	Solanum	nigrescens	M.Martens & Galeotti	Northern America	North-Central U.S.A.	United States of America	Texas	Jackson County		in Menehee Flats South of Vanderbilt		sandy soil on clay	28.814919	N	96.592577	W	DD	4	GAZ	28.814919	-96.592577	0	0				148294	112620
UC	Herbarium sheet	UC884904		Barkley, F.A.	13A	162					26	11	1943		Solanaceae	Solanum	nigrescens	M.Martens & Galeotti	Northern America	North-Central U.S.A.	United States of America	Texas	Jackson County		in Menehee Flats South of Vanderbilt		sandy soil on clay	28.814919	N	96.592577	W	DD	4	GAZ	28.814919	-96.592577	0	0				179888	112620
F	Herbarium sheet	1409181		Barkley, F.A.		618		Rowell, C.M. & Paxson, J.B.			10	8	1947		Solanaceae	Solanum	nigrescens	M.Martens & Galeotti	Northern America	North and Central Mexico	Mexico	México		Toluca	20 miles E of Toluca		at a slow running stream at edge of marsh	0		0					0	0	0	0				137693	104312
MEXU	Herbarium sheet	175379		Barkley, F.A.		618		Rowell, C.M. & Paxson, J.B.			10	8	1947		Solanaceae	Solanum	nigrescens	M.Martens & Galeotti	Northern America	North and Central Mexico	Mexico	México		Toluca	20 miles E of Toluca		at a slow running stream at edge of marsh	0		0					0	0	0	0				138030	104312
US	Herbarium sheet	2087788	2829671	Barkley, F.A.	44M	805		Hernández Corzo, A. & Honey Bouquet, J.A.			28	10	1944		Solanaceae	Solanum	nigrescens	M.Martens & Galeotti	Northern America	North and Central Mexico	Mexico	Nuevo León			island in Río Santa Catarina [Monterrey]		moist grey silt on island	25.639657	N	100.456154	W	DD	ca.	GAZ	25.639657	-100.456154	0	0				171567	132082
US	Herbarium sheet	2100312		Barkley, F.A.		1775		Gutiérrez V, G.			20	12	1947		Solanaceae	Solanum	nigrescens	M.Martens & Galeotti	Southern America	Western South America	Colombia	Antioquia			En selvas densas en su mayor parte, en los alrededores de Dabeiba	Hierba con flores blancas y frutos negros		0		0					0	0	1350	0				67213	60767
F	Herbarium sheet	1609906		Barkley, F.A.		3709		Safat, F. & Agnew, A.D.Q.			25	10	1962		Solanaceae	Solanum	villosum	Mill.	Asia-Temperate	Western Asia	Iraq			Abu Ghraib	15 km S of Diwaniya, Diwaniya Liwa		tomato field	0		0					0	0	0	0				136943	103745
K	Herbarium sheet		K001151792	Barkley, F.A.		3716		Safat, F. & Agnew, A.D.Q.			25	10	1962		Solanaceae	Solanum	nigrum	L.	Asia-Temperate	Western Asia	Iraq	Al-Qadisiyyah			15 km S of Diwaniya [Diwaniyah], Diwaniya Liwa		tomato field	31.816773	N	44.931316	E	DD		GAZ	31.816773	44.931316	0	0				156345	119868
K	Herbarium sheet		K001151790	Barkley, F.A.	33Ir	4015					5	3	1963		Solanaceae	Solanum	villosum	Mill.	Asia-Temperate	Western Asia	Iraq	Baghdad			50 km E of Baghdad on Kut Highway, Baghdad Liwa		irrigated area	33.009694	N	44.817223	E	DD		GAZ	33.009694	44.817223	0	0				156254	119780
W	Herbarium sheet	1965-0001938		Barkley, F.A.		9042					28	10	1964		Solanaceae	Solanum	villosum	Mill.	Asia-Temperate	Western Asia	Iraq	Nineveh			Barojet Lamana, Mosul liwa			36.34	N	43.13	E	DD		GAZ	36.34	43.13	0	0				154801	118702
K	Herbarium sheet		K001043074	Barkley, F.A.		14585	C				24	9	1944		Solanaceae	Solanum	interius	Rydb.	Northern America	North-Central U.S.A.	United States of America	New Mexico	Grant County		Mangas Canon, 16 miles west-northwest of Silver City		In shady exposure, Mesophytic alluvial soil in creekbed of willow grove	32.5033	N	108.304	W	DMS	4	GAZ-F	32.8425	-108.511111	0	0				67011	60575
IND	Herbarium sheet	54209	IND-0108047	Barkley, F.A.		14585	C				24	9	1944		Solanaceae	Solanum	interius	Rydb.	Northern America	North-Central U.S.A.	United States of America	New Mexico	Grant County		Mangas Canon, 16 miles west-northwest of Silver City		In shady exposure, Mesophytic alluvial soil in creekbed of willow grove	32.5033	N	108.304	W	DMS	4	GAZ-F	32.8425	-108.511111	0	0				179555	60575
LSU	Herbarium sheet	50707	LSU00038297	Barkley, L.J.		29					8	4	1979		Solanaceae	Solanum	nigrescens	M.Martens & Galeotti	Northern America	North-Central U.S.A.	United States of America	Louisiana	Iberville Parish		Indigo Island 1 mile south of Bayou Pigeon, growing between road and bayou, Indigo Island			30.067995	N	91.285874	W	DD		GAZ	30.067995	-91.285874	0	0				180310	138343
BM	Herbarium sheet		BM000943857	Barkly, A.M.		s.n.					0	0	0		Solanaceae	Solanum	retroflexum	Dunal	Africa	Southern Africa	South Africa	Western Cape			Near drift of Cayman's River, George			0		0					0	0	0	0				37184	36507
MO	Herbarium sheet	1277496		Barkly, F.O.	13A	162					26	11	1943		Solanaceae	Solanum	nigrum	L.	Northern America	North-Central U.S.A.	United States of America	Texas	Jackson County		Menehee Flats South of Vanderbilt		sandy soil on clay	28.814919	N	96.592577	W	DD	4	GAZ	28.814919	-96.592577	0	0				143914	109654
BM	Herbarium sheet		BM000943861	Barkly, H.		s.n.					0	0	0		Solanaceae	Solanum	retroflexum	Dunal	Africa	Southern Africa	South Africa				Cape Town			0		0					0	0	0	0				37188	36511
F	Herbarium sheet	409922	V0384860F	Barlow, B.		s.n.					7	7	1911		Solanaceae	Solanum	triflorum	Nutt.	Northern America	North-Central U.S.A.	United States of America	Texas	El Paso County		Canutillo, Rio Grande Valley			31.911617	N	106.601919	W	DD		GAZ	31.911617	-106.601919	0	0				178940	137281
CANB	Herbarium sheet	CANB7885.1		Barnard, C.		12					0	9	1941		Solanaceae	Solanum	chenopodioides	Lam.	Asia-Tropical	Australia	Australia	New South Wales	Wollondilly		Nepean River Gorge, near Picton.			34.1833	S	150.6167	E	DD	4	GAZ	-34.1833	150.6167	0	0				165682	127659
K	Herbarium sheet		K000195894	Barnes, F.T.		955					0	5	1904		Solanaceae	Solanum	nigrum	L.	Asia-Tropical	Malesia	Philippines	Luzon	Cordillera (CAR)		Benguet Province			16.557725	N	120.803947	E	DD	7	GAZ	16.557725	120.803947	0	0				17114	17635
WIS	Herbarium sheet		v0165084WIS	Barnes, W.		306					11	8	1966		Solanaceae	Solanum	emulans	Raf.	Northern America	North-Central U.S.A.	United States of America	Wisconsin	Columbia County		Near Lodi disposal plant.	white flowers; occasional	on waste area	43.1851	N	89.3152	W	DMS	4	GAZ	43.314167	-89.531111	0	0				175491	134841
NY	Herbarium sheet		759953	Barnhart, J.H.		229					5	9	1888		Solanaceae	Solanum	emulans	Raf.	Northern America	North-Central U.S.A.	United States of America	New York	Westchester County	Sing Sing	[near Ossining]		shady ravine	41.151176	N	73.86799	W	DD	4	GAZ	41.151176	-73.86799	0	0				164598	126835
NY	Herbarium sheet		759490	Barnhart, J.H.		2062					28	4	1897		Solanaceae	Solanum	pseudogracile	Heiser	Northern America	North-Central U.S.A.	United States of America	Florida	Putnam County		Johnson.			29.584691	N	81.973148	W	DD		GAZ	29.584691	-81.973148	0	0				179633	137812
P	Herbarium sheet		P00343415	Baron, R.		860					0	0	0		Solanaceae	Solanum	scabrum	Mill.	Africa	Western Indian Ocean	Madagascar				sin. loc.			19.617706	S	46.598678	E	DD		GAZ	-19.617706	46.598678	0	0				24038	24985
K	Herbarium sheet		K000212264	Baron, R.		860					0	0	0		Solanaceae	Solanum	scabrum	Mill.	Africa	Western Indian Ocean	Madagascar				sin. loc.			19.617706	S	46.598678	E	DD		GAZ	-19.617706	46.598678	0	0				137251	24985
P	Herbarium sheet		P00343414	Baron, R.		1744					0	6	1889		Solanaceae	Solanum	scabrum	Mill.	Africa	Western Indian Ocean	Madagascar				sin. loc.			19.617706	S	46.598678	E	DD		GAZ	-19.617706	46.598678	0	0				24039	24986
P	Herbarium sheet		P00343413	Baron, R.		1744					0	6	1889		Solanaceae	Solanum	scabrum	Mill.	Africa	Western Indian Ocean	Madagascar				sin. loc.			19.617706	S	46.598678	E	DD		GAZ	-19.617706	46.598678	0	0				24908	24986
P	Herbarium sheet		P00343413	Baron, R.		1744					0	6	1889		Solanaceae	Solanum	scabrum	Mill.	Africa	Western Indian Ocean	Madagascar				sin. loc.			19.617706	S	46.598678	E	DD		GAZ	-19.617706	46.598678	0	0				24909	24986
K	Herbarium sheet		K000212305	Baron, R.		1744					0	10	1882		Solanaceae	Solanum	scabrum	Mill.	Africa	Western Indian Ocean	Madagascar			Central Madagascar				19.617706	S	46.598678	E	DD		GAZ	-19.617706	46.598678	0	0				24745	25596
P	Herbarium sheet		P00343416	Baron, R.		s.n.					0	0	1897		Solanaceae	Solanum	scabrum	Mill.	Africa	Western Indian Ocean	Madagascar				sin. loc.			19.617706	S	46.598678	E	DD		GAZ	-19.617706	46.598678	0	0				24037	24984
RB	Herbarium sheet		RB00464320	Barradas, M.M.		s.n.					0	0	0		Solanaceae	Solanum	americanum	Mill.			Unknown					Planta herbácea, ca. 1m de alt. (envasado). Ciclo anual, caule piloso, fruto quando maduro é avermelhado, com cerca de 6 mm de circunferência.		0		0					0	0	0	0				171375	132002
UDBC	Herbarium sheet			Barragán-Fonseca, K.		9					8	10	2009		Solanaceae	Solanum	macrotonum	Bitter	Southern America	Western South America	Colombia	Cundinamarca	Bogotá		Vereda 'Los Soches', borde de camino que conduce al sector de Monte Largo	Hierba 1.5 m, tallo verde, hojas concoloras, flores de color blanco, fruto brillante y oscuro al madurar		4.28602	N	74.05104	W	DMS		GAZ	4.483389	-74.086222	3118	3118		Yerbamora	Español	88264	75473
US	Herbarium sheet	2871070	2829182	Barrell, J.		561	-62	Spongberg, S.A.			9	8	1962		Solanaceae	Solanum	triflorum	Nutt.	Northern America	North-Central U.S.A.	United States of America	Colorado	Hinsdale County		Gravelly dam of one of the fish reservoirs in Fish Creek, at some distance from the pond itself, a mile or so west of Cebolla Creek			38.195254	N	107.123331	W	DD		GAZ	38.195254	-107.123331	0	0				179308	137631
BM	Herbarium sheet		BM000887150	Barrett-Hamilton, G.C.H.		s.n.					0	0	0		Solanaceae	Solanum	retroflexum	Dunal	Africa	Southern Africa	South Africa						sin. loc.	0		0					0	0	0	0				16607	17122
BM	Herbarium sheet		BM000943864	Barrett-Hamilton, G.C.H.		s.n.					0	0	1902		Solanaceae	Solanum	retroflexum	Dunal	Africa	Southern Africa	South Africa				Griqualand West Between Schmidts drift, Vaal river and Griquatown.			0		0					0	0	0	0				37191	36514
NY	Herbarium sheet		823492	Barrick, E.		s.n.					19	7	1888		Solanaceae	Solanum	emulans	Raf.	Northern America	North-Central U.S.A.	United States of America	Ohio	Licking County	Fredonia				40.152631	N	82.517231	W	DD	4	GAZ	40.152631	-82.517231	0	0				164469	126708
MEXU	Herbarium sheet	1279673		Barrientos, R.		4013					16	10	1947		Solanaceae	Solanum	nigrescens	M.Martens & Galeotti	Southern America	Mesoamerica	Guatemala				in loc. [Guatemala City?]			0		0					0	0	1500	0		hierba mora		138469	104836
CONN	Herbarium sheet		CONN00062774	Barringer, K.		630					7	9	1977		Solanaceae	Solanum	emulans	Raf.	Northern America	North-Central U.S.A.	United States of America	Connecticut	Hartford County	Wethersfield	Folly Brook Natural Area		Along trail.	41.7275	N	72.66305	W	DD		GAZ	41.7275	-72.66305	0	0				180354	138377
MO	Herbarium sheet	3900580	MO-565253	Barringer, K.		1831					1	3	1982		Solanaceae	Solanum	nigrescens	M.Martens & Galeotti	Southern America	Mesoamerica	Costa Rica	San José	Puriscal		San José road from Parrita to Santiago de Puriscal	Flowers white, anthers yellow, fruit green.		9.69	N	84.4	W	DD		SPEC	9.69	-84.4	1000	0				132758	100493
MO	Herbarium sheet	3900575	MO-566949	Barringer, K.		3262		Christenson, E. & Gómez P, L.D.			21	6	1983		Solanaceae	Solanum	macrotonum	Bitter	Southern America	Mesoamerica	Costa Rica	Cartago	Oreamuno		Volcán Irazú, pasture along CR route 40 from Cartago to the crater	Shrubby herb to 1.5 m tall, corolla white, stamens yellow.	at edge of woods	9.97	N	83.84	W	DD		GAZ	9.97	-83.84	3000	0				132207	100007
DUKE	Herbarium sheet	321349	DUKE10005109	Barringer, K.		3262		Christenson, E. & Gómez P, L.D.			21	6	1983		Solanaceae	Solanum	macrotonum	Bitter	Southern America	Mesoamerica	Costa Rica	Cartago	Oreamuno		Volcán Irazú, pasture along CR route 40 from Cartago to the crater	Shrubby herb to 1.5 m tall, corolla white, stamens yellow.	at edge of woods	9.97	N	83.84	W	DD		GAZ	9.97	-83.84	3000	0				137426	100007
MEXU	Herbarium sheet	811950		Barringer, K.		3262		Christenson, E. & Gómez P, L.D.			21	6	1983		Solanaceae	Solanum	macrotonum	Bitter	Southern America	Mesoamerica	Costa Rica	Cartago	Oreamuno		Volcán Irazú, pasture along CR route 40 from Cartago to the crater	Shrubby herb to 1.5 m tall, corolla white, stamens yellow.	at edge of woods	9.97	N	83.84	W	DD		GAZ	9.97	-83.84	3000	0				149163	100007
CONN	Herbarium sheet		CONN00054188	Barringer, K.		10399					7	8	2003		Solanaceae	Solanum	nigrum	L.	Northern America	North-Central U.S.A.	United States of America	New Jersey	Bergen County	Carlstadt Borough	Carlstadt, Eight Day Swamp. Starke Road, NW of Meadowlands and Parkway intersection	Flowers white, fruits green, plants stink.	Open, disturbed ground, swamp.	40.83	N	74.07	W	DD		SPEC	40.83	-74.07	0	0				180355	138378
CR	Herbarium sheet	CR118617		Barringer, K.A.		3108					10	6	1983		Solanaceae	Solanum	nigrescens	M.Martens & Galeotti	Southern America	Mesoamerica	Costa Rica	Cartago	El Guarco		Dist. San Isidro, Cerros de Talamanca, UCR. reserve along the carretera Interamericana, Sphagnetum and oak forest.			0		0					0	0	2600	2600				177381	136363
CR	Herbarium sheet	CR126451		Barringer, K.A.		3215					16	6	1983		Solanaceae	Solanum	americanum	Mill.	Southern America	Mesoamerica	Costa Rica	Alajuela			Road heading NW from San Ramon between Los Angeles and the río Catarata. Fencerows and remnant.			0		0					0	0	0	0				177383	136365
CR	Herbarium sheet	CR126452		Barringer, K.A.		3236		Christenson, E.A. & Gómez-Laurito, J.			21	6	1983		Solanaceae	Solanum	nigrescens	M.Martens & Galeotti	Southern America	Mesoamerica	Costa Rica	Cartago	Oreamuno		Dist. Potrero Cerrado, P.N. Volcán Irazú. pasture along C.R. route 40 from Cartago to the crater.			9.57	N	83.52	W	DMS			9.95	-83.866667	2700	2700				177384	136366
CR	Herbarium sheet	CR122523		Barringer, K.A.		3236		Christenson, E.A. & Gómez-Laurito, J.			21	6	1983		Solanaceae	Solanum	nigrescens	M.Martens & Galeotti	Southern America	Mesoamerica	Costa Rica	Cartago	Oreamuno		Dist. Potrero Cerrado, P.N. Volcán Irazú. pasture along C.R. route 40 from Cartago to the crater.			9.57	N	83.52	W	DMS			9.95	-83.866667	2700	2700				177385	136366
RB	Herbarium sheet		RB00836434	Barros, A.A.M. de		2267					26	9	2004		Solanaceae	Solanum	americanum	Mill.	Southern America	Brazil	Brazil	Rio de Janeiro	Niterói		Engenho do Mato; Parque Estadual da Serra da Tiririca, Morro do Cordovil, Estrada da Barrinha (Vai e Vem).	Erva ca 40 cm de at.; heliofila, folhas membranáceas concolores verdes; flores com sépalas verdes , pétalas alvas, frutos negros e verdes		0		0					0	0	0	0				171295	131922
RB	Herbarium sheet		RB00835240	Barros, A.A.M. de		3504					29	11	2008		Solanaceae	Solanum	americanum	Mill.	Southern America	Brazil	Brazil	Rio de Janeiro	Saquarema		Loteamento Villatur Saquarema, Área de Proteção Ambiental da Restinga da Massambaba, Reserva Ecológica Estadual de Jacarepiá, Lagoa de Jacarepiá.	Erva com cerca de 50cm de altura, heliófila, folhas membranáceas discolores verdes, flores perfumadas alvas, frutos verdes e negros		22.5514	S	42.2528	W	DMS	7	GPS	-22.920556	-42.424444	0	0				171298	131925
RB	Herbarium sheet		RB01236353	Barros, A.A.M. de		5160					21	11	2015		Solanaceae	Solanum	americanum	Mill.	Southern America	Brazil	Brazil	Rio de Janeiro	Magé		Distrito de Santo Aleixo, Jardim Esmeralda, Fazenda das Mercês ou das Nascentes (antigo Sítio de São Pedro)			22.3538	S	43.0202	W	DMS	7	GPS	-22.593889	-43.033889	32	0				171262	131889
RB	Herbarium sheet		RB01054832	Barroso, R.M.		131					7	4	2015		Solanaceae	Solanum	americanum	Mill.	Southern America	Brazil	Brazil	São Paulo	Mombuca		Mata do Pinheirinho. Usina Rosana.	Erva. Folhas maiores que as tradicionais. Flores com anteras poricidas		0		0					0	0	581	0				171326	131953
RB	Herbarium sheet		RB01057600	Barroso, R.M.		135					7	4	2015		Solanaceae	Solanum	americanum	Mill.	Southern America	Brazil	Brazil	São Paulo	Mombuca		Mata do Pinheirinho. Usina Rosana.	Erva. Segunda coleta do dia deferenciando da primeira pelo tamanho das folhas que são menores		0		0					0	0	581	0				171327	131954
H	Herbarium sheet	1087078		Barrus, B.		16					3	9	1966		Solanaceae	Solanum	nitidibaccatum	Bitter	Northern America	North-Central U.S.A.	United States of America	Idaho	Madison County		south Sugar City		cultivated garden	43.866519	N	111.75105	W	DD		GAZ	43.866519	-111.75105	1500	0				174460	134054
MO	Herbarium sheet	6479895	MO-2631887	Barrus, M.F.		308					24	10	1946		Solanaceae	Solanum	nigrescens	M.Martens & Galeotti	Southern America	Mesoamerica	Costa Rica	Cartago	Cartago		Rancho Redonda, Llano Grande.			9.961667	N	83.905556	W	DD		CONV	9.961667	-83.905556	2743	0				182095	139546
NSW	Herbarium sheet		NSW569041	Barry, R.		1					18	6	1975		Solanaceae	Solanum	chenopodioides	Lam.	Asia-Tropical	Australia	Australia	New South Wales	Penrith		Agnes Banks.			33.63	S	150.68	E	DD	4	GAZ	-33.63	150.68	0	0				166062	128037
K	Herbarium sheet		K001153873	Barry, R.		9					19	6	1975		Solanaceae	Solanum	americanum	Mill.	Asia-Tropical	Australia	Australia	New South Wales			Barrenjoey, behind beach at foot of track leading to lighthouse		behind beach at foot of track	33.35	S	151.2	E	DMS	4	SPEC	-33.583333	151.333333	0	0				156566	120082
AD	Herbarium sheet	AD98568848		Barry, R.		9					19	6	1975		Solanaceae	Solanum	americanum	Mill.	Asia-Tropical	Australia	Australia	New South Wales			Barrenjoey, behind beach at foot of track leading to lighthouse		behind beach at foot of track	33.35	S	151.2	E	DMS	4	SPEC	-33.583333	151.333333	0	0				165074	120082
NSW	Herbarium sheet		NSW568538	Barry, R.		9					19	6	1975		Solanaceae	Solanum	americanum	Mill.	Asia-Tropical	Australia	Australia	New South Wales			Barrenjoey, behind beach at foot of track leading to lighthouse		behind beach at foot of track	33.35	S	151.2	E	DMS	4	SPEC	-33.583333	151.333333	0	0				165104	120082
MO	Herbarium sheet	1077171		Barss, H.P.		s.n.					24	7	1933		Solanaceae	Solanum	nitidibaccatum	Bitter	Northern America	North-Central U.S.A.	United States of America	Oregon	Umatilla County	Pendleton	state hospital, Pendleton			45.648847	N	118.80755	W	DD		GAZ	45.648847	-118.80755	0	0				136507	103451
W	Herbarium sheet	2009-0013829		Barta, T.	2006-	20					5	12	2006		Solanaceae	Solanum	nigrum	L.	Europe	Middle Europe	Austria	Wien			11 Bezirk, auf Odland in einem aufgelassenen Garten nahe der Ecke Simmeringer Hauptstrasse/Otto Mraz-Weg	Beeren gelb		48.162924	N	16.428794	E	DD		GAZ	48.162924	16.428794	170	0	ca.			155387	119245
W	Herbarium sheet	2007-0011610		Barta, T.	2005-	34					5	10	2005		Solanaceae	Solanum	villosum	Mill.	Europe	Middle Europe	Austria	Nieder-Österreich		Marchfeld	Brachfeld E von Ganserndorf, ca. 0.15-0.2 km NNW der Eisenbahn-Haltestelle Stripfing			0		0					0	0	157	0				154823	118724
W	Herbarium sheet	2007-05174		Barta, T.	2005-	34					5	10	2005		Solanaceae	Solanum	villosum	Mill.	Europe	Middle Europe	Austria	Nieder-Österreich		Marchfeld	Brachfeld E von Ganserndorf, ca. 0.15-0.2 km NNW der Eisenbahn-Haltestelle Stripfing			0		0					0	0	157	0				154824	118724
W	Herbarium sheet	2012-0003137		Barta, T.		53					18	10	2011		Solanaceae	Solanum	villosum	Mill.	Europe	Middle Europe	Austria	Nieder-Österreich		Marchfeld	nahe Strasshof, im Althofer Wlad 2.4 km NE der Schnell-bahn Haltestelle Helmahof			0		0					0	0	160	165				154817	118718
W	Herbarium sheet	2012-0003126		Barta, T.		121					4	10	2011		Solanaceae	Solanum	villosum	Mill.	Europe	Middle Europe	Austria	Wien			Wien 2. Bexirk, am aufgelassenen Frachtenbahnhof Wien-Nord nördlich der Schnellbahn-Haltestelle Praterstern	Beeren orangerot	am Fuss einer ruderalen Böschung	48.117602	N	16.297019	E	DD		GAZ	48.117602	16.297019	0	0				154820	118721
W	Herbarium sheet	2005-0014934		Barta, T.	2004-	138					16	9	2004		Solanaceae	Solanum	villosum	Mill.	Europe	Middle Europe	Austria	Burgenland			Nordburgenland, Prandorfer Platte, Holzschlag am E-Fuss des Heidl bei Nickelsdorf, ca. 0.4-0.45 km SSE des Bahnübergangs bei Kote 133			0		0					0	0	140	0	ca.			154822	118723
W	Herbarium sheet	2012-0003588		Barta, T.		175					11	9	2011		Solanaceae	Solanum	villosum	Mill.	Europe	Middle Europe	Austria	Nieder-Österreich		Wiener Becken	im Ortsgebiet von Himberg 0.3 km NE der Kirche	Beeren orangrot	Odland (afugelassenes Grundstück)	0		0					0	0	170	175				154819	118720
W	Herbarium sheet	2005-0014383		Barta, T.	2003-	372					23	8	2003		Solanaceae	Solanum	nigrum	L.	Europe	Middle Europe	Austria	Wien			3 Bezirk, ruderaler Strassenrand and der Grasbergergasse zwishen Leberstrasse und Rennweg	Beeren gelb		48.187549	N	16.395698	E	DD		GAZ	48.187549	16.395698	180	0				155389	119247
W	Herbarium sheet	2013-0010202		Barta, T.		1151					25	11	2012		Solanaceae	Solanum	villosum	Mill.	Europe	Middle Europe	Austria	Wien			2 Bezirk, am aufgelassenen Frachtenbahnhof Wien-Nord, ungefahr knapp W der Kreuzung Leystrasse/Schweidlgasse	Beeren orangerot	ruderale Böschung	48.22787	N	16.391992	E	DD		GAZ	48.22787	16.391992	160	165				154838	118737
W	Herbarium sheet	2013-0010203		Barta, T.		1153					11	11	2012		Solanaceae	Solanum	villosum	Mill.	Europe	Middle Europe	Austria	Wien			3 Bezirk, knapp N-NNW vom Wildgansplatz SSW-SW der Schnellbahn-Haltestelle St. Marx	Beeren orangerot	ruderaler Wegrand	48.187975	N	16.394898	E	DD		GAZ	48.187975	16.394898	190	0	ca.			154839	118738
W	Herbarium sheet	2013-0010179		Barta, T.		1219					22	10	2012		Solanaceae	Solanum	nitidibaccatum	Bitter	Europe	Middle Europe	Austria	Wien			10 Bezirk, in Kurpark Oberlau		Wegrand	48.121782	N	16.421166	E	DD		GAZ	48.121782	16.421166	200	0	ca.			155079	118953
W	Herbarium sheet	2014-0006540		Barta, T.		2181					26	10	2013		Solanaceae	Solanum	villosum	Mill.	Europe	Middle Europe	Austria	Nieder-Österreich	Marchfeld		Nahe Strasshof, ca. 0.7-0.75 km SW der Schnellbahn-Haltestelle Helmahof	Beeren orange	auf erdhaufen im Bereich einer Sandgrube	0		0					0	0	165	0				154840	118739
W	Herbarium sheet	2014-0006552		Barta, T.		2205					9	12	2013		Solanaceae	Solanum	villosum	Mill.	Europe	Middle Europe	Austria	Wien			13 Bezirk, Im NE-Teil des Schönbrunner Parks	Beeren orange	ruderale Stelle zwischen Erdhaufen	48.182324	N	16.31647	E	DD		GAZ	48.182324	16.31647	190	195				154841	118740
W	Herbarium sheet	2014-0006542		Barta, T.		2223					27	8	2013		Solanaceae	Solanum	nitidibaccatum	Bitter	Europe	Middle Europe	Austria	Nieder-Österreich			Marchfeld, W.von Deutsch-Wagram, ca. 0.6-0.9 km W-WNW der Schnellbahn-Haltestelle Kapellerfeld		sandiger Feldwegrand	48.319166	N	16.484656	E	DD	7	GAZ	48.319166	16.484656	165	0				155078	118952
W	Herbarium sheet	2015-0005404		Barta, T.		2606					2	7	2013		Solanaceae	Solanum	nitidibaccatum	Bitter	Europe	Middle Europe	Austria	Nieder-Österreich			Marchfeld, W von Deutsch-Wagram, ca. 2.1 km WNW der Schnellbahn-Haltestelle Kapellerfeld		sandiges Brachland	48.325797	N	16.46908	E	DD	7	GAZ	48.325797	16.46908	170	175				155450	119306
W	Herbarium sheet	2015-0006606		Barta, T.		3064					19	9	2014		Solanaceae	Solanum	nitidibaccatum	Bitter	Europe	Middle Europe	Austria	Nieder-Österreich			Marchfeld, nahe Strasshof, ca. 0.6 km SSW der Schnellbahn-Haltestelle Helmahof		Lücken in einem Maisacker	48.30727	N	16.592302	E	DD	7	GAZ	48.30727	16.592302	164	0	ca.			155449	119305
W	Herbarium sheet	2015-0006598		Barta, T.		3139					4	10	2014		Solanaceae	Solanum	nitidibaccatum	Bitter	Europe	Middle Europe	Austria	Nieder-Österreich			Marchfeld, S. con Strasshof, ca. 2.1-2.25 km N-NNW der Kirche von Markgrafneusiedl			48.28215	N	16.65212	E	DD	7	GAZ	48.28215	16.65212	165	0	ca.			155447	119303
W	Herbarium sheet	2015-0006542		Barta, T.		3155					7	10	2014		Solanaceae	Solanum	villosum	Mill.	Europe	Middle Europe	Austria	Wien			13 Bezirk, Im NE-Teil des Schönbrunner Parks			48.182324	N	16.31647	E	DD		GAZ	48.182324	16.31647	190	0	ca.			154837	118736
W	Herbarium sheet	2015-0010373		Barta, T.		3198					6	9	2014		Solanaceae	Solanum	nitidibaccatum	Bitter	Europe	Middle Europe	Austria	Nieder-Österreich			Marchfeld, neben dem Bahnhof Deutsch-Wagram		ruderale Stelle am Strassenrand	48.302963	N	16.565584	E	DD	7	GAZ	48.302963	16.565584	160	0	ca.			155451	119307
W	Herbarium sheet	2015-0005536		Barta, T.		3270					6	8	2014		Solanaceae	Solanum	nitidibaccatum	Bitter	Europe	Middle Europe	Austria	Wien			22 Bezirk, knapp S der Ostbahngleitstrasse nahe der U2-Haltestelle Aspern-Nord		Odland	48.234292	N	16.504465	E	DD		GAZ	48.234292	16.504465	160	0				155452	119308
W	Herbarium sheet	2015-0007937		Barta, T.		4122					26	9	2015		Solanaceae	Solanum	nitidibaccatum	Bitter	Europe	Middle Europe	Austria	Wien			23 Bezirk, ungefahr W vom S-Ende der Jochen Rindt-Strasse		ruderale Stellen in einme aufgeforsteten Laubwaldgehölz	48.135607	N	16.346712	E	DD		GAZ	48.135607	16.346712	190	0	ca.			155448	119304
BM	Herbarium sheet		BM001211686	Barta, T.		s.n.					20	10	2009		Solanaceae	Solanum	villosum	Mill.	Europe	Middle Europe	Austria	Wien		Wien	Wien 1 und 3, Bezirk ruderale Boschung und Wegrand am Weinfluss im Stadtpark	beeren orangerot		0		0					0	0	165	170				148145	113053
W	Herbarium sheet	2012-0011277		Barta, T.		s.n.					20	10	2009		Solanaceae	Solanum	villosum	Mill.	Europe	Middle Europe	Austria	Wien		Wien	Wien 1 und 3, Bezirk ruderale Boschung und Wegrand am Weinfluss im Stadtpark	beeren orangerot		0		0					0	0	165	170				155547	113053
BM	Herbarium sheet		BM001211685	Barta, T.		s.n.					1	11	2009		Solanaceae	Solanum	villosum	Mill.	Europe	Middle Europe	Austria	Wien		Wien	Wein 2. Bezirk, Wegrand un Sandhaufen zwischen Donaukanal und Winterhafen knapp W der Freudenauer Hafenbrücke	beeren orangerot		0		0					0	0	160	0	ca.			148146	113054
W	Herbarium sheet	2012-0011280		Barta, T.		s.n.					1	11	2009		Solanaceae	Solanum	villosum	Mill.	Europe	Middle Europe	Austria	Wien		Wien	Wein 2. Bezirk, Wegrand un Sandhaufen zwischen Donaukanal und Winterhafen knapp W der Freudenauer Hafenbrücke	beeren orangerot		0		0					0	0	160	0	ca.			155546	113054
BM	Herbarium sheet		BM001211555	Barta, T.		s.n.					15	11	2010		Solanaceae	Solanum	villosum	Mill.	Europe	Middle Europe	Austria	Wien		Wien	Wein 13, Bezirk, im Schönbrunner Park am rand einer Hecke W von Schloss	beeren orangerot		0		0					0	0	190	0	ca.			148147	113055
W	Herbarium sheet	2012-0009467		Barta, T.		s.n.					15	11	2010		Solanaceae	Solanum	villosum	Mill.	Europe	Middle Europe	Austria	Wien		Wien	Wein 13, Bezirk, im Schönbrunner Park am rand einer Hecke W von Schloss	beeren orangerot		0		0					0	0	190	0	ca.			155549	113055
BM	Herbarium sheet		BM001211557	Barta, T.		s.n.					15	8	2007		Solanaceae	Solanum	villosum	Mill.	Europe	Middle Europe	Austria	Nieder-Österreich		Marchfeld	SE von Gänserndorf, Ackerrand in der Weikendorfer Remise ca. 3.75 km WSW der Kirche von Overweiden	beeren orangerot		0		0					0	0	150	0	ca.			148148	113056
W	Herbarium sheet	2012-0010545		Barta, T.		s.n.					15	8	2007		Solanaceae	Solanum	villosum	Mill.	Europe	Middle Europe	Austria	Nieder-Österreich		Marchfeld	SE von Gänserndorf, Ackerrand in der Weikendorfer Remise ca. 3.75 km WSW der Kirche von Overweiden	beeren orangerot		0		0					0	0	150	0	ca.			155550	113056
BM	Herbarium sheet		BM001211559	Barta, T.		s.n.					4	12	2009		Solanaceae	Solanum	villosum	Mill.	Europe	Middle Europe	Austria	Wien		Wien	Wein 1. Bezirk, zwischen Ziersträuchern am S-Rand des Rathausparkes	beeren orangerot		0		0					0	0	180	0	ca.			148149	113057
W	Herbarium sheet	2012-0012416		Barta, T.		s.n.					4	12	2009		Solanaceae	Solanum	villosum	Mill.	Europe	Middle Europe	Austria	Wien		Wien	Wein 1. Bezirk, zwischen Ziersträuchern am S-Rand des Rathausparkes	beeren orangerot		0		0					0	0	180	0	ca.			155551	113057
BM	Herbarium sheet		BM001211560	Barta, T.		s.n.					28	10	2009		Solanaceae	Solanum	villosum	Mill.	Europe	Middle Europe	Austria	Wien		Wien	Wein 2. Bezirk, Wegrand beim Flaktrum im westlichen Teil des Augartens	beeren orangerot		0		0					0	0	160	0	ca.			148150	113058
W	Herbarium sheet	2012-0011217		Barta, T.		s.n.					28	10	2009		Solanaceae	Solanum	villosum	Mill.	Europe	Middle Europe	Austria	Wien		Wien	Wein 2. Bezirk, Wegrand beim Flaktrum im westlichen Teil des Augartens	beeren orangerot		0		0					0	0	160	0	ca.			155545	113058
BM	Herbarium sheet		BM001211522	Barta, T.		s.n.					30	11	2009		Solanaceae	Solanum	villosum	Mill.	Europe	Middle Europe	Austria	Wien		Wien	Wein 1. Bezirk, ruderale Stellen zwischen Ziersträuchern im Park am Friedrich Schmidt-Platz nahe dem Rathaus	beeren orangerot		0		0					0	0	180	0	ca.			148151	113059
W	Herbarium sheet	2012-0011281		Barta, T.		s.n.					30	11	2009		Solanaceae	Solanum	villosum	Mill.	Europe	Middle Europe	Austria	Wien		Wien	Wein 1. Bezirk, ruderale Stellen zwischen Ziersträuchern im Park am Friedrich Schmidt-Platz nahe dem Rathaus	beeren orangerot		0		0					0	0	180	0	ca.			155548	113059
BM	Herbarium sheet		BM001211569	Barta, T.		s.n.					9	12	2013		Solanaceae	Solanum	villosum	Mill.	Europe	Middle Europe	Austria	Wien		Wien	Wein 13. Bezirk, Im NE-Teil des Schönbrunner Parks	Beeren orange	ruderale Stelle zwischen Erdhaufen	0		0					0	0	190	195				148152	113060
BM	Herbarium sheet		BM001211575	Barta, T.		s.n.					21	9	2008		Solanaceae	Solanum	villosum	Mill.	Europe	Middle Europe	Austria	Nieder-Österreich		Donautal	nahe Stockerau, ruderaler Wegrand nahe der Bahnlinie ca. 0.1-0.3 km W-WNW des Bahnhofs Spillern	Beeren gelb		0		0					0	0	170	0	ca.			148153	113061
BM	Herbarium sheet		BM001211558	Barta, T.		s.n.					14	11	2010		Solanaceae	Solanum	villosum	Mill.	Europe	Middle Europe	Austria	Wien		Wien	Wien 10. Bezirk, ruderale Stelle am rand einer Baustelle im westlichsten Teil der Landgutgasse nahe der Eisenbahnbrücke	Beeren gelb		0		0					0	0	200	0	ca.			148154	113062
BM	Herbarium sheet		BM001211556	Barta, T.		s.n.					2	8	2007		Solanaceae	Solanum	nitidibaccatum	Bitter	Europe	Middle Europe	Austria	Burgenland			Nordburgenland, WSW von Eisenstadt, S von Müllendorf, ruderale Stellen nahe enem Weingartenrand ca. 0.55-0.65 km N-NNE der Fölligkapelle			47.815408	N	16.462241	E	DD	7	GAZ	47.815408	16.462241	260	280				148155	113063
BM	Herbarium sheet		BM001211573	Barta, T.		s.n.					28	9	2010		Solanaceae	Solanum	nitidibaccatum	Bitter	Europe	Middle Europe	Austria	Nieder-Österreich		Marchfeld	nahe Gänserndorf, Ackerrand neben der Strasse 1.5-1.7 km W der Kirche von Weikendorf			48.34579	N	16.738347	E	DD	7	GAZ	48.34579	16.738347	152	0	ca.			148156	113064
BM	Herbarium sheet		BM001211572	Barta, T.		s.n.					7	10	2008		Solanaceae	Solanum	nitidibaccatum	Bitter	Europe	Middle Europe	Austria	Nieder-Österreich		Wiener Becken	zwischen Baden und Bad Vöslau, überschwemmt gewesener Acker auf den Teichwiesen ca. 1.5 km ESE der Kirche von Sooss			0		0					0	0	230	0	ca.			148157	113065
NY	Herbarium sheet	NY00879596	879596	Barta, T.		s.n.					7	10	2008		Solanaceae	Solanum	nitidibaccatum	Bitter	Europe	Middle Europe	Austria	Nieder-Österreich		Wiener Becken	zwischen Baden und Bad Vöslau, überschwemmt gewesener Acker auf den Teichwiesen ca. 1.5 km ESE der Kirche von Sooss			0		0					0	0	230	0	ca.			169035	113065
BM	Herbarium sheet		BM001211571	Barta, T.		s.n.					9	10	2010		Solanaceae	Solanum	nitidibaccatum	Bitter	Europe	Middle Europe	Austria	Nieder-Österreich		Wiener Becken	E-ESE von Gramatneusiedl, überschwemmt gewesener Ackerrand ca. 0.85-1 km NW-NNW der Kirche von Pischelsdorf			48.009084	N	6.557438	E	DD	7	GAZ	48.009084	6.557438	170	174				148158	113066
BM	Herbarium sheet		BM001211570	Barta, T.		s.n.					10	9	2014		Solanaceae	Solanum	nitidibaccatum	Bitter	Europe	Middle Europe	Austria	Nieder-Österreich		Marchfeld	nahe Strasshof, ca. 0.6 km SSW der Schnell-bahn-Haltestelle Helmahof		Lücken in einem Maisacker	48.30727	N	16.592302	E	DD	7	GAZ	48.30727	16.592302	164	0	ca.			148159	113067
BM	Herbarium sheet		BM001211568	Barta, T.		s.n.					11	10	2008		Solanaceae	Solanum	nitidibaccatum	Bitter	Europe	Middle Europe	Austria	Nieder-Österreich			SE-Rand des Weinvertels, unteres Kamptal, nahe Langenlois, Ackerrand am Kogelbery ca. 0.85 km NW-NNW der Eisenbahn-Haltestelle Zöbing			48.495335	N	15.687565	E	DD	7	GAZ	48.495335	15.687565	290	0	ca.			148160	113068
BM	Herbarium sheet		BM001211567	Barta, T.		s.n.					23	8	2009		Solanaceae	Solanum	nitidibaccatum	Bitter	Europe	Middle Europe	Austria	Nieder-Österreich		Wiener Becken	Grünbrachfläche ca. 1.1-1.2 km NE der Kirche von Himburg bei Kote 172			48.091001	N	16.453737	E	DD	7	GAZ	48.091001	16.453737	175	0	ca.			148161	113069
BM	Herbarium sheet		BM001211561	Barta, T.		s.n.					26	8	2009		Solanaceae	Solanum	nitidibaccatum	Bitter	Europe	Middle Europe	Austria	Nieder-Österreich		Wiener Becken	Lücken in einem Sonnenblumenfeld ca. 1.1-1.2 km NE der Bahnübergangs am N-Ende des Bahnhofs Himberg			48.090891	N	16.454571	E	DD	7	GAZ	48.090891	16.454571	175	0	ca.			148162	113070
NY	Herbarium sheet	NY02240548	2240548	Barta, T.		s.n.					26	8	2009		Solanaceae	Solanum	nitidibaccatum	Bitter	Europe	Middle Europe	Austria	Nieder-Österreich		Wiener Becken	Lücken in einem Sonnenblumenfeld ca. 1.1-1.2 km NE der Bahnübergangs am N-Ende des Bahnhofs Himberg			48.090891	N	16.454571	E	DD	7	GAZ	48.090891	16.454571	175	0	ca.			169034	113070
BM	Herbarium sheet		BM001211523	Barta, T.		s.n.					13	9	2009		Solanaceae	Solanum	nitidibaccatum	Bitter	Europe	Middle Europe	Austria	Burgenland			Nordburgenland, Parndorfer Platte, Brachfeld ca. 5 km E-ESE der Strassenbrücke über die Autobahn zwischen Parndorf und Neusiedl/See			47.948989	N	16.894182	E	DD	7	GAZ	47.948989	16.894182	173	0	ca.			148163	113071
W	Herbarium sheet	2012-0008849		Barta, T.		s.n.					21	9	2007		Solanaceae	Solanum	villosum	Mill.	Europe	Middle Europe	Austria	Burgenland			Nordburgenland, Parndorfer Platte, Ackerrand am E-Fuss des Heidl, ca. 0.8 km N-NNW der Kirche von Nickelsdorf bei Kote 144	Beeren orangerot		0		0					0	0	140	0				154816	118717
W	Herbarium sheet	2012-0001303		Barta, T.		s.n.					5	12	2009		Solanaceae	Solanum	villosum	Mill.	Europe	Middle Europe	Austria	Wien			Wien, 2 Bezirk, ruderalen Wegrand, Böschung knapp W d. Freudenauer Kafenbrücke	Beeren orangerot		48.174418	N	16.470406	E	DD		GAZ	48.174418	16.470406	0	0				154818	118719
W	Herbarium sheet	2004-0013412		Barta, T.		s.n.					13	10	2003		Solanaceae	Solanum	villosum	Mill.	Europe	Middle Europe	Austria	Nieder-Österreich		Marchfeld	Ortsnand v. Strassh	Fruchte orangerot		0		0					0	0	164	0				154825	118725
W	Herbarium sheet	2012-0003467		Barta, T.		s.n.					10	8	2006		Solanaceae	Solanum	nigrum	L.	Europe	Middle Europe	Austria	Nieder-Österreich		Marchtal	uberschwemmt gewesenes Brachland, ca. 0.65-0.9 km E-ESE der Kirche von Dürnkrut	Beeren gelb, hunderte Exemplare zwischen schwarzfrüchtigen Pflanzen		38.2825	N	16.5128	E	DMS		SPEC	38.473611	16.857778	150	0				155416	119272
H	Herbarium sheet	1760915		Barta, T.		s.n.					16	9	2007		Solanaceae	Solanum	nitidibaccatum	Bitter	Europe	Middle Europe	Austria	Burgenland	Nordburgenland		W-Ufer des Neusiedler Sees, Ruster Hohenzug, Brachland am Goldberg SE von Schutzen am Gebirge, SSE des Gipfels (Kote 224)			0		0					0	0	200	0				174459	134053
H	Herbarium sheet	1760918		Barta, T.		s.n.					21	9	2007		Solanaceae	Solanum	villosum	Mill.	Europe	Middle Europe	Austria	Burgenland			Nordburgenland, Parndorfer Platte, Ackerrand am E-Fuss des Heidl, ca. 0.8 km N-NNW der Kirche von Nickelsdorf bei Kote 144			0		0					0	0	140	0				174541	134133
K	Herbarium sheet		K001155682	Barter, C.		1054					0	0	0		Solanaceae	Solanum	scabrum	Mill.	Africa	West Tropical Africa	Nigeria	Niger			Nupe [just N of Bida]		about town but not common	9.05	N	6.01	E	DMS	ca.	GAZ	9.083333	6.016667	0	0				136224	103226
P	Herbarium sheet		P00343033	Barter, C.		1054					0	0	0		Solanaceae	Solanum	scabrum	Mill.	Africa	West Tropical Africa	Nigeria	Niger			Nupe [just N of Bida]		about town but not common	9.05	N	6.01	E	DMS	ca.	GAZ	9.083333	6.016667	0	0				149684	103226
K	Herbarium sheet		K000212407	Barthelat, F.		210		Sifary, A.B.			10	1	2001		Solanaceae	Solanum	scabrum	Mill.	Africa	Western Indian Ocean	Comoros			Grande Terre	Coconi, Jardin du SEF		Friche.	12.5	S	45.1	E	DMS		GAZ	-12.833333	45.166667	0	0				24847	25673
G	Herbarium sheet			Barthelat, F.		210		Sifary, A.B.			10	1	2001		Solanaceae	Solanum	scabrum	Mill.	Africa	Western Indian Ocean	Comoros			Grande Terre	Coconi, Jardin du SEF		Friche.	12.5	S	45.1	E	DMS		GAZ	-12.833333	45.166667	0	0				24848	25673
MO	Herbarium sheet	5657945		Barthelat, F.		210		Sifary, A.B.			10	1	2001		Solanaceae	Solanum	scabrum	Mill.	Africa	Western Indian Ocean	Comoros			Grande Terre	Coconi, Jardin du SEF		Friche.	12.5	S	45.1	E	DMS		GAZ	-12.833333	45.166667	0	0				24849	25673
MO	Herbarium sheet	5737342		Barthelat, F.		885		Hladik, A.; Pagézy, H.; Mçhangama, M. & Sifari, B.A.			7	5	2002		Solanaceae	Solanum	scabrum	Mill.	Africa	Western Indian Ocean	Madagascar	Antananarivo			Grande Terre - Ouangani, Apendzo-Jivany. Barakani.		Bananeraie sous cocotiers.	0		0					0	0	0	0				17777	18545
P	Herbarium sheet		P00290343	Barthelat, F.		885		Hladik, A.; Pagézy, H.; Mçhangama, M. & Sifari, B.A.			7	5	2002		Solanaceae	Solanum	scabrum	Mill.	Africa	Western Indian Ocean	Madagascar	Antananarivo			Grande Terre - Ouangani, Apendzo-Jivany. Barakani.		Bananeraie sous cocotiers.	0		0					0	0	0	0				17778	18545
K	Herbarium sheet		K001158965	Barthelat, F.		885		Hladik, A.; Pagézy, H.; Mçhangama, M. & Sifari, B.A.			7	5	2002		Solanaceae	Solanum	scabrum	Mill.	Africa	Western Indian Ocean	Madagascar	Antananarivo			Grande Terre - Ouangani, Apendzo-Jivany. Barakani.		Bananeraie sous cocotiers.	0		0					0	0	0	0				137249	18545
GH	Herbarium sheet		1542650	Bartholomew, B.		1521					24	12	1983		Solanaceae	Solanum	douglasii	Dunal	Northern America	North-Central U.S.A.	United States of America	California	Los Angeles County		W side of Rustic Conyon ca. 1 km N of Pacific Ocean		coastal sage vegetation	34.042252	N	118.5252	W	DD		GAZ	34.042252	-118.5252	50	0	ca.			180922	138633
MO	Herbarium sheet	5329846		Bartholomew, B.		6200		Boufford, D.E.			17	3	1992		Solanaceae	Solanum	nigrum	L.	Asia-Temperate	Eastern Asia	Taiwan	Nantou Hsien			Nantou Hsien, Feng Huan-ku Bird Park, SE of Nantou	Perennial herb, woody at base, ca. 0.5m tall, corolla white, anthers yellow, fruit black	disturbed broadleaf evergreen forest	23.44	N	120.46	E	DMS		GAZ	23.733333	120.766667	600	700				136491	103435
F	Herbarium sheet	2201695		Bartholomew, B.		6200		Boufford, D.E.			17	3	1992		Solanaceae	Solanum	nigrum	L.	Asia-Temperate	Eastern Asia	Taiwan	Nantou Hsien			Nantou Hsien, Feng Huan-ku Bird Park, SE of Nantou	Perennial herb, woody at base, ca. 0.5m tall, corolla white, anthers yellow, fruit black	disturbed broadleaf evergreen forest	23.44	N	120.46	E	DMS		GAZ	23.733333	120.766667	600	700				136829	103435
[truncated: 19,111 more rows]
